# Supplementary material for: An unexpected rhenium(IV)–rhenium(VII) salt: [Co(NH3)6]3[ReVIIO4][ReIVF6]4·6H2O
Source: Acta Crystallogr E Crystallogr Commun. 2019 Jul 12;75(Pt 8):1158–61. doi: 10.1107/S2056989019009757 (PMC6690467; doi:10.1107/S2056989019009757)
Supplement: Supplementary file 1 [file e-75-01158-sup1.cif]

##############################################################################
#                                                                            #
# This CIF contains the data in a paper accepted for publication in          #
# Acta Crystallographica Section E. It conforms to the requirements of       #
# Notes for Authors for Acta Crystallographica Section E, and has been       #
# peer reviewed under the auspices of the IUCr Commission on Journals.       #
#                                                                            #
# Full details of the Crystallographic Information File format               #
# are given in the paper "The Crystallographic Information File (CIF):       #
# a New Standard Archive File for Crystallography" by S. R. Hall, F. H.      #
# Allen and I. D. Brown [Acta Cryst. (1991), A47, 655-685].                  #
#                                                                            #
# The current version of the core CIF dictionary is obtainable from          #
# ftp://ftp.iucr.org/pub/cif_core.dic.                                       #
#                                                                            #
# Software is freely available for graphical display of the structure(s)     #
# in this CIF. For information consult the CIF software page                 #
# http://www.iucr.org/resources/cif/software.                                #
#                                                                            #
# This file may be used for bona fide research purposes within the           #
# scientific community so long as proper attribution is given to the journal # 
# article from which it was obtained.                                        #
#                                                                            #
##############################################################################
data_global
_audit_creation_method     'APEX3 v2016.5-0'
_journal_date_recd_electronic     2019-05-29
_journal_date_accepted     2019-07-08
_journal_name_full     'Acta Crystallographica, Section E'
_journal_year     2019
_journal_volume     75
_journal_issue      8
_journal_page_first     1158
_journal_page_last     1161
_journal_paper_category     GI
_journal_paper_doi     10.1107/S2056989019009757
_journal_coeditor_code     HB7830
_publ_contact_author_name     'Louis--Jean, James'
_publ_contact_author_address
;
Department of Chemistry and Biochemistry
University of Nevada Las Vegas
4505 South Maryland Parkway
Las Vegas, Nevada, 89154
United States
;
_publ_contact_author_email     'louisjea@unlv.nevada.edu'
_publ_contact_author_fax     ?
_publ_contact_author_phone     '1-702-895-4123'
_publ_section_title
;
An unexpected rhenium(IV)--rhenium(VII) salt:
[Co(NH~3~)~6~]~3~[Re^VII^O~4~][Re^IV^F~6~]~4~\\cdot6H~2~O
;
_publ_section_title_footnote     .
loop_
    _publ_author_name
    _publ_author_footnote
    _publ_author_address
    'Louis--Jean, James' .
;
Department of Chemistry and Biochemistry
University of Nevada Las Vegas
4505 South Maryland Parkway
Las Vegas, Nevada, 89154
USA
;
    'Mariappan Balasekaran, Samundeeswari' .
;
Department of Chemistry and Biochemistry
University of Nevada Las Vegas
4505 South Maryland Parkway
Las Vegas, Nevada, 89154
USA
;
    'Hagenbach, Adelheid' .
;
Department of Chemistry and Biochemistry, Freie University Berlin,
Berlin 14195,
Germany
;
    'Poineau, Frederic' .
;
Department of Chemistry and Biochemistry
University of Nevada Las Vegas
4505 South Maryland Parkway
Las Vegas, Nevada, 89154
USA
;
_publ_section_synopsis
;
The title hydrated salt, tris[hexaamminecobalt(III)] tetroxidorhenate(VII)
tetrakis[hexafluoridorhenate(IV)] hexahydrate, arose unexpectedly due to
possible contamination of the K~2~ReF~6~ starting material with KReO~4~. It
consists of octahedral [Co(NH~3~)~6~]^3+^ cation (Co1 site symmetry 1),
tetrahedral [Re^VII^O~4~]^-^ anions (Re1 site symmetry 1) and octahedral
[Re^IV^F~6~]^2-^ anions (Re site symmetries, Re2: 1; Re3 and Re4: \=3). A
network of N---H...F hydrogen bonds consolidates the structure.
;
data_I
_chemical_name_systematic
;
Tris[hexaamminecobalt(III)] tetraoxidorhenate(VII)
tetrakis[hexafluoridorhenate(IV)] hexahydrate
;
_chemical_name_common     [Co(NH3)6][ReF6]
_chemical_formula_moiety     '3(Co H18 N6 2+), 4(F6 Re 2-), O4 Re-, 6(H2 O)'
_chemical_formula_sum     'Co3 F24 H54 N18 O10 Re5'
_chemical_formula_iupac     '[Co (N H3)6]3 [Re O4] [Re F6]4, 6H2 O'
_chemical_formula_weight     2030.40
_chemical_melting_point     ?
_space_group_crystal_system     trigonal
_space_group_name_H-M_alt     'R -3'
_space_group_name_Hall     '-R 3'
loop_
    _space_group_symop_operation_xyz
    'x, y, z'
    '-y, x-y, z'
    '-x+y, -x, z'
    'x+2/3, y+1/3, z+1/3'
    '-y+2/3, x-y+1/3, z+1/3'
    '-x+y+2/3, -x+1/3, z+1/3'
    'x+1/3, y+2/3, z+2/3'
    '-y+1/3, x-y+2/3, z+2/3'
    '-x+y+1/3, -x+2/3, z+2/3'
    '-x, -y, -z'
    'y, -x+y, -z'
    'x-y, x, -z'
    '-x+2/3, -y+1/3, -z+1/3'
    'y+2/3, -x+y+1/3, -z+1/3'
    'x-y+2/3, x+1/3, -z+1/3'
    '-x+1/3, -y+2/3, -z+2/3'
    'y+1/3, -x+y+2/3, -z+2/3'
    'x-y+1/3, x+2/3, -z+2/3'
_cell_length_a     15.982(3)
_cell_length_b     15.982(3)
_cell_length_c     29.740(5)
_cell_angle_alpha     90
_cell_angle_beta     90
_cell_angle_gamma     120
_cell_volume     6579.(2)
_cell_formula_units_Z     6
_cell_measurement_reflns_used     618
_cell_measurement_theta_min     3.2180
_cell_measurement_theta_max     31.9638
_cell_measurement_temperature     293.(2)
_exptl_crystal_description     'rectangular box'
_exptl_crystal_colour     'translucent orange'
_exptl_crystal_size_max     0.630
_exptl_crystal_size_mid     0.076
_exptl_crystal_size_min     0.068
_exptl_crystal_density_diffrn     3.075
_exptl_crystal_density_meas     ?
_exptl_crystal_density_method     'not measured'
_exptl_crystal_F_000     5592
_exptl_absorpt_coefficient_mu     15.001
_exptl_absorpt_correction_type     numerical
_exptl_absorpt_process_details
;
(Krause <i>et al.</i>,  2015)
;
_exptl_absorpt_correction_T_min     0.02
_exptl_absorpt_correction_T_max     0.43
_exptl_special_details
;
;
_diffrn_ambient_temperature     293.(2)
_diffrn_source     'sealed tube'
_diffrn_radiation_type     'Mo K\a'
_diffrn_radiation_wavelength     0.71073
_diffrn_radiation_monochromator     'curved graphite'
_diffrn_measurement_device_type     'Bruker D8 QUEST'
_diffrn_measurement_method     ' '\f and \w scans'
_diffrn_detector_area_resol_mean     8.3333
_diffrn_reflns_number     45169
_diffrn_reflns_av_R_equivalents     0.0818
_diffrn_reflns_av_unetI/netI     0.0511
_diffrn_reflns_theta_min     1.62
_diffrn_reflns_theta_max     26.83
_diffrn_reflns_theta_full     26.83
_diffrn_measured_fraction_theta_max     0.999
_diffrn_measured_fraction_theta_full     0.999
_diffrn_reflns_limit_h_min     -20
_diffrn_reflns_limit_h_max     20
_diffrn_reflns_limit_k_min     -20
_diffrn_reflns_limit_k_max     20
_diffrn_reflns_limit_l_min     -37
_diffrn_reflns_limit_l_max     37
_refine_special_details
;
Refined as a 2-component twin.
;
_reflns_number_total     5223
_reflns_number_gt     4885
_reflns_threshold_expression     'I > 2\s(I)'
_refine_ls_structure_factor_coef     Fsqd
_refine_ls_matrix_type     full
_refine_ls_R_factor_all     0.0417
_refine_ls_R_factor_gt     0.0392
_refine_ls_wR_factor_gt     0.1122
_refine_ls_wR_factor_ref     0.1144
_refine_ls_goodness_of_fit_ref     1.084
_refine_ls_restrained_S_all     1.084
_refine_ls_number_reflns     5223
_refine_ls_number_parameters     189
_refine_ls_number_restraints     0
_refine_ls_number_constraints     ?
_refine_ls_hydrogen_treatment     constr
_refine_ls_weighting_scheme     calc
_refine_ls_weighting_details
            'w=1/[\s^2^(Fo^2^)+(0.0476P)^2^+166.9724P] where P=(Fo^2^+2Fc^2^)/3'
_atom_sites_solution_hydrogens     geom
_atom_sites_solution_primary     ?
_atom_sites_solution_secondary     ?
_refine_ls_shift/su_max     0.002
_refine_ls_shift/su_mean     0.000
_refine_diff_density_max     2.357
_refine_diff_density_min     -4.156
_refine_ls_extinction_method     none
_refine_ls_extinction_coef     ?
loop_
    _atom_type_symbol
    _atom_type_description
    _atom_type_scat_dispersion_real
    _atom_type_scat_dispersion_imag
    _atom_type_scat_source
    H H 0.0000 0.0000 'International Tables Vol C Tables 4.2.6.8 and 6.1.1.4'
    Co Co 0.3494 0.9721 'International Tables Vol C Tables 4.2.6.8 and 6.1.1.4'
    F F 0.0171 0.0103 'International Tables Vol C Tables 4.2.6.8 and 6.1.1.4'
    N N 0.0061 0.0033 'International Tables Vol C Tables 4.2.6.8 and 6.1.1.4'
    Re Re -1.0185 7.2310 'International Tables Vol C Tables 4.2.6.8 and 6.1.1.4'
    O O 0.0106 0.0060 'International Tables Vol C Tables 4.2.6.8 and 6.1.1.4'
_computing_data_collection
;
APEX3 (Bruker, 2015)
;
_computing_cell_refinement
;
SAINT (Bruker, 2015)
;
_computing_data_reduction
;
SAINT (Bruker, 2015)
;
_computing_structure_solution
;
SHELXT (Sheldrick, 2015a)
;
_computing_structure_refinement
;
SHELXL2014 (Sheldrick, 2015b)
;
_computing_molecular_graphics
;
<i>shelXle</i> (H\"ubschle <i>et al.</i>,  2011)
;
_computing_publication_material
;
SHELXL2014 (Sheldrick, 2015b)
;
loop_
    _atom_site_type_symbol
    _atom_site_label
    _atom_site_fract_x
    _atom_site_fract_y
    _atom_site_fract_z
    _atom_site_U_iso_or_equiv
    _atom_site_adp_type
    _atom_site_calc_flag
    _atom_site_occupancy
    _atom_site_disorder_assembly
    _atom_site_disorder_group
    Co Co1 0.30664(8) 0.34382(8) 0.58013(3) 0.0133(2) Uani d 1 . .
    N N1 0.4055(5) 0.4205(6) 0.6252(2) 0.0215(15) Uani d 1 . .
    H H1A 0.3824 0.3987 0.6526 0.032 Uiso calc 1 . .
    H H1B 0.4211 0.4822 0.623 0.032 Uiso calc 1 . .
    H H1C 0.4577 0.4154 0.6205 0.032 Uiso calc 1 . .
    N N2 0.3377(7) 0.4637(6) 0.5488(3) 0.0257(17) Uani d 1 . .
    H H2A 0.2965 0.4506 0.5262 0.038 Uiso calc 1 . .
    H H2B 0.3977 0.4909 0.538 0.038 Uiso calc 1 . .
    H H2C 0.3333 0.5041 0.5679 0.038 Uiso calc 1 . .
    N N3 0.2114(6) 0.3556(6) 0.6173(3) 0.0244(16) Uani d 1 . .
    H H3A 0.1533 0.3039 0.6133 0.037 Uiso calc 1 . .
    H H3B 0.2098 0.4085 0.6094 0.037 Uiso calc 1 . .
    H H3C 0.228 0.3597 0.6461 0.037 Uiso calc 1 . .
    N N4 0.2051(6) 0.2661(6) 0.5359(3) 0.0236(16) Uani d 1 . .
    H H4A 0.22 0.2963 0.5095 0.035 Uiso calc 1 . .
    H H4B 0.1488 0.2582 0.5454 0.035 Uiso calc 1 . .
    H H4C 0.2008 0.2086 0.5329 0.035 Uiso calc 1 . .
    N N5 0.2754(6) 0.2239(6) 0.6122(3) 0.0255(17) Uani d 1 . .
    H H5A 0.2133 0.1932 0.62 0.038 Uiso calc 1 . .
    H H5B 0.3118 0.2381 0.6367 0.038 Uiso calc 1 . .
    H H5C 0.2869 0.1861 0.5943 0.038 Uiso calc 1 . .
    N N6 0.4042(6) 0.3341(6) 0.5441(2) 0.0220(15) Uani d 1 . .
    H H6A 0.3851 0.3229 0.5155 0.033 Uiso calc 1 . .
    H H6B 0.4115 0.2859 0.5544 0.033 Uiso calc 1 . .
    H H6C 0.4602 0.3893 0.546 0.033 Uiso calc 1 . .
    Re Re2 0.65656(3) 0.62285(3) 0.58421(2) 0.02226(14) Uani d 1 . .
    F F1 0.7514(5) 0.7013(5) 0.6281(2) 0.0413(16) Uani d 1 . .
    F F2 0.7555(5) 0.6161(5) 0.5496(2) 0.0356(14) Uani d 1 . .
    F F3 0.6309(5) 0.5116(5) 0.6198(2) 0.0411(16) Uani d 1 . .
    F F4 0.5603(5) 0.5407(5) 0.5415(2) 0.0368(14) Uani d 1 . .
    F F5 0.5608(5) 0.6319(5) 0.6196(2) 0.0337(14) Uani d 1 . .
    F F6 0.6801(5) 0.7340(4) 0.54917(19) 0.0306(12) Uani d 1 . .
    Re Re1 0.6667 0.3333 0.51213(2) 0.02289(17) Uani d 1 . .
    O O1 0.6667 0.3333 0.5709(5) 0.048(4) Uani d 1 . .
    O O2 0.7663(6) 0.4359(6) 0.4929(3) 0.0384(17) Uani d 1 . .
    Re Re4 0.6667 0.3333 0.8333 0.01831(19) Uani d 1 . .
    F F8 0.5515(4) 0.2843(5) 0.7957(2) 0.0336(13) Uani d 1 . .
    Re Re3 0.3333 0.6667 0.6667 0.01401(18) Uani d 1 . .
    F F7 0.3284(5) 0.5638(5) 0.6295(2) 0.0396(15) Uani d 1 . .
    O O1S 0.7924(6) 0.4886(6) 0.6292(3) 0.0379(18) Uani d 1 . .
    O O2S 0.0654(6) 0.1416(6) 0.6190(3) 0.0417(19) Uani d 1 . .
loop_
    _atom_site_aniso_label
    _atom_site_aniso_U_11
    _atom_site_aniso_U_22
    _atom_site_aniso_U_33
    _atom_site_aniso_U_12
    _atom_site_aniso_U_13
    _atom_site_aniso_U_23
    Co1 0.0161(5) 0.0146(5) 0.0097(5) 0.0079(4) 0.0003(4) -0.0008(4)
    N1 0.019(4) 0.028(4) 0.014(3) 0.009(3) -0.001(3) -0.003(3)
    N2 0.040(5) 0.022(4) 0.019(4) 0.019(4) 0.003(4) 0.002(3)
    N3 0.027(4) 0.030(4) 0.018(4) 0.015(4) -0.003(3) -0.009(3)
    N4 0.025(4) 0.032(4) 0.016(4) 0.015(3) -0.005(3) -0.006(3)
    N5 0.029(4) 0.024(4) 0.022(4) 0.013(3) 0.002(3) 0.006(3)
    N6 0.029(4) 0.025(4) 0.019(4) 0.018(3) 0.003(3) 0.000(3)
    Re2 0.0227(2) 0.0252(2) 0.0173(2) 0.01086(15) 0.00121(13) 0.00071(13)
    F1 0.033(3) 0.051(4) 0.026(3) 0.010(3) -0.006(3) -0.006(3)
    F2 0.039(3) 0.053(4) 0.027(3) 0.032(3) 0.007(3) 0.004(3)
    F3 0.044(4) 0.038(4) 0.045(4) 0.023(3) 0.009(3) 0.018(3)
    F4 0.035(3) 0.033(3) 0.031(3) 0.009(3) -0.007(3) -0.005(3)
    F5 0.035(3) 0.038(3) 0.030(3) 0.019(3) 0.010(3) 0.004(3)
    F6 0.039(3) 0.026(3) 0.027(3) 0.016(3) 0.003(3) 0.005(2)
    Re1 0.0219(2) 0.0219(2) 0.0248(3) 0.01097(11) 0 0
    O1 0.058(6) 0.058(6) 0.028(7) 0.029(3) 0 0
    O2 0.030(4) 0.033(4) 0.043(4) 0.010(3) 0.001(3) 0.001(3)
    Re4 0.0199(3) 0.0199(3) 0.0151(4) 0.00997(13) 0 0
    F8 0.030(3) 0.033(3) 0.034(3) 0.013(3) -0.005(3) 0.001(3)
    Re3 0.0135(2) 0.0135(2) 0.0151(4) 0.00674(12) 0 0
    F7 0.042(4) 0.034(3) 0.043(4) 0.019(3) 0.003(3) -0.015(3)
    O1S 0.033(4) 0.040(4) 0.039(4) 0.017(4) -0.006(3) -0.003(3)
    O2S 0.032(4) 0.048(5) 0.038(4) 0.015(4) 0.005(3) -0.004(4)
_geom_special_details
;
All esds (except the esd in the dihedral angle between two l.s. planes)
are estimated using the full covariance matrix.  The cell esds are taken
into account individually in the estimation of esds in distances, angles
and torsion angles; correlations between esds in cell parameters are only
used when they are defined by crystal symmetry.  An approximate (isotropic)
treatment of cell esds is used for estimating esds involving l.s. planes.
;
loop_
    _geom_bond_atom_site_label_1
    _geom_bond_atom_site_label_2
    _geom_bond_site_symmetry_2
    _geom_bond_distance
    _geom_bond_publ_flag
    Co1 N2 . 1.958(8) ?
    Co1 N6 . 1.960(7) ?
    Co1 N1 . 1.965(7) ?
    Co1 N3 . 1.965(8) ?
    Co1 N5 . 1.968(8) ?
    Co1 N4 . 1.972(8) ?
    N1 H1A . 0.89 ?
    N1 H1B . 0.89 ?
    N1 H1C . 0.89 ?
    N2 H2A . 0.89 ?
    N2 H2B . 0.89 ?
    N2 H2C . 0.89 ?
    N3 H3A . 0.89 ?
    N3 H3B . 0.89 ?
    N3 H3C . 0.89 ?
    N4 H4A . 0.89 ?
    N4 H4B . 0.89 ?
    N4 H4C . 0.89 ?
    N5 H5A . 0.89 ?
    N5 H5B . 0.89 ?
    N5 H5C . 0.89 ?
    N6 H6A . 0.89 ?
    N6 H6B . 0.89 ?
    N6 H6C . 0.89 ?
    Re2 F1 . 1.916(6) ?
    Re2 F4 . 1.918(6) ?
    Re2 F5 . 1.922(6) ?
    Re2 F6 . 1.928(6) ?
    Re2 F3 . 1.929(6) ?
    Re2 F2 . 1.934(6) ?
    Re1 O2 3_665 1.715(8) ?
    Re1 O2 . 1.715(8) ?
    Re1 O2 2_655 1.715(8) ?
    Re1 O1 . 1.748(14) ?
    Re4 F8 17_556 1.952(6) ?
    Re4 F8 18_546 1.952(6) ?
    Re4 F8 2_655 1.952(6) ?
    Re4 F8 16_656 1.952(6) ?
    Re4 F8 . 1.952(6) ?
    Re4 F8 3_665 1.952(6) ?
    Re3 F7 15_556 1.950(6) ?
    Re3 F7 14_456 1.950(6) ?
    Re3 F7 . 1.950(6) ?
    Re3 F7 13_566 1.950(6) ?
    Re3 F7 3_565 1.950(6) ?
    Re3 F7 2_665 1.950(6) ?
loop_
    _geom_angle_atom_site_label_1
    _geom_angle_atom_site_label_2
    _geom_angle_atom_site_label_3
    _geom_angle_site_symmetry_1
    _geom_angle_site_symmetry_3
    _geom_angle
    _geom_angle_publ_flag
    N2 Co1 N6 . . 89.7(4) ?
    N2 Co1 N1 . . 89.0(4) ?
    N6 Co1 N1 . . 90.0(3) ?
    N2 Co1 N3 . . 90.2(4) ?
    N6 Co1 N3 . . 178.6(3) ?
    N1 Co1 N3 . . 88.6(3) ?
    N2 Co1 N5 . . 179.4(3) ?
    N6 Co1 N5 . . 90.7(4) ?
    N1 Co1 N5 . . 90.6(4) ?
    N3 Co1 N5 . . 89.4(4) ?
    N2 Co1 N4 . . 91.5(4) ?
    N6 Co1 N4 . . 91.2(3) ?
    N1 Co1 N4 . . 178.7(3) ?
    N3 Co1 N4 . . 90.2(3) ?
    N5 Co1 N4 . . 88.9(4) ?
    Co1 N1 H1A . . 109.5 ?
    Co1 N1 H1B . . 109.5 ?
    H1A N1 H1B . . 109.5 ?
    Co1 N1 H1C . . 109.5 ?
    H1A N1 H1C . . 109.5 ?
    H1B N1 H1C . . 109.5 ?
    Co1 N2 H2A . . 109.5 ?
    Co1 N2 H2B . . 109.5 ?
    H2A N2 H2B . . 109.5 ?
    Co1 N2 H2C . . 109.5 ?
    H2A N2 H2C . . 109.5 ?
    H2B N2 H2C . . 109.5 ?
    Co1 N3 H3A . . 109.5 ?
    Co1 N3 H3B . . 109.5 ?
    H3A N3 H3B . . 109.5 ?
    Co1 N3 H3C . . 109.5 ?
    H3A N3 H3C . . 109.5 ?
    H3B N3 H3C . . 109.5 ?
    Co1 N4 H4A . . 109.5 ?
    Co1 N4 H4B . . 109.5 ?
    H4A N4 H4B . . 109.5 ?
    Co1 N4 H4C . . 109.5 ?
    H4A N4 H4C . . 109.5 ?
    H4B N4 H4C . . 109.5 ?
    Co1 N5 H5A . . 109.5 ?
    Co1 N5 H5B . . 109.5 ?
    H5A N5 H5B . . 109.5 ?
    Co1 N5 H5C . . 109.5 ?
    H5A N5 H5C . . 109.5 ?
    H5B N5 H5C . . 109.5 ?
    Co1 N6 H6A . . 109.5 ?
    Co1 N6 H6B . . 109.5 ?
    H6A N6 H6B . . 109.5 ?
    Co1 N6 H6C . . 109.5 ?
    H6A N6 H6C . . 109.5 ?
    H6B N6 H6C . . 109.5 ?
    F1 Re2 F4 . . 178.1(3) ?
    F1 Re2 F5 . . 88.7(3) ?
    F4 Re2 F5 . . 91.0(3) ?
    F1 Re2 F6 . . 92.3(3) ?
    F4 Re2 F6 . . 89.6(3) ?
    F5 Re2 F6 . . 91.3(3) ?
    F1 Re2 F3 . . 87.9(3) ?
    F4 Re2 F3 . . 90.2(3) ?
    F5 Re2 F3 . . 87.6(3) ?
    F6 Re2 F3 . . 178.9(3) ?
    F1 Re2 F2 . . 89.8(3) ?
    F4 Re2 F2 . . 90.5(3) ?
    F5 Re2 F2 . . 178.5(3) ?
    F6 Re2 F2 . . 88.6(3) ?
    F3 Re2 F2 . . 92.5(3) ?
    O2 Re1 O2 3_665 . 109.5(3) ?
    O2 Re1 O2 3_665 2_655 109.5(3) ?
    O2 Re1 O2 . 2_655 109.5(3) ?
    O2 Re1 O1 3_665 . 109.5(3) ?
    O2 Re1 O1 . . 109.5(3) ?
    O2 Re1 O1 2_655 . 109.5(3) ?
    F8 Re4 F8 17_556 18_546 90.5(3) ?
    F8 Re4 F8 17_556 2_655 180.0(3) ?
    F8 Re4 F8 18_546 2_655 89.5(3) ?
    F8 Re4 F8 17_556 16_656 90.5(3) ?
    F8 Re4 F8 18_546 16_656 90.5(3) ?
    F8 Re4 F8 2_655 16_656 89.5(3) ?
    F8 Re4 F8 17_556 . 89.5(3) ?
    F8 Re4 F8 18_546 . 89.6(3) ?
    F8 Re4 F8 2_655 . 90.5(3) ?
    F8 Re4 F8 16_656 . 180.0 ?
    F8 Re4 F8 17_556 3_665 89.5(3) ?
    F8 Re4 F8 18_546 3_665 180.0 ?
    F8 Re4 F8 2_655 3_665 90.5(3) ?
    F8 Re4 F8 16_656 3_665 89.5(3) ?
    F8 Re4 F8 . 3_665 90.5(3) ?
    F7 Re3 F7 15_556 14_456 91.0(3) ?
    F7 Re3 F7 15_556 . 89.0(3) ?
    F7 Re3 F7 14_456 . 89.0(3) ?
    F7 Re3 F7 15_556 13_566 91.0(3) ?
    F7 Re3 F7 14_456 13_566 91.0(3) ?
    F7 Re3 F7 . 13_566 180.0(4) ?
    F7 Re3 F7 15_556 3_565 180.0 ?
    F7 Re3 F7 14_456 3_565 89.0(3) ?
    F7 Re3 F7 . 3_565 91.0(3) ?
    F7 Re3 F7 13_566 3_565 89.0(3) ?
    F7 Re3 F7 15_556 2_665 89.0(3) ?
    F7 Re3 F7 14_456 2_665 180.0 ?
    F7 Re3 F7 . 2_665 91.0(3) ?
    F7 Re3 F7 13_566 2_665 89.0(3) ?
    F7 Re3 F7 3_565 2_665 91.0(3) ?
loop_
    _geom_hbond_atom_site_label_D
    _geom_hbond_atom_site_label_H
    _geom_hbond_atom_site_label_A
    _geom_hbond_site_symmetry_A
    _geom_hbond_distance_DH
    _geom_hbond_distance_HA
    _geom_hbond_distance_DA
    _geom_hbond_angle_DHA
    _geom_hbond_publ_flag
    N1 H1A F1 14_456 0.89 2.34 3.085(11) 141.1 y
    N1 H1A F5 14_456 0.89 2.29 3.078(10) 148.0 y
    N1 H1B F5 . 0.89 2.32 3.037(10) 137.6 y
    N1 H1B F7 . 0.89 2.42 3.098(11) 133.0 y
    N1 H1C F3 . 0.89 2.40 3.144(10) 140.9 y
    N1 H1C O1S 2_655 0.89 2.35 3.084(12) 140.2 y
    N2 H2A F2 10_666 0.89 2.46 3.243(10) 147.7 y
    N2 H2A O2 10_666 0.89 2.54 3.089(12) 120.9 y
    N2 H2B F4 . 0.89 2.31 3.137(12) 154.5 y
    N2 H2B F4 10_666 0.89 2.58 3.161(10) 123.8 y
    N2 H2C F7 . 0.89 2.08 2.928(10) 158.2 y
    N3 H3A F6 3_565 0.89 2.57 3.054(10) 114.7 y
    N3 H3A O2S . 0.89 2.26 3.027(12) 144.9 y
    N3 H3B F5 3_565 0.89 2.52 3.132(10) 126.8 y
    N3 H3B F7 . 0.89 2.32 2.911(11) 123.4 y
    N3 H3C F5 14_456 0.89 2.24 3.112(10) 166.4 y
    N4 H4A F2 10_666 0.89 2.16 3.038(10) 169.7 y
    N4 H4A F6 10_666 0.89 2.57 3.126(10) 121.3 y
    N4 H4B F6 3_565 0.89 2.19 2.969(10) 146.4 y
    N4 H4C F8 13_556 0.89 2.21 3.019(11) 150.1 y
    N5 H5A O2S . 0.89 2.08 2.936(12) 161.5 y
    N5 H5B F1 14_456 0.89 2.20 3.057(11) 162.3 y
    N5 H5C F1 2_655 0.89 2.49 3.019(11) 118.9 y
    N5 H5C F2 2_655 0.89 2.43 3.261(11) 156.5 y
    N6 H6A F4 10_666 0.89 2.55 3.110(10) 121.8 y
    N6 H6A F6 10_666 0.89 2.16 3.037(10) 168.4 y
    N6 H6B F2 2_655 0.89 2.16 2.968(10) 150.7 y
    N6 H6B O1S 2_655 0.89 2.67 3.227(11) 121.7 y
    N6 H6C F4 . 0.89 2.14 2.982(10) 158.6 y
_shelx_hkl_file
;
   0  -1   0    0.10    0.10
  -1   1   0   -0.10    0.40
   1   0   0    0.20    0.10
   1   0   0    0.10    0.10
   0   1   0    0.10    0.10
  -1   0   0    0.40    0.10
   1  -1   0    0.20    0.10
   1  -2   0    5.10    0.90
   1   1   0    6.60    1.00
   1   1   0    8.40    0.90
  -2   1   0    6.60    1.10
  -2   1   0    9.50    1.00
  -1   2   0    4.70    1.30
   2  -1   0    4.80    0.90
   2  -1   0    5.00    0.90
  -1   2   0    6.50    0.90
  -1  -1   0    5.20    0.90
   0  -2   0    0.40    0.20
   2   0   0    0.20    0.20
   0  -2   0    0.10    0.20
  -2   2   0    0.60    0.60
   2   0   0    0.00    0.20
   2  -2   0    0.10    0.20
   2  -2   0    0.50    0.10
   0   2   0    0.30    0.30
   0   2   0    0.50    0.60
  -2   0   0    0.20    0.20
   2  -2   0    0.30    0.20
   2  -3   0    0.90    0.30
  -3   1   0    1.50    0.40
  -3   1   0    2.00    0.50
   1   2   0    0.80    0.50
   1   2   0    1.40    0.50
   2  -3   0    1.50    0.40
   3  -1   0    1.00    0.30
  -1  -2   0    1.40    0.30
  -2   3   0    1.50    0.30
  -1  -2   0    1.40    0.30
  -2   3   0    0.10    0.90
   3  -1   0    1.50    0.40
   1  -3   0    2.50    0.50
   2   1   0    1.40    0.50
  -3   2   0    1.70    0.50
   2   1   0    1.50    0.40
  -3   2   0    1.90    0.80
   1  -3   0    1.40    0.30
   3  -2   0    1.50    0.40
  -2  -1   0    1.50    0.40
   3  -2   0    1.60    0.40
  -1   3   0   -0.10    0.90
  -1   3   0    1.80    0.40
   0  -3   0 9999.00 1245.48
   0  -3   0 9586.44 1245.38
   3   0   0 8956.60 1245.48
   3   0   0 7662.13 1245.18
   0   3   0 8328.37 1245.38
   3  -3   0 9301.67 1245.18
  -3   0   0 9235.38 1245.28
  -4   1   0    2.20    0.40
  -4   1   0    1.60    0.50
   3  -4   0    1.20    0.50
   1   3   0    1.40    0.50
   1   3   0   -0.20    0.60
   3  -4   0    0.60    0.40
   4  -1   0    1.30    0.40
  -1  -3   0    1.60    0.40
  -1  -3   0    1.40    0.40
  -3   4   0   -2.20    0.90
   4  -1   0    1.10    0.50
  -3   4   0    1.30    0.30
   2   2   0   58.69    8.20
   2  -4   0   54.99    8.20
   2  -4   0   62.89    8.30
   2   2   0   56.69    8.30
  -4   2   0   56.59    8.30
   2   2   0   59.99    8.20
  -4   2   0   58.99    8.40
   4  -2   0   59.59    8.20
  -2   4   0   82.69    9.20
  -2   4   0   53.19    8.20
  -2  -2   0   55.69    8.20
   4  -2   0   60.69    8.20
   3   1   0    0.40    0.50
   1  -4   0    1.50    0.30
  -4   3   0    0.90    0.50
   1  -4   0    0.90    0.40
   3   1   0    1.40    0.40
  -4   3   0    1.00    0.80
  -1   4   0    1.40    0.40
  -3  -1   0    2.10    0.50
   4  -3   0    0.90    0.40
  -1   4   0    0.90    1.10
  -3  -1   0    0.80    0.30
   4  -3   0    1.30    0.40
  -4   4   0   -0.80    0.70
   4   0   0    0.20    0.30
   0  -4   0    0.40    0.30
   0  -4   0   -0.10    0.20
   4   0   0    0.20    0.40
   0   4   0   -0.10    0.70
   4  -4   0    0.90    0.40
  -4   0   0    0.10    0.20
   0   4   0    0.10    0.40
   4  -4   0    0.20    0.20
  -4   0   0   -0.20    0.40
   4  -4   0    0.10    0.40
   4  -5   0  182.38   24.40
   1   4   0  192.08   24.50
  -5   1   0  166.88   24.50
  -5   1   0  202.48   24.40
   4  -5   0  164.48   24.50
   5  -1   0  187.78   24.40
  -1  -4   0  168.88   24.40
   5  -1   0  147.89   24.50
  -1  -4   0  164.08   24.40
  -4   5   0  178.08   24.40
  -4   5   0  166.18   24.90
   2   3   0    0.20    0.60
   2   3   0    0.10    0.50
  -5   2   0    0.00    0.40
  -5   2   0    0.00    0.50
   3  -5   0    0.10    0.50
   3  -5   0    0.50    0.30
  -3   5   0   -0.90    1.20
  -3   5   0    0.60    0.40
  -2  -3   0    0.70    0.40
   5  -2   0    0.50    0.40
  -2  -3   0    0.70    0.30
   5  -2   0    1.40    0.50
  -5   3   0   -0.20    0.70
   3   2   0    0.10    0.50
   2  -5   0    0.70    0.50
   3   2   0    0.60    0.30
   3   2   0    0.50    0.40
  -5   3   0    0.60    0.50
   2  -5   0    1.30    0.40
   5  -3   0    0.40    0.50
   5  -3   0    0.40    0.40
  -2   5   0    1.40    0.40
  -3  -2   0    1.00    0.50
  -2   5   0    0.20    1.20
   4   1   0  204.78   28.80
   4   1   0  228.08   28.70
  -5   4   0  206.58   28.80
   1  -5   0  185.18   28.60
   1  -5   0  217.38   28.70
  -4  -1   0  184.58   28.60
   5  -4   0  216.98   28.80
  -1   5   0  204.08   29.10
  -4  -1   0  198.58   28.70
   5  -4   0  230.08   28.70
  -1   5   0  205.08   28.70
   0  -5   0   -0.10    0.30
   5   0   0   -0.10    0.40
   0  -5   0    0.00    0.40
  -5   5   0   -0.10    0.80
   5   0   0    0.50    0.40
  -5   0   0    0.00    0.20
   5  -5   0    0.50    0.50
   0   5   0    0.20    0.70
   0   5   0    0.20    0.50
   5  -5   0    0.30    0.40
  -5   0   0    0.70    0.50
   5  -5   0    0.30    0.30
   5  -6   0    0.90    0.60
   1   5   0    0.00    0.70
   1   5   0    0.80    0.60
  -6   1   0    1.10    0.40
   5  -6   0    1.10    0.50
  -6   1   0   -0.10    0.60
  -1  -5   0    0.80    0.40
  -5   6   0    0.80    0.40
  -1  -5   0    0.40    0.40
  -5   6   0   -0.50    0.90
   6  -1   0    2.60    0.60
   6  -1   0    0.40    0.60
   2   4   0    1.20    0.70
  -6   2   0    0.40    0.60
   4  -6   0    0.10    0.40
  -6   2   0    1.50    0.50
   4  -6   0    0.00    0.50
   2   4   0    0.40    0.70
   6  -2   0    1.20    0.50
  -2  -4   0    0.30    0.40
  -4   6   0    0.20    0.40
   6  -2   0   -0.40    0.50
  -2  -4   0    0.40    0.40
  -4   6   0    0.00    1.00
   3   3   0 2255.87  285.47
  -6   3   0 1939.11  285.57
   3  -6   0 1689.63  285.27
   3   3   0 2023.80  285.57
   3  -6   0 2218.08  285.47
   6  -3   0 2266.87  285.37
   4   2   0    0.40    0.40
  -6   4   0    0.90    0.90
  -6   4   0    1.10    0.60
   2  -6   0    2.20    0.60
   4   2   0    0.50    0.40
   2  -6   0    0.30    0.40
   4   2   0   -0.10    0.60
   6  -4   0    0.70    0.50
   6  -4   0    0.40    0.50
  -4  -2   0    1.00    0.50
  -2   6   0    0.50    0.50
  -2   6   0    0.40    1.00
   5   1   0    0.70    0.50
   1  -6   0    0.80    0.40
  -6   5   0   -0.20    0.80
   1  -6   0    0.80    0.60
   5   1   0    0.50    0.70
  -6   5   0    0.60    0.50
   6  -5   0    1.00    0.60
  -5  -1   0    1.30    0.60
   6  -5   0    0.90    0.40
  -1   6   0    0.60    0.90
  -1   6   0    0.50    0.50
   0  -6   0 2075.49  262.97
  -6   6   0 1716.93  263.27
  -6   0   0 1945.51  262.87
  -6   0   0 1854.41  263.07
  -7   1   0    2.50    0.50
   6  -7   0    1.80    0.60
   1   6   0    1.10    0.90
  -7   1   0    1.50    0.90
   1   6   0    1.90    0.80
   6  -7   0    2.60    0.70
   6  -7   0    2.10    0.80
  -1  -6   0    3.10    0.70
   7  -1   0    0.70    0.70
  -1  -6   0    2.10    0.60
   7  -1   0    2.20    0.70
  -6   7   0    0.60    1.00
  -7   2   0  405.36   55.49
  -7   2   0  438.86   55.39
   5  -7   0  376.06   55.29
   2   5   0  339.57   55.49
   5  -7   0  387.16   55.39
   2   5   0  378.66   55.39
   7  -2   0  408.96   55.29
  -5   7   0  445.06   55.99
  -2  -5   0  415.46   55.29
  -5   7   0  437.56   55.29
  -2  -5   0  359.16   55.29
   3   4   0   -0.80    0.60
  -7   3   0    2.00    0.70
  -7   3   0   -0.20    0.60
   4  -7   0    0.00    0.60
   4  -7   0    0.60    0.40
   3   4   0    0.60    0.70
   7  -3   0    0.20    0.50
  -3  -4   0    0.40    0.50
  -3  -4   0    0.40    0.40
  -4   7   0   -0.30    1.20
   7  -3   0   -0.10    0.50
  -4   7   0    0.40    0.40
   3  -7   0   -0.20    0.40
  -7   4   0   -0.40    0.60
   3  -7   0    0.30    0.60
  -7   4   0    1.30    0.80
   4   3   0    0.40    0.50
   4   3   0    0.70    0.70
   4   3   0    0.00    0.40
   7  -4   0    0.60    0.50
   7  -4   0    0.40    0.60
  -3   7   0    0.80    0.50
  -4  -3   0    0.00    0.50
  -3   7   0    0.20    1.10
   5   2   0  454.15   62.39
   5   2   0  441.76   62.59
   2  -7   0  432.66   62.39
  -7   5   0  430.66   62.59
   2  -7   0  480.95   62.59
  -7   5   0  418.96   62.79
   5   2   0  496.45   62.49
  -2   7   0  488.45   62.99
  -2   7   0  431.36   62.49
   7  -5   0  509.85   62.49
   7  -5   0  428.96   62.59
  -5  -2   0  392.56   62.49
   1  -7   0    1.90    0.70
   6   1   0    0.50    0.80
  -7   6   0    0.60    1.00
  -7   6   0    0.70    0.70
   1  -7   0    2.60    0.60
   6   1   0    3.00    0.70
   7  -6   0    2.50    0.80
   7  -6   0    1.40    0.60
  -6  -1   0    2.70    0.90
  -1   7   0    2.20    0.80
  -1   7   0    0.30    0.90
   0  -7   0   -0.20    0.50
  -7   7   0   -1.60    0.80
  -7   7   0    1.10    0.60
   7   0   0   -1.30    0.60
   0  -7   0    0.30    0.50
   7   0   0    0.60    0.60
   0   7   0   -0.30    0.70
  -7   0   0    0.20    0.30
   7  -7   0    0.20    0.50
   0   7   0    0.10    0.80
  -7   0   0    0.40    0.70
   7  -7   0    0.70    0.70
   7  -8   0  749.53  100.69
   7  -8   0  682.03  100.89
   7  -8   0  700.13  100.79
   1   7   0  789.22  101.09
   1   7   0  643.84  100.89
  -8   1   0  720.13  100.69
  -8   1   0  721.53  100.99
   8  -1   0  708.53  100.79
  -1  -7   0  776.42  100.79
  -1  -7   0  735.13  100.79
  -7   8   0  772.92  101.29
  -8   2   0   -0.50    0.80
   2   6   0    0.60    0.80
   6  -8   0    0.50    0.50
  -8   2   0    1.60    0.60
   6  -8   0    0.00    0.70
   2   6   0    0.70    0.90
   8  -2   0    0.60    0.80
  -2  -6   0    0.70    0.50
  -2  -6   0    0.70    0.60
   8  -2   0    1.00    0.60
  -6   8   0   -1.80    1.00
  -6   8   0    0.60    0.50
   3   5   0   -0.60    0.70
   3   5   0    1.20    0.70
   5  -8   0   -0.10    0.70
  -8   3   0    0.10    0.80
   5  -8   0    0.30    0.50
  -8   3   0    1.30    0.60
   8  -3   0    0.40    0.60
  -5   8   0    0.30    1.20
  -5   8   0   -0.30    0.50
  -3  -5   0    0.00    0.50
   8  -3   0    0.90    0.70
  -3  -5   0    0.30    0.50
   4   4   0  682.93  105.19
   4   4   0  846.52  105.39
   4   4   0  728.43  105.29
   4  -8   0  774.32  105.19
  -8   4   0  813.12  105.39
  -8   4   0  797.42  105.39
   4  -8   0  720.53  105.29
   8  -4   0  804.92  105.29
  -4   8   0  740.93  105.19
   8  -4   0  716.03  105.19
  -4  -4   0  748.73  105.19
  -8   5   0    0.30    0.80
   3  -8   0    0.40    0.70
  -8   5   0    0.30    0.90
   5   3   0    0.30    0.50
   3  -8   0    1.00    0.50
   5   3   0    0.90    0.60
   5   3   0    0.50    0.80
  -5  -3   0    0.70    0.60
   8  -5   0    0.20    0.60
   8  -5   0    0.60    0.70
  -3   8   0   -1.00    0.90
  -3   8   0    0.50    0.50
  -8   6   0   -0.40    0.90
   6   2   0    1.30    0.60
   6   2   0   -0.40    0.90
   2  -8   0    1.40    0.80
  -8   6   0   -0.20    0.70
   2  -8   0    1.40    0.50
  -6  -2   0    1.30    0.80
  -2   8   0    0.40    1.00
   8  -6   0    1.00    0.80
   8  -6   0    0.70    0.60
  -2   8   0    0.10    0.60
  -8   7   0  835.92  120.19
   7   1   0  821.32  120.29
  -8   7   0  715.23  120.39
   1  -8   0  897.91  120.19
   1  -8   0  830.52  120.09
   7   1   0  984.60  120.09
   8  -7   0  890.41  120.19
   8  -7   0  905.41  120.09
  -1   8   0  868.81  120.19
  -7  -1   0  840.22  120.19
  -1   8   0  944.71  120.49
   0  -8   0    0.50    0.60
   8   0   0   -0.10    0.80
   8   0   0   -0.20    0.60
  -8   8   0    1.70    0.80
   0  -8   0    1.00    0.60
  -8   8   0    0.50    1.10
   8  -8   0    0.00    0.60
  -8   0   0   -0.30    0.70
   0   8   0    0.50    0.90
   0   8   0   -0.20    0.70
   8  -8   0    1.90    1.00
  -8   0   0    0.60    0.30
   8  -9   0    5.70    1.00
  -9   1   0    5.00    1.40
   1   8   0    0.70    1.10
   1   8   0    2.50    1.30
   8  -9   0    5.70    1.40
   8  -9   0    2.70    1.00
   9  -1   0    6.80    1.20
  -8   9   0    2.90    1.00
  -1  -8   0    4.20    1.00
  -1  -8   0    4.00    1.00
  -8   9   0    1.00    1.40
   9  -1   0    4.20    1.30
   2   7   0   -0.70    0.80
   7  -9   0    5.60    1.30
   2   7   0    3.50    1.20
   7  -9   0    2.00    0.80
  -9   2   0    3.60    1.20
  -9   2   0    3.80    0.80
   9  -2   0    1.20    1.00
  -7   9   0    2.50    0.70
  -2  -7   0    3.10    0.80
  -2  -7   0    3.90    0.90
   9  -2   0    5.30    1.00
  -7   9   0   -1.00    1.10
  -9   3   0 1303.37  174.58
   6  -9   0 1207.98  174.48
   3   6   0 1316.07  174.68
   3   6   0 1263.47  174.68
   6  -9   0 1311.47  174.78
  -9   3   0 1390.76  174.78
   9  -3   0 1343.97  174.68
  -3  -6   0 1071.99  174.48
  -3  -6   0 1389.36  174.58
  -6   9   0 1123.09  174.48
   9  -3   0 1176.28  174.58
  -9   4   0    2.90    0.90
  -9   4   0    2.10    1.00
   4   5   0   -0.10    0.60
   5  -9   0    3.20    1.00
   5  -9   0    3.10    0.70
   4   5   0    0.90    1.00
   9  -4   0    1.40    0.80
  -4  -5   0    1.90    0.70
  -5   9   0    2.30    0.70
  -5   9   0   -0.60    1.20
  -4  -5   0    1.20    0.70
   9  -4   0    2.10    0.90
   5   4   0    2.20    1.10
  -9   5   0    1.10    1.10
   5   4   0    1.90    0.70
  -9   5   0    1.70    1.00
   4  -9   0    2.50    1.00
   4  -9   0    1.00    0.60
   5   4   0    0.30    0.60
  -5  -4   0    1.90    0.80
   9  -5   0    2.40    0.80
  -4   9   0    0.30    1.10
  -4   9   0    2.10    0.70
   9  -5   0    3.30    1.00
   6   3   0 1252.27  179.18
   6   3   0 1188.08  178.98
   3  -9   0 1456.45  179.18
  -9   6   0 1387.66  179.38
  -3   9   0 1204.58  178.98
  -6  -3   0 1193.18  179.08
  -3   9   0 1411.56  179.38
   9  -6   0 1295.47  178.98
   9  -6   0 1268.77  179.08
   2  -9   0    3.40    0.80
  -9   7   0    2.80    1.30
   7   2   0    3.40    0.90
   7   2   0    1.70    1.10
  -9   7   0    2.70    1.10
   2  -9   0    3.40    1.10
  -2   9   0    0.50    1.10
   9  -7   0    2.50    0.80
  -2   9   0    3.80    1.00
  -7  -2   0    3.70    1.10
   9  -7   0    2.90    1.10
   8   1   0    1.50    1.10
  -9   8   0    3.00    1.10
   1  -9   0    5.10    1.10
  -9   8   0    1.90    1.40
   1  -9   0    8.90    1.10
   8   1   0    4.50    1.00
   9  -8   0    5.60    1.30
   9  -8   0    2.40    0.80
  -8  -1   0    3.70    1.30
  -1   9   0    1.40    1.10
  -1   9   0   -1.30    1.00
  -9   9   0  719.13  106.69
   9   0   0  779.52  106.29
  -9   9   0  783.22  106.39
   0  -9   0  810.22  106.29
   0  -9   0  729.13  106.29
   9  -9   0  820.82  106.19
   9  -9   0  789.52  106.39
   0   9   0  813.92  106.59
  -9   0   0  731.03  106.09
   0   9   0  724.53  106.39
  -9   0   0  730.43  106.49
   1   9   0    2.90    1.40
 -10   1   0    1.90    1.20
   1   9   0    0.80    1.10
   9 -10   0    3.90    1.30
   9 -10   0    3.10    0.90
  -9  10   0    3.50    1.10
  10  -1   0    3.00    1.20
  -9  10   0    1.50    1.50
  -1  -9   0    3.70    1.00
  -1  -9   0    2.60    1.00
 -10   2   0  698.23   96.49
   2   8   0  700.43   96.79
   8 -10   0  785.92   96.49
   8 -10   0  636.64   96.59
   8 -10   0  655.03   96.79
 -10   2   0  702.43   96.79
   2   8   0  704.73   96.79
  10  -2   0  646.34   96.69
  -2  -8   0  724.23   96.59
  -8  10   0  713.93   97.09
  10  -2   0  712.33   96.59
  -2  -8   0  672.23   96.59
   7 -10   0    0.80    0.60
 -10   3   0   -0.40    0.90
   3   7   0    0.30    0.70
   7 -10   0   -0.30    0.90
   3   7   0    0.30    1.00
 -10   3   0    0.20    0.70
  -3  -7   0   -0.20    0.70
  10  -3   0   -0.50    0.80
  10  -3   0   -0.50    0.70
  -7  10   0   -2.10    1.00
  -7  10   0    1.60    0.70
  -3  -7   0    0.30    0.60
   4   6   0    1.60    1.10
   4   6   0    0.30    0.70
   6 -10   0    2.50    1.10
   6 -10   0    0.30    0.60
 -10   4   0    0.10    0.80
 -10   4   0    2.50    1.10
  -4  -6   0    1.30    0.70
  10  -4   0    1.90    0.90
  -4  -6   0    1.00    0.70
  -6  10   0    0.90    0.60
  -6  10   0   -0.20    1.10
  10  -4   0    0.40    0.80
 -10   5   0  497.25   64.09
   5   5   0  447.96   63.79
   5   5   0  443.66   63.99
 -10   5   0  491.75   64.09
   5 -10   0  447.86   63.69
   5 -10   0  471.25   63.99
  -5  -5   0  439.26   63.79
  10  -5   0  451.25   63.89
  -5  10   0  447.66   63.79
  -5  10   0  471.45   64.19
  10  -5   0  439.66   63.89
  -5  -5   0  476.65   63.79
   6   4   0    0.70    0.70
   6   4   0    0.10    1.00
 -10   6   0    1.20    1.00
   4 -10   0    1.10    1.00
   4 -10   0    0.80    0.60
   6   4   0    0.60    0.50
 -10   6   0   -0.60    0.90
  10  -6   0    0.20    0.70
  -4  10   0    1.20    1.10
  10  -6   0    0.70    0.90
  -4  10   0   -0.10    0.60
  -6  -4   0    0.70    0.80
   3 -10   0    0.30    0.60
   7   3   0   -1.40    0.90
   7   3   0   -0.80    0.70
 -10   7   0    1.20    1.00
 -10   7   0   -0.10    1.00
   3 -10   0    0.30    0.90
  -3  10   0   -0.90    0.70
  -3  10   0   -0.30    0.90
  10  -7   0   -0.80    0.60
  -7  -3   0    0.10    0.80
  10  -7   0    0.60    0.90
 -10   8   0  609.34   79.19
   8   2   0  575.64   78.79
   2 -10   0  626.44   78.69
   8   2   0  465.15   78.89
   2 -10   0  567.24   78.79
 -10   8   0  652.93   78.99
  10  -8   0  487.25   78.79
  -8  -2   0  543.85   78.89
  -2  10   0  555.34   78.79
  10  -8   0  517.65   78.69
  -2  10   0  649.54   79.09
   9   1   0    2.20    1.30
   1 -10   0    5.10    1.00
 -10   9   0    3.90    1.30
   1 -10   0    3.90    1.10
   9   1   0    4.80    1.10
 -10   9   0    0.40    1.30
  -1  10   0    0.00    1.10
  10  -9   0    3.70    1.30
  -9  -1   0    4.10    1.30
  -1  10   0    3.90    1.20
  10  -9   0    2.90    0.90
 -10  10   0    1.40    0.90
  10   0   0   -0.30    0.90
   0 -10   0    0.80    0.90
  10   0   0    0.10    1.10
   0 -10   0    0.70    0.70
 -10  10   0   -1.00    1.20
  10 -10   0    0.40    0.70
   0  10   0   -0.60    1.00
 -10   0   0    2.80    1.20
   0  10   0    0.10    1.00
  10 -10   0    0.00    1.10
  10 -11   0  900.31  143.49
   1  10   0 1024.10  143.49
 -11   1   0  980.80  143.49
   1  10   0 1038.20  143.39
  10 -11   0 1061.29  143.19
  -1 -10   0  986.30  143.29
  -1 -10   0 1146.99  143.29
 -10  11   0 1181.78  143.79
 -10  11   0 1093.79  143.39
  11  -1   0  928.31  143.29
   9 -11   0    1.60    0.90
 -11   2   0    0.70    0.70
   9 -11   0    2.60    0.80
   2   9   0    0.30    0.90
 -11   2   0    0.90    1.20
   2   9   0    2.50    1.40
   9 -11   0    1.90    1.20
  11  -2   0    0.60    1.10
  -9  11   0    0.50    1.40
  -2  -9   0    0.20    0.80
  -2  -9   0    0.80    0.90
  11  -2   0    1.30    0.90
   3   8   0   -0.10    0.80
   8 -11   0   -0.30    0.70
 -11   3   0    0.40    0.70
   3   8   0    1.10    1.20
 -11   3   0   -0.60    1.00
   8 -11   0    0.00    1.00
  -3  -8   0    0.10    0.70
  -3  -8   0    0.30    0.80
  11  -3   0    0.50    0.90
  11  -3   0    0.10    0.90
  -8  11   0    0.90    1.30
  -8  11   0    1.00    0.70
 -11   4   0 1521.45  196.08
   4   7   0 1232.48  195.98
   4   7   0 1513.95  195.88
   7 -11   0 1401.66  195.78
 -11   4   0 1568.24  195.88
   7 -11   0 1342.87  195.98
  -4  -7   0 1340.47  195.78
  -7  11   0 1527.55  196.28
  -4  -7   0 1377.16  195.78
  -7  11   0 1390.06  195.78
  11  -4   0 1347.87  195.88
  11  -4   0 1403.66  195.88
   5   6   0    0.50    1.10
 -11   5   0   -0.50    0.80
   6 -11   0   -0.70    0.60
   5   6   0    0.40    0.60
 -11   5   0    1.10    1.10
   6 -11   0   -0.70    1.10
  -5  -6   0    0.20    0.80
  -5  -6   0   -0.60    0.60
  -6  11   0    0.10    0.60
  11  -5   0    1.20    0.90
  -6  11   0    0.00    1.20
  11  -5   0    1.00    0.90
 -11   6   0    0.30    1.10
 -11   6   0    0.50    1.10
   5 -11   0   -0.80    1.00
   6   5   0    0.70    0.60
   6   5   0   -0.80    1.10
   5 -11   0   -0.60    0.60
  -6  -5   0    0.20    0.70
  -5  11   0   -0.60    1.00
  -6  -5   0    1.20    0.90
  11  -6   0    0.10    0.90
  11  -6   0    0.40    0.90
  -5  11   0    0.10    0.70
   4 -11   0 1523.05  201.88
   7   4   0 1216.78  201.68
   7   4   0 1390.16  201.98
   4 -11   0 1412.76  201.58
 -11   7   0 1542.35  202.08
 -11   7   0 1604.34  201.98
  -7  -4   0 1454.15  201.78
  -4  11   0 1473.95  201.98
  11  -7   0 1552.44  201.88
  11  -7   0 1448.06  201.68
  -4  11   0 1435.56  201.68
 -11   8   0    1.20    1.30
   3 -11   0   -0.60    0.60
   8   3   0   -2.00    0.90
   8   3   0   -0.20    0.80
 -11   8   0    0.70    1.00
   3 -11   0    1.10    1.00
  -3  11   0   -0.10    0.80
  11  -8   0   -0.20    1.00
  -3  11   0    0.80    1.10
  11  -8   0   -0.50    0.70
  -8  -3   0   -0.30    0.90
 -11   9   0    0.20    1.10
   9   2   0   -0.10    1.20
   9   2   0    0.60    0.90
 -11   9   0    0.10    1.30
   2 -11   0    0.80    0.90
   2 -11   0    0.60    0.70
  -9  -2   0    1.60    1.10
  -2  11   0    1.40    1.10
  11  -9   0   -0.20    0.80
  -2  11   0    1.70    1.10
  11  -9   0    1.20    1.10
   1 -11   0 1267.17  172.18
 -11  10   0 1239.68  172.38
  10   1   0 1355.46  172.28
  10   1   0 1213.48  172.38
   1 -11   0 1259.77  172.28
 -11  10   0 1114.79  172.58
  -1  11   0 1238.88  172.38
  11 -10   0 1111.69  172.38
 -10  -1   0 1232.68  172.38
  -1  11   0 1201.98  172.38
  11 -10   0 1425.76  172.18
   0 -11   0    0.90    0.80
 -11  11   0   -0.40    0.90
  11   0   0   -0.70    0.90
   0 -11   0    2.30    1.00
 -11  11   0    0.30    1.30
  11   0   0    0.00    1.10
 -11   0   0    0.10    1.00
  11 -11   0   -0.90    1.10
  11 -11   0    0.10    0.80
   0  11   0   -0.10    1.20
   0  11   0    1.50    1.10
 -12   1   0    0.50    1.30
  11 -12   0    5.50    1.60
   1  11   0    3.40    1.50
   1  11   0    0.50    1.00
  12  -1   0    0.50    1.20
  -1 -11   0    3.00    1.00
  -1 -11   0    0.60    1.00
 -11  12   0   -1.70    1.30
 -11  12   0    3.10    1.10
  12  -1   0    4.00    1.20
  10 -12   0    2.10    1.40
   2  10   0    0.30    0.90
   2  10   0    1.00    1.40
 -12   2   0    0.50    1.20
  10 -12   0    4.00    1.00
 -10  12   0    1.70    1.00
 -10  12   0    1.50    1.50
  12  -2   0    1.50    1.30
  -2 -10   0    1.50    1.00
  12  -2   0    2.20    1.10
  -2 -10   0    2.80    1.00
   3   9   0  171.08   24.00
   9 -12   0  192.98   24.10
   9 -12   0  177.48   23.80
 -12   3   0  190.28   24.10
   9 -12   0  170.78   23.70
   3   9   0  161.48   23.80
  -9  12   0  187.28   24.30
  -3  -9   0  158.28   23.80
  12  -3   0  142.09   23.80
  12  -3   0  162.18   23.80
  -3  -9   0  169.98   23.80
   8 -12   0    2.30    0.90
   8 -12   0    2.00    1.20
   4   8   0   -0.80    0.80
 -12   4   0    0.30    1.20
 -12   4   0    0.90    1.00
   4   8   0    2.30    1.50
  12  -4   0    2.00    1.20
  -4  -8   0    1.90    0.90
  -8  12   0    1.30    1.40
  12  -4   0    4.00    1.20
  -8  12   0    1.10    0.80
  -4  -8   0    1.60    0.90
   7 -12   0   -1.40    1.10
 -12   5   0    2.80    1.10
 -12   5   0    0.20    1.20
   7 -12   0    0.90    0.70
   5   7   0    0.60    1.20
   5   7   0   -0.10    0.70
  12  -5   0   -1.00    0.90
  -5  -7   0    0.50    0.80
  -7  12   0    1.60    0.80
  12  -5   0    0.90    1.00
  -7  12   0    0.20    1.20
  -5  -7   0    3.20    1.00
 -12   6   0  280.77   36.30
   6   6   0  218.58   36.20
   6 -12   0  257.67   35.90
 -12   6   0  304.07   36.30
   6 -12   0  255.87   36.20
  -6  12   0  253.07   36.30
  -6  12   0  240.28   35.90
  12  -6   0  257.07   36.10
  -6  -6   0  268.37   36.00
  -6  -6   0  263.67   36.10
  12  -6   0  243.68   36.00
 -12   7   0    0.50    1.20
   5 -12   0    1.00    1.20
   7   5   0    0.70    0.90
   5 -12   0    0.80    0.70
 -12   7   0    2.40    1.30
   7   5   0    0.40    1.20
  -7  -5   0    0.60    1.00
  -5  12   0   -1.00    1.00
  12  -7   0   -0.30    0.90
  -5  12   0    0.70    0.80
  12  -7   0    2.10    1.10
 -12   8   0   -0.50    1.10
 -12   8   0    1.20    1.40
   4 -12   0    3.20    0.80
   8   4   0    0.50    0.90
   8   4   0    1.40    1.30
   4 -12   0    1.70    1.20
  -8  -4   0    0.10    1.00
  12  -8   0    3.40    1.30
  -4  12   0    1.00    0.90
  12  -8   0    0.40    0.80
  -4  12   0    1.00    1.30
 -12   9   0  195.08   27.40
   9   3   0  222.58   27.10
   9   3   0  168.18   27.20
 -12   9   0  191.58   27.20
   3 -12   0  201.68   26.90
   3 -12   0  180.28   27.10
  12  -9   0  194.88   27.00
  -3  12   0  178.58   27.20
  12  -9   0  186.68   27.10
  -3  12   0  197.08   27.10
  -9  -3   0  198.48   27.20
  10   2   0    2.70    1.10
   2 -12   0    2.60    1.20
  10   2   0    0.50    1.20
 -12  10   0    0.20    1.30
   2 -12   0    2.40    0.90
 -12  10   0    1.00    1.10
  -2  12   0    0.50    1.10
 -10  -2   0    2.90    1.30
  12 -10   0    1.70    1.30
  -2  12   0    1.30    1.20
  12 -10   0    2.20    0.90
  11   1   0    2.90    1.10
 -12  11   0    1.70    1.60
   1 -12   0    3.10    1.00
 -12  11   0   -0.80    1.00
   1 -12   0   -0.40    1.00
  11   1   0    1.40    1.30
  12 -11   0    3.50    1.40
  -1  12   0   -0.80    1.00
  -1  12   0    1.00    1.30
 -11  -1   0   -0.60    1.20
 -12  12   0   59.69    8.50
 -12  12   0   55.49    8.90
  12   0   0   61.59    8.50
   0 -12   0   58.09    8.50
  12   0   0   52.89    8.60
   0 -12   0   65.89    8.40
  12 -12   0   51.09    8.60
   0  12   0   50.59    8.50
   0  12   0   61.39    8.70
 -12   0   0   58.59    8.70
 -13   1   0    0.00    1.20
  12 -13   0    0.30    1.50
   1  12   0    0.20    1.00
   1  12   0    1.90    1.50
  -1 -12   0    1.00    0.90
  13  -1   0    0.80    1.10
  13  -1   0   -1.50    1.20
 -12  13   0   -1.00    1.40
 -12  13   0    1.20    1.10
  -1 -12   0    0.70    1.10
   2  11   0  546.15   80.19
  11 -13   0  585.74   80.49
   2  11   0  575.44   80.39
 -13   2   0  532.55   80.39
  13  -2   0  598.44   80.29
 -11  13   0  603.84   80.69
  -2 -11   0  612.94   80.29
 -11  13   0  567.54   80.19
  -2 -11   0  591.14   80.19
  13  -2   0  564.24   80.39
   3  10   0    1.20    1.50
  10 -13   0    0.10    1.40
   3  10   0   -0.40    0.80
 -13   3   0   -1.10    1.20
  13  -3   0    1.10    1.20
 -10  13   0   -1.60    1.30
  -3 -10   0   -0.10    0.90
  -3 -10   0    0.40    0.90
 -10  13   0    0.10    0.90
  13  -3   0    1.50    1.10
   4   9   0   -0.50    0.80
   9 -13   0    0.20    1.30
 -13   4   0    1.90    1.40
   4   9   0   -1.00    1.20
   9 -13   0    0.70    0.80
  -4  -9   0    1.50    1.00
  -4  -9   0    1.00    0.90
  -9  13   0    0.20    1.20
  13  -4   0    0.10    1.10
  -9  13   0    0.40    0.80
  13  -4   0   -0.70    1.00
   8 -13   0  303.17   43.90
   5   8   0  305.57   44.20
   8 -13   0  295.37   44.20
 -13   5   0  327.57   44.10
 -13   5   0  333.17   44.30
  -5  -8   0  327.57   44.00
  13  -5   0  318.57   44.10
  13  -5   0  328.77   44.10
  -8  13   0  299.27   44.30
  -8  13   0  313.47   43.90
  -5  -8   0  317.37   44.00
   7 -13   0   -0.60    0.70
   7 -13   0    1.70    1.40
 -13   6   0    1.00    1.10
 -13   6   0   -0.30    1.10
   6   7   0   -1.70    1.20
  -7  13   0    1.30    0.80
  -7  13   0   -0.80    1.00
  -6  -7   0    0.90    0.80
  -6  -7   0    0.50    1.00
  13  -6   0    1.70    1.10
  13  -6   0    0.10    1.00
 -13   7   0   -0.30    1.10
 -13   7   0    1.00    1.10
   7   6   0   -0.10    1.30
   6 -13   0    0.50    0.80
   6 -13   0   -0.30    1.10
  -7  -6   0   -0.10    0.90
  13  -7   0   -0.10    1.10
  -6  13   0    0.20    1.20
  -7  -6   0    0.70    0.80
  13  -7   0    0.40    0.90
  -6  13   0    1.10    0.90
   5 -13   0  279.17   36.20
   8   5   0  221.08   36.50
   8   5   0  251.97   36.20
 -13   8   0  311.77   36.70
 -13   8   0  297.27   36.50
   5 -13   0  219.88   36.40
  -5  13   0  266.97   36.50
  -5  13   0  272.97   36.20
  13  -8   0  210.28   36.20
  13  -8   0  248.28   36.40
  -8  -5   0  289.47   36.40
 -13   9   0   -0.10    1.10
   4 -13   0   -0.70    1.00
 -13   9   0   -0.30    1.20
   4 -13   0    1.50    0.80
   9   4   0    2.40    1.40
   9   4   0    0.40    1.00
  -4  13   0    0.90    1.10
  13  -9   0    1.80    1.30
  -4  13   0    1.20    1.00
  13  -9   0   -1.20    0.80
  -9  -4   0    0.00    1.00
  10   3   0   -1.30    1.20
   3 -13   0    1.30    1.20
   3 -13   0    1.40    0.90
  10   3   0   -0.70    0.90
 -13  10   0    0.80    1.40
 -13  10   0    0.50    1.10
  -3  13   0    0.40    1.10
  -3  13   0    1.60    1.20
  13 -10   0   -0.50    0.80
 -10  -3   0    0.60    1.20
  13 -10   0   -0.60    1.20
  11   2   0  417.96   64.39
 -13  11   0  481.35   64.89
   2 -13   0  503.45   64.39
 -13  11   0  547.25   64.69
   2 -13   0  418.66   64.49
  -2  13   0  453.65   64.49
 -11  -2   0  458.65   64.59
  -2  13   0  486.15   64.59
  13 -11   0  405.16   64.49
 -13  12   0    0.80    1.10
  12   1   0    0.00    1.30
   1 -13   0   -0.10    0.80
   1 -13   0    0.20    1.10
 -13  12   0    0.60    1.50
  12   1   0    1.10    1.10
  13 -12   0    0.90    1.40
  -1  13   0   -0.40    1.00
  -1  13   0    1.60    1.40
 -12  -1   0    1.80    1.30
  13   0   0    0.70    1.10
   0 -13   0    0.20    1.10
 -13  13   0    1.30    1.60
  13   0   0   -0.50    1.40
 -13  13   0   -0.50    1.00
   0 -13   0   -0.20    0.90
   0  13   0   -0.80    1.30
 -13   0   0   -0.80    1.10
   0  13   0    0.30    1.00
  13 -13   0    1.70    1.60
 -14   1   0  544.55   76.09
   1  13   0  585.74   75.89
   1  13   0  521.15   75.99
  14  -1   0  432.56   75.89
  -1 -13   0  536.75   75.89
  14  -1   0  437.36   75.79
 -13  14   0  639.94   76.39
 -13  14   0  604.54   75.89
  -1 -13   0  614.04   75.79
   2  12   0   -1.10    0.80
  12 -14   0    1.80    1.60
 -14   2   0   -1.80    1.20
   2  12   0    0.00    1.60
  -2 -12   0    0.30    1.00
  14  -2   0   -0.10    1.30
  -2 -12   0   -0.50    1.00
  14  -2   0    0.30    1.20
 -12  14   0    1.00    1.10
 -12  14   0    0.20    1.50
 -14   3   0   -1.10    1.20
   3  11   0   -1.50    1.30
   3  11   0   -1.00    0.90
  11 -14   0   -1.80    1.40
 -11  14   0   -0.40    0.90
  14  -3   0   -1.40    1.20
  -3 -11   0   -0.60    0.90
  -3 -11   0    1.00    1.00
  14  -3   0   -0.10    1.30
 -11  14   0    0.70    1.50
  10 -14   0  892.41  132.49
  10 -14   0  970.30  132.29
 -14   4   0 1021.10  132.59
   4  10   0  881.41  132.49
  -4 -10   0  936.11  132.29
  14  -4   0  898.51  132.29
  14  -4   0  917.71  132.39
 -10  14   0 1045.50  132.79
  -4 -10   0 1022.10  132.29
   9 -14   0   -0.70    1.30
   5   9   0   -1.70    1.30
 -14   5   0    1.40    1.40
   9 -14   0    0.20    1.40
  -9  14   0    0.40    1.40
  14  -5   0   -0.30    1.10
  -5  -9   0    1.00    1.00
  -5  -9   0   -0.10    0.90
  14  -5   0    2.30    1.30
 -14   6   0   -0.20    1.00
   6   8   0   -0.20    1.40
   8 -14   0   -0.50    1.20
 -14   6   0   -2.30    1.20
  -8  14   0    0.10    1.20
  14  -6   0   -0.30    1.00
  -6  -8   0    0.70    1.00
  -8  14   0    0.10    0.90
  14  -6   0    1.10    1.20
  -6  -8   0   -1.20    0.90
   7 -14   0 1096.99  159.08
 -14   7   0 1340.57  159.28
   7   7   0 1099.19  159.18
 -14   7   0 1225.88  159.18
  -7  14   0 1165.28  158.88
  14  -7   0 1043.60  158.98
  14  -7   0 1020.10  158.88
  -7  -7   0 1142.69  158.88
  -7  14   0 1173.48  159.28
  -7  -7   0 1166.18  158.98
   8   6   0    1.60    1.40
   6 -14   0   -0.20    1.30
 -14   8   0    0.80    1.20
 -14   8   0    0.40    1.30
  -6  14   0   -0.40    1.10
  14  -8   0    0.00    0.90
  -8  -6   0   -0.60    0.90
  14  -8   0    0.40    1.20
  -6  14   0   -0.10    0.90
  -8  -6   0    0.40    1.10
   9   5   0   -0.20    1.00
   9   5   0   -1.30    1.30
 -14   9   0    0.00    1.30
   5 -14   0    0.60    1.30
 -14   9   0   -0.70    1.10
  14  -9   0    0.20    1.20
  -5  14   0   -0.70    0.90
  14  -9   0   -0.10    0.80
  -9  -5   0   -0.20    1.10
  -5  14   0   -0.30    1.20
 -14  10   0 1118.19  144.59
   4 -14   0 1038.90  144.49
  10   4   0 1082.99  144.39
 -14  10   0 1007.90  144.69
  10   4   0  916.31  144.59
  -4  14   0 1051.89  144.39
  14 -10   0 1014.00  144.49
  -4  14   0 1065.49  144.59
 -10  -4   0 1074.89  144.59
  11   3   0    1.00    1.10
   3 -14   0   -0.50    1.20
 -14  11   0   -0.20    1.50
  11   3   0   -0.60    1.40
 -14  11   0   -1.40    1.10
  -3  14   0   -0.40    1.10
  -3  14   0    0.30    1.10
  14 -11   0   -0.50    1.30
 -11  -3   0    0.50    1.30
 -14  12   0    0.80    1.10
  12   2   0    0.40    1.10
 -14  12   0    1.30    1.60
   2 -14   0   -1.40    1.10
  12   2   0   -1.20    1.30
  -2  14   0   -0.80    1.10
  -2  14   0    0.70    1.30
  14 -12   0   -0.10    1.30
 -12  -2   0    0.30    1.20
 -14  13   0  714.13   94.19
 -14  13   0  662.73   94.49
  13   1   0  699.13   94.29
  13   1   0  669.83   94.09
   1 -14   0  685.13   94.19
 -13  -1   0  608.54   94.29
  14 -13   0  710.23   94.39
  -1  14   0  679.93   94.29
  -1  14   0  673.73   94.19
   0 -14   0    0.90    1.30
 -14  14   0   -1.20    1.50
 -14  14   0   -1.80    1.10
  14   0   0   -1.00    1.10
  14   0   0   -0.10    1.40
  14 -14   0    0.80    1.70
   0  14   0    3.80    1.70
 -14   0   0   -0.30    1.30
   0  14   0   -0.70    1.00
 -15   1   0    1.50    1.50
   1  14   0    1.10    1.10
   1  14   0   -0.20    1.50
  14 -15   0    0.00    1.60
  -1 -14   0    1.20    1.30
  15  -1   0    1.40    1.30
  15  -1   0    0.20    1.50
 -14  15   0    0.90    1.80
 -15   2   0   -0.70    1.30
  13 -15   0   -0.40    1.60
   2  13   0   -1.70    1.60
  15  -2   0    2.40    1.40
  15  -2   0    0.70    1.50
  -2 -13   0    2.20    1.30
  -2 -13   0    0.10    1.10
 -13  15   0    0.50    1.70
  12 -15   0   47.10    7.80
   3  12   0   54.49    7.90
 -15   3   0   46.60    7.80
 -12  15   0   50.39    8.00
  15  -3   0   50.99    7.50
  15  -3   0   53.29    7.70
  -3 -12   0   52.69    7.50
  -3 -12   0   45.90    7.40
  11 -15   0    0.00    1.60
 -15   4   0   -0.20    1.30
   4  11   0   -0.20    1.50
 -11  15   0    0.30    1.50
  -4 -11   0   -0.20    1.00
  -4 -11   0   -0.10    1.00
  15  -4   0    1.60    1.30
  15  -4   0   -0.10    1.30
 -15   5   0    1.40    1.50
   5  10   0   -2.70    1.40
  10 -15   0   -0.30    1.50
 -10  15   0    1.50    1.60
  -5 -10   0    0.50    1.10
  15  -5   0    0.00    1.20
  15  -5   0    0.70    1.30
  -5 -10   0    0.00    1.00
   9 -15   0   31.90    5.70
 -15   6   0   39.00    5.90
   6   9   0   35.60    5.90
  15  -6   0   28.70    5.40
  15  -6   0   37.40    5.60
  -6  -9   0   38.50    5.50
  -6  -9   0   38.10    5.50
  -9  15   0   36.90    5.90
 -15   7   0   -1.20    1.30
   7   8   0   -0.90    1.50
 -15   7   0    1.00    1.30
   8 -15   0    1.20    1.50
  -8  15   0    0.20    1.30
  -7  -8   0    1.00    1.00
  15  -7   0    0.00    1.30
  15  -7   0    0.50    1.10
  -7  -8   0    0.60    1.10
   7 -15   0    1.40    1.40
 -15   8   0   -0.90    1.20
 -15   8   0    1.40    1.40
   8   7   0   -2.70    1.30
  15  -8   0   -1.30    0.90
  -7  15   0    1.40    1.40
  -7  15   0   -0.70    0.90
  15  -8   0    1.20    1.30
  -8  -7   0    0.20    1.00
  -8  -7   0   -0.20    1.10
   9   6   0   31.70    5.50
 -15   9   0   41.60    5.70
   6 -15   0   31.20    5.40
 -15   9   0   34.40    5.50
  15  -9   0   27.50    5.50
  -6  15   0   31.70    5.10
  -9  -6   0   33.10    5.10
  -9  -6   0   37.30    5.40
  -6  15   0   34.20    5.50
  15  -9   0   33.20    5.50
   5 -15   0    0.70    1.40
 -15  10   0    2.00    1.40
  10   5   0    3.20    1.70
 -15  10   0    0.20    1.40
  10   5   0    0.10    1.10
  -5  15   0   -1.40    1.00
 -10  -5   0   -0.30    1.20
  -5  15   0    0.70    1.30
  15 -10   0    0.50    1.30
 -15  11   0    0.10    1.20
  11   4   0   -0.50    1.10
   4 -15   0    2.00    1.30
 -15  11   0    1.80    1.60
  11   4   0   -1.60    1.30
  15 -11   0    0.60    1.40
  -4  15   0   -1.00    1.10
  -4  15   0    0.20    1.20
 -11  -4   0   -0.60    1.30
  12   3   0   29.30    6.50
 -15  12   0   46.40    6.60
  12   3   0   38.70    6.30
   3 -15   0   41.30    6.50
 -15  12   0   49.90    7.00
  15 -12   0   34.30    6.60
  -3  15   0   46.70    6.50
 -12  -3   0   41.70    6.70
  -3  15   0   46.20    6.60
   2 -15   0    0.30    1.30
  13   2   0   -2.80    1.30
 -15  13   0    0.00    1.30
 -15  13   0   -0.50    1.50
  13   2   0    0.20    1.20
  -2  15   0    3.30    1.60
 -13  -2   0   -0.80    1.20
  15 -13   0   -0.10    1.50
  -2  15   0   -0.40    1.10
   1 -15   0    1.20    1.40
  14   1   0    1.20    1.60
  14   1   0    1.50    1.30
 -15  14   0    1.80    1.70
 -15  14   0    1.40    1.30
  -1  15   0    0.70    1.50
  -1  15   0   -1.20    1.10
 -14  -1   0   -0.70    1.40
  15 -14   0    1.50    1.80
  15   0   0   73.29   10.60
 -15  15   0   75.69   11.10
  15   0   0   68.09   10.80
   0 -15   0   71.69   10.60
   0  15   0   76.69   10.90
 -15   0   0   65.39   10.80
  15 -15   0   72.09   10.90
   0  15   0   73.49   10.60
  15 -16   0   -1.70    1.80
   1  15   0   -0.50    1.70
 -16   1   0    1.00    1.60
  16  -1   0   -1.90    1.60
 -15  16   0   -1.30    1.80
  16  -1   0    0.10    1.40
  -1 -15   0    0.50    1.30
 -16   2   0  231.38   38.70
  14 -16   0  255.87   38.80
   2  14   0  311.47   38.90
  16  -2   0  266.57   38.60
 -14  16   0  277.07   39.00
  16  -2   0  309.47   38.80
  -2 -14   0  284.37   38.70
  13 -16   0   -0.20    1.80
   3  13   0    0.70    1.70
 -16   3   0    0.10    1.50
  -3 -13   0    0.20    1.20
  16  -3   0   -1.00    1.40
  16  -3   0   -0.50    1.40
 -13  16   0   -0.20    1.70
  -3 -13   0    0.90    1.20
 -16   4   0    0.90    1.60
   4  12   0    0.10    1.70
  12 -16   0    0.30    1.70
  16  -4   0   -1.00    1.30
  -4 -12   0    0.80    1.20
 -12  16   0    1.00    1.60
  -4 -12   0   -1.20    1.00
  16  -4   0   -1.30    1.30
 -16   5   0  176.38   25.40
  11 -16   0  170.28   25.40
   5  11   0  171.28   25.40
  -5 -11   0  189.28   25.20
 -11  16   0  178.38   25.50
  16  -5   0  165.68   25.20
  16  -5   0  174.88   25.20
  -5 -11   0  194.88   25.10
   6  10   0    0.20    1.70
  10 -16   0   -1.00    1.40
 -16   6   0   -0.50    1.40
  -6 -10   0    0.40    1.20
  16  -6   0   -1.60    1.00
  -6 -10   0    1.40    1.10
  16  -6   0   -2.00    1.20
 -10  16   0    0.30    1.50
   9 -16   0    0.00    1.40
 -16   7   0   -0.80    1.40
   7   9   0   -2.50    1.60
  -9  16   0    1.50    1.50
  16  -7   0   -0.10    1.10
  16  -7   0    0.30    1.40
  -7  -9   0    0.70    1.10
  -7  -9   0   -0.70    1.00
   8   8   0  137.59   21.60
 -16   8   0  171.48   21.70
   8 -16   0  154.58   21.60
  -8  16   0  161.28   21.70
  -8  -8   0  163.28   21.50
  -8  -8   0  149.19   21.30
  16  -8   0  145.29   21.50
  16  -8   0  134.09   21.20
   7 -16   0   -2.60    1.20
 -16   9   0    1.40    1.40
 -16   9   0   -0.10    1.30
   9   7   0   -1.70    1.40
  -9  -7   0    2.40    1.40
  16  -9   0   -0.50    1.40
  -9  -7   0   -0.10    1.00
  -7  16   0    1.00    1.40
 -16  10   0    0.90    1.40
   6 -16   0    1.10    1.50
 -16  10   0    0.40    1.50
  10   6   0   -0.90    1.50
 -10  -6   0   -1.80    0.90
  -6  16   0    1.30    1.40
 -10  -6   0   -0.40    1.30
  16 -10   0    0.60    1.40
  -6  16   0   -1.40    1.60
 -16  11   0  189.28   22.90
  11   5   0  118.59   22.50
 -16  11   0  190.08   22.70
  11   5   0  141.39   22.30
   5 -16   0  166.78   22.60
  -5  16   0  161.98   22.40
  -5  16   0  174.88   22.70
  16 -11   0  130.19   22.40
 -11  -5   0  162.28   22.60
  12   4   0    0.00    1.30
 -16  12   0   -0.70    1.60
  12   4   0    0.20    1.50
   4 -16   0   -1.30    1.30
 -16  12   0    1.20    1.40
  -4  16   0    0.20    1.40
 -12  -4   0   -1.40    1.40
  -4  16   0   -1.70    1.10
  16 -12   0   -0.60    1.40
  13   3   0    0.10    1.20
   3 -16   0   -0.40    1.30
 -16  13   0   -0.90    1.60
  13   3   0   -1.90    1.50
 -16  13   0    0.90    1.30
 -13  -3   0   -3.10    1.20
  -3  16   0   -2.70    1.20
  -3  16   0    1.20    1.30
  16 -13   0   -2.00    1.40
   2 -16   0  205.68   30.50
  14   2   0  186.78   30.30
 -16  14   0  247.78   30.50
  14   2   0  176.58   30.50
 -16  14   0  243.88   30.90
  -2  16   0  250.87   30.60
 -14  -2   0  237.18   30.70
  -2  16   0  228.58   30.50
  16 -14   0  171.08   30.50
 -16  15   0   -1.40    1.80
   1 -16   0   -0.90    1.40
  15   1   0   -1.20    1.60
  15   1   0    0.50    1.40
  16 -15   0   -1.90    1.60
 -15  -1   0    0.90    1.60
  -1  16   0   -0.80    1.20
  -1  16   0   -1.00    1.60
  16   0   0    0.10    1.70
  16   0   0   -0.60    1.40
 -16  16   0    0.10    1.80
   0 -16   0   -0.20    1.50
   0  16   0    1.00    1.80
  16 -16   0   -0.90    1.80
 -16   0   0   -0.20    1.60
   1  16   0  223.38   33.30
  16 -17   0  207.48   33.40
 -17   1   0  278.57   33.50
  -1 -16   0  230.18   33.20
  17  -1   0  211.08   33.20
 -16  17   0  290.27   33.80
  17  -1   0  218.08   33.10
  15 -17   0   -0.70    1.80
   2  15   0    1.20    1.80
 -17   2   0   -1.80    1.60
  17  -2   0    0.40    1.50
  -2 -15   0   -0.80    1.40
  17  -2   0    1.80    1.70
 -15  17   0    0.10    2.00
 -17   3   0   -0.60    1.50
   3  14   0   -1.90    1.80
  14 -17   0    3.30    2.00
  -3 -14   0   -0.10    1.40
 -14  17   0   -0.90    1.70
  17  -3   0    0.00    1.50
  17  -3   0    0.90    1.50
  13 -17   0  393.56   63.09
 -17   4   0  487.85   63.19
   4  13   0  444.46   63.19
 -13  17   0  530.45   63.39
  17  -4   0  392.46   62.79
  17  -4   0  378.06   62.79
  -4 -13   0  450.45   62.89
  -4 -13   0  539.45   62.89
  12 -17   0   -1.40    1.70
   5  12   0    1.70    1.90
 -17   5   0   -2.40    1.50
 -12  17   0   -1.30    1.40
  17  -5   0   -1.30    1.20
  -5 -12   0    1.70    1.30
  -5 -12   0   -1.40    1.10
  17  -5   0   -2.40    1.20
   6  11   0    0.40    1.80
 -17   6   0   -2.00    1.30
  11 -17   0   -0.40    1.60
  17  -6   0   -1.70    1.20
  17  -6   0    0.40    1.50
  -6 -11   0    0.40    1.20
 -11  17   0    1.00    1.70
  -6 -11   0    0.40    1.30
  10 -17   0  695.43  110.29
   7  10   0  704.63  110.39
 -17   7   0  896.71  110.49
  17  -7   0  700.23  110.09
  -7 -10   0  839.12  110.19
 -10  17   0  907.41  110.59
  -7 -10   0  829.32  110.09
  17  -7   0  782.32  110.29
 -17   8   0   -0.40    1.40
   8   9   0    0.40    1.70
   9 -17   0    0.50    1.60
  -8  -9   0   -1.80    1.10
  17  -8   0   -1.80    1.40
  -9  17   0   -0.10    1.60
  -8  -9   0    0.50    1.30
   8 -17   0   -0.20    1.60
 -17   9   0    0.30    1.40
   9   8   0    0.50    1.70
  17  -9   0   -0.70    1.50
  -8  17   0    0.00    1.50
  -9  -8   0   -1.00    1.10
  -9  -8   0    0.80    1.40
 -17  10   0  892.11  122.39
   7 -17   0  844.52  122.29
  10   7   0  782.42  122.39
 -17  10   0  940.91  122.49
  17 -10   0  789.02  122.29
 -10  -7   0  925.41  122.19
  -7  17   0  963.40  122.49
 -10  -7   0  891.81  122.39
  11   6   0    0.20    1.70
 -17  11   0   -0.90    1.30
   6 -17   0   -0.60    1.40
 -17  11   0    0.90    1.70
  17 -11   0    0.00    1.50
 -11  -6   0   -0.90    1.10
 -11  -6   0    0.10    1.40
  -6  17   0    1.70    1.60
  12   5   0   -2.20    1.20
 -17  12   0    0.70    1.70
   5 -17   0    1.80    1.50
  12   5   0   -1.00    1.60
 -17  12   0   -2.10    1.30
  17 -12   0    0.10    1.60
 -12  -5   0    0.40    1.50
  -5  17   0   -0.80    1.30
  13   4   0  555.84   77.19
   4 -17   0  567.54   77.09
 -17  13   0  560.94   76.99
  13   4   0  553.14   76.89
 -17  13   0  565.14   77.39
 -13  -4   0  556.84   77.19
  17 -13   0  508.75   77.09
  -4  17   0  573.84   77.09
  -4  17   0  533.55   76.89
  14   3   0    0.70    1.40
   3 -17   0    1.70    1.50
 -17  14   0    0.80    1.90
 -17  14   0    0.90    1.40
  14   3   0   -0.10    1.70
  -3  17   0    0.50    1.40
  17 -14   0   -1.00    1.70
 -14  -3   0   -0.90    1.60
  -3  17   0    0.70    1.60
  15   2   0   -1.60    1.70
   2 -17   0    0.60    1.50
 -17  15   0    1.00    1.80
  15   2   0   -1.00    1.30
  -2  17   0    0.60    1.40
 -15  -2   0    0.80    1.70
  17 -15   0    1.20    1.80
  -2  17   0    0.90    1.70
  16   1   0  307.97   41.60
   1 -17   0  293.87   41.40
 -17  16   0  307.47   41.90
  16   1   0  280.47   41.30
  -1  17   0  274.97   41.50
 -16  -1   0  279.07   41.60
  17 -16   0  307.57   41.70
  -1  17   0  310.87   41.60
  17   0   0    0.50    1.60
  17   0   0   -0.10    2.00
 -17  17   0   -0.50    2.00
   0 -17   0    1.10    1.70
   0  17   0    1.30    1.90
  17 -17   0    1.10    2.10
 -17   0   0   -1.60    1.60
   1  17   0    3.40    2.10
  17 -18   0    2.10    2.30
 -18   1   0    1.40    1.90
  18  -1   0   -0.70    1.60
  18  -1   0    2.30    2.00
  -1 -17   0    1.10    1.70
 -17  18   0   -1.90    1.90
  16 -18   0    0.80    2.10
   2  16   0    2.20    2.10
 -18   2   0    1.50    1.70
  18  -2   0   -1.80    1.70
 -16  18   0    1.80    2.20
  18  -2   0    1.40    1.70
  -2 -16   0    0.70    1.50
   3  15   0   88.59   13.50
  15 -18   0   88.29   13.50
 -18   3   0   84.89   13.40
 -15  18   0   86.09   13.60
  -3 -15   0   97.09   13.20
  18  -3   0   90.39   13.20
  18  -3   0   95.99   13.30
   4  14   0   -0.20    1.90
  14 -18   0    3.00    2.10
 -18   4   0   -0.20    1.70
  18  -4   0    1.00    1.50
  18  -4   0   -2.70    1.40
 -14  18   0    0.20    1.80
  -4 -14   0    0.50    1.40
   5  13   0    0.80    2.00
  13 -18   0    0.80    1.90
 -18   5   0   -0.50    1.70
  -5 -13   0   -0.80    1.30
  18  -5   0   -3.10    1.20
  -5 -13   0    0.90    1.40
 -13  18   0    1.80    1.90
  18  -5   0    2.30    1.70
   6  12   0   46.10    7.70
  12 -18   0   43.00    7.50
 -18   6   0   42.20    7.50
  18  -6   0   43.50    7.30
  18  -6   0   49.20    7.20
  -6 -12   0   57.69    7.30
 -12  18   0   44.80    7.60
  -6 -12   0   48.70    7.20
  11 -18   0   -0.70    1.60
   7  11   0    0.00    1.90
 -18   7   0   -0.20    1.60
  18  -7   0   -2.30    1.50
  -7 -11   0   -0.30    1.20
  -7 -11   0    0.20    1.30
 -11  18   0   -0.70    1.50
  10 -18   0    2.60    1.80
 -18   8   0    1.90    1.60
   8  10   0   -2.20    1.80
  18  -8   0    1.10    1.60
  -8 -10   0    0.10    1.30
 -10  18   0    0.50    1.70
  -8 -10   0   -0.80    1.30
   9   9   0   20.80    4.40
   9 -18   0   19.80    4.20
 -18   9   0   28.60    4.50
  -9  18   0   23.20    4.50
  -9  -9   0   25.60    4.20
  18  -9   0   20.90    4.20
  -9  -9   0   22.50    3.90
 -18  10   0    0.00    1.50
  10   8   0    0.90    1.90
   8 -18   0   -1.00    1.60
  -8  18   0   -0.20    1.60
  18 -10   0   -0.90    1.40
 -10  -8   0    2.50    1.30
 -10  -8   0   -0.60    1.50
 -18  11   0    0.30    1.50
  11   7   0   -0.60    1.70
   7 -18   0    0.20    1.60
  18 -11   0    1.10    1.70
 -11  -7   0    0.30    1.20
 -11  -7   0    0.30    1.60
  -7  18   0    2.50    1.70
  12   6   0   17.90    5.20
 -18  12   0   48.50    6.00
 -18  12   0   35.80    5.50
   6 -18   0   30.20    5.40
  -6  18   0   42.60    5.70
  18 -12   0   20.60    5.20
 -12  -6   0   30.00    5.00
 -12  -6   0   35.30    5.50
  13   5   0    0.30    1.80
 -18  13   0   -3.10    1.70
  13   5   0    0.40    1.40
   5 -18   0    1.70    1.60
 -18  13   0    2.70    1.60
 -13  -5   0    0.10    1.70
  18 -13   0   -1.70    1.50
  -5  18   0    0.90    1.60
 -18  14   0   -0.70    1.80
   4 -18   0    0.70    1.40
 -18  14   0    0.50    1.50
  14   4   0    1.70    1.90
  14   4   0    0.40    1.40
 -14  -4   0   -2.70    1.50
  18 -14   0    0.50    1.70
  -4  18   0    0.80    1.60
  15   3   0   42.10    9.10
   3 -18   0   60.79    9.20
  15   3   0   55.29    9.10
 -18  15   0   92.19   10.10
  -3  18   0   77.59    9.40
  18 -15   0   36.30    9.20
  -3  18   0   56.39    9.40
 -15  -3   0   74.79    9.60
   2 -18   0    2.20    1.80
  16   2   0    0.20    1.60
 -18  16   0   -1.90    1.90
  16   2   0   -1.90    1.70
 -16  -2   0   -0.10    1.80
  -2  18   0   -0.40    1.40
  -2  18   0   -0.30    1.80
  18 -16   0   -0.50    1.80
  17   1   0   -0.80    1.60
  17   1   0    0.50    1.90
   1 -18   0    0.90    1.70
 -18  17   0   -1.60    1.90
 -17  -1   0   -0.70    1.80
  -1  18   0    2.40    2.00
  18 -17   0   -0.80    1.80
 -19   4   0    0.50    1.80
   4  15   0   -4.60    1.80
  15 -19   0   -0.40    2.00
  19  -4   0    1.40    1.80
 -15  19   0    0.80    2.00
  -4 -15   0   -0.10    1.40
  19  -4   0   -1.20    1.50
 -19   5   0  109.99   17.00
  14 -19   0  121.49   17.20
   5  14   0  115.69   17.20
  19  -5   0  108.69   16.70
  19  -5   0  109.29   16.80
 -14  19   0  133.39   17.20
  -5 -14   0  118.99   16.80
  13 -19   0   -2.60    1.70
   6  13   0    2.70    2.30
 -19   6   0    0.20    1.80
  -6 -13   0   -3.00    1.20
 -13  19   0   -1.30    1.70
  19  -6   0   -1.70    1.70
  -6 -13   0    1.00    1.40
 -19   7   0    0.30    1.70
   7  12   0   -0.50    2.00
  12 -19   0    0.10    1.90
  -7 -12   0   -2.60    1.30
  -7 -12   0   -0.70    1.30
 -12  19   0   -1.90    1.80
  19  -7   0    0.10    1.70
 -19   8   0  133.19   18.20
   8  11   0  121.09   18.30
  11 -19   0  130.99   18.20
  -8 -11   0  118.59   17.90
 -11  19   0  141.69   18.40
  19  -8   0  105.09   18.00
  -8 -11   0  129.79   18.00
  10 -19   0    2.50    1.90
 -19   9   0   -0.60    1.60
   9  10   0    1.10    2.00
  -9 -10   0   -0.80    1.30
 -10  19   0    0.20    1.80
  19  -9   0   -0.10    1.70
  -9 -10   0   -0.30    1.40
   9 -19   0    0.00    1.80
 -19  10   0   -0.60    1.60
  10   9   0    1.40    2.10
 -10  -9   0   -0.40    1.30
 -10  -9   0   -1.00    1.40
  -9  19   0    0.00    1.60
  19 -10   0   -0.10    1.60
   8 -19   0  119.69   18.30
 -19  11   0  134.69   18.40
  11   8   0  118.69   18.60
 -11  -8   0  132.59   18.40
 -11  -8   0  124.99   18.10
  19 -11   0  117.69   18.30
  -8  19   0  139.09   18.50
  12   7   0    0.60    1.90
   7 -19   0    2.40    1.80
 -19  12   0    0.60    1.50
 -12  -7   0    0.80    1.30
  19 -12   0   -1.30    1.70
  -7  19   0    0.20    1.70
 -12  -7   0   -3.90    1.40
 -19  13   0    0.80    1.50
 -19  13   0    3.40    2.20
   6 -19   0   -0.40    1.60
  13   6   0   -0.40    1.90
  -6  19   0   -1.40    1.50
 -13  -6   0    0.30    1.30
  19 -13   0   -2.30    1.60
 -13  -6   0   -1.70    1.70
  14   5   0  109.09   18.10
   5 -19   0  118.09   18.00
 -19  14   0  142.79   18.60
 -19  14   0  127.69   18.00
  -5  19   0  140.09   18.20
  19 -14   0  106.39   18.10
 -14  -5   0  117.49   17.80
 -14  -5   0  140.69   18.30
  15   4   0    1.60    1.70
   4 -19   0    2.30    1.70
  15   4   0   -1.00    1.80
 -19  15   0   -0.50    2.10
  19 -15   0   -0.70    1.90
  -4  19   0    0.40    1.60
 -15  -4   0   -0.20    1.70
  13 -20   0  297.67   47.40
 -20   7   0  365.46   47.50
  -7 -13   0  347.67   47.20
  12 -20   0   -0.10    1.80
 -20   8   0   -1.40    1.70
   8  12   0    4.00    2.40
  20  -8   0    0.30    1.80
 -12  20   0    0.70    1.90
  -8 -12   0   -0.30    1.50
  -8 -12   0   -1.20    1.30
 -20   9   0    0.30    1.80
  11 -20   0   -0.30    1.90
   9  11   0    1.40    2.10
  -9 -11   0   -2.40    1.40
  20  -9   0    2.20    2.00
  -9 -11   0   -0.10    1.60
 -11  20   0   -3.40    1.80
 -20  10   0  506.35   68.79
  10  10   0  443.56   68.89
  10 -20   0  446.16   68.69
  20 -10   0  443.96   68.69
 -10  20   0  573.14   69.09
 -10 -10   0  509.05   68.69
 -10 -10   0  513.15   68.59
 -20  11   0    0.10    1.60
  11   9   0    2.30    2.10
   9 -20   0    0.20    1.70
  20 -11   0    3.90    2.00
  -9  20   0    1.70    2.00
 -11  -9   0   -2.20    1.40
 -11  -9   0   -0.40    1.70
  12   8   0    0.70    2.10
   8 -20   0    1.10    1.90
 -20  12   0   -0.20    1.70
  -8  20   0    1.10    1.80
 -12  -8   0   -2.00    1.30
 -12  -8   0    1.10    1.80
  20 -12   0    0.10    1.90
   7 -20   0  365.96   53.29
 -20  13   0  385.16   53.29
 -13  -7   0  389.96   53.19
   1  -1  -1   77.49    9.70
   0   1  -1   77.89    9.80
  -1   0  -1   59.39    9.70
  -1   1   1   66.19    9.70
  -1   1   1   57.49    9.70
   1   0   1   83.29    9.70
   0  -1  -1   34.80    5.40
  -1   1  -1   39.60    5.50
   1   0  -1   39.60    5.40
  -1   0   1   42.40    5.40
  -1  -1  -1   -0.10    0.10
  -1   2  -1    0.40    0.20
   2  -1  -1    0.00    0.20
  -1   2  -1    0.80    0.50
   2  -1  -1   -0.30    0.10
  -2   1   1    0.20    0.20
   1  -2   1    0.30    0.20
   1  -2   1    0.10    0.20
   1   1   1    0.00    0.10
   1   1   1    0.40    0.30
  -2   1   1    0.50    0.20
   3  -2  -1  264.87   38.20
  -1   3  -1  264.47   38.20
  -1   3  -1  316.67   38.60
   3  -2  -1  312.27   38.20
   1  -3   1  238.98   38.10
   2   1   1  288.77   38.30
   1  -3   1  286.17   38.20
  -3   2   1  229.08   38.20
   2   1   1  294.67   38.20
  -2   0  -1    1.30    0.40
   0   2  -1    0.70    0.40
   2  -2  -1    1.90    0.40
   2  -2  -1    0.90    0.30
   0   2  -1    1.70    0.40
   2   0   1    0.70    0.30
   0  -2   1    1.30    0.30
  -2   2   1    1.50    0.60
  -2   2   1    1.40    0.30
   2   0   1    0.60    0.40
  -2   1  -1    0.30    0.40
   1   1  -1    0.30    0.10
   1  -2  -1    0.60    0.20
   1   1  -1    0.00    0.10
  -2   1  -1    0.80    0.30
   1   1  -1    0.30    0.20
   2  -1   1    0.00    0.20
  -1  -1   1    0.20    0.20
  -1   2   1    0.20    0.20
  -1   2   1   -0.40    0.50
   2  -1   1    0.10    0.20
  -2   2  -1    1.40    0.80
   0  -2  -1    2.00    0.40
   0  -2  -1    0.90    0.30
   2   0  -1    2.10    0.40
   2   0  -1    1.80    0.40
   2  -2   1    2.30    0.40
   0   2   1    2.80    0.50
  -2   0   1    2.60    0.40
  -2   0   1    1.60    0.40
   0   2   1    7.10    1.40
   2  -2   1    1.80    0.40
  -1  -2  -1  154.78   23.40
  -1  -2  -1  139.29   23.40
  -2   3  -1  189.68   23.40
   1   2   1  184.78   23.90
  -3   1   1  173.68   23.40
   2  -3   1  178.98   23.40
  -3   1   1  166.98   23.50
   2  -3   1  169.08   23.50
  -2   4  -1    1.20    1.00
   4  -2  -1    0.30    0.30
   4  -2  -1    0.20    0.30
  -2  -2  -1    0.10    0.30
  -2   4  -1    0.60    0.30
   2   2   1    0.20    0.40
   2  -4   1    0.50    0.30
   2   2   1   -0.20    0.30
  -4   2   1    0.30    0.40
  -4   2   1   -0.40    0.30
   2   2   1    0.20    0.70
   2  -4   1    1.70    0.50
  -3  -2  -1  496.65   70.59
  -2   5  -1  445.56   70.99
   5  -3  -1  495.25   70.59
   5  -3  -1  586.64   70.59
  -2   5  -1  467.65   70.59
   3   2   1  477.85   70.59
   3   2   1  539.65   70.69
  -5   3   1  495.25   70.69
   3   2   1  535.05   70.59
   2  -5   1  589.34   70.69
   2  -5   1  480.55   70.59
   4  -3  -1  468.55   65.89
  -1   4  -1  462.05   65.89
   4  -3  -1  457.35   65.89
   3   1   1  487.85   65.89
   1  -4   1  417.46   65.89
   1  -4   1  482.05   65.89
  -4   3   1  559.44   65.99
   0   3  -1    0.60    0.60
   0   3  -1    0.40    0.40
  -3   0  -1    0.60    0.40
   3  -3  -1    0.10    0.30
   3  -3  -1   -0.10    0.20
   0  -3   1    0.20    0.30
   3   0   1    0.30    0.30
   3   0   1    0.10    0.40
   0  -3   1   -0.20    0.20
  -3   3   1   -0.40    0.70
  -3   3   1    0.10    0.30
   2  -3  -1  769.82  110.29
  -3   1  -1  771.12  110.39
   2  -3  -1  748.43  110.39
  -3   1  -1  799.52  110.49
  -1  -2   1  947.61  110.29
  -2   3   1  756.92  110.29
  -2   3   1  796.72  110.89
  -1  -2   1  786.52  110.29
  -3   2  -1  625.74   80.69
   2   1  -1  522.55   80.59
  -3   2  -1  650.33   80.99
   1  -3  -1  565.54   80.59
  -2  -1   1  594.04   80.59
  -1   3   1  613.74   80.69
  -2  -1   1  533.15   80.59
   3  -2   1  573.14   80.69
   0  -3  -1   -0.20    0.20
  -3   3  -1    0.50    0.90
   0  -3  -1    0.30    0.30
   3   0  -1    0.20    0.40
   3   0  -1    0.30    0.30
   3  -3   1    0.60    0.30
   0   3   1   -2.60    1.10
  -3   0   1   -0.10    0.30
   0   3   1    0.30    0.40
   3  -3   1    0.10    0.30
  -3   0   1   -0.20    0.20
   3  -3   1    0.10    0.20
   4  -1  -1  714.23   95.69
  -3   4  -1  635.54   95.59
  -1  -3  -1  702.93   95.69
   4  -1  -1  720.13   95.69
   3  -4   1  672.53   95.69
   1   3   1  697.23   95.79
  -4   1   1  648.44   95.69
   3  -4   1  701.73   95.79
  -4   1   1  739.53   95.79
  -2  -3  -1  277.17   44.60
   5  -2  -1  325.67   44.70
  -3   5  -1  372.16   44.60
  -2  -3  -1  312.07   44.60
   3  -5   1  347.27   44.70
  -5   2   1  361.16   44.70
  -5   2   1  306.87   44.80
   2   3   1  289.37   44.60
   3  -5   1  280.47   44.70
   2   3   1  346.67   44.90
  -3   6  -1   -0.70    1.00
  -3  -3  -1    0.20    0.40
   6  -3  -1    0.40    0.50
  -3   6  -1   -0.20    0.30
   6  -3  -1    0.10    0.50
   3   3   1    0.40    0.40
   3   3   1    0.10    0.60
   3   3   1   -0.10    0.60
   3  -6   1    0.00    0.40
  -6   3   1   -0.20    0.50
  -6   3   1   -0.40    0.50
   3  -6   1    0.50    0.60
  -3   7  -1  106.99   14.50
   7  -4  -1  103.99   14.60
  -4  -3  -1   86.99   14.50
   7  -4  -1  122.09   14.60
  -3   7  -1   94.49   15.00
   3  -7   1  105.29   14.50
   4   3   1  114.79   14.80
  -7   4   1   94.09   14.70
   4   3   1  111.29   14.50
   3  -7   1  101.79   14.60
  -7   4   1  102.89   14.70
   4   3   1   99.79   14.50
   6  -4  -1   11.80    1.90
  -2   6  -1    9.60    2.30
   6  -4  -1    7.70    1.70
  -2   6  -1   12.30    1.80
  -4  -2  -1   11.50    1.90
   2  -6   1   11.50    1.70
   2  -6   1    9.70    1.80
  -6   4   1   16.20    2.40
  -6   4   1   14.00    2.00
   4   2   1    9.90    1.70
   4   2   1   10.90    2.00
   5  -4  -1   -0.40    0.40
   5  -4  -1    0.10    0.40
  -1   5  -1    1.10    0.90
  -4  -1  -1   -0.50    0.40
  -1   5  -1    0.30    0.40
   1  -5   1   -0.20    0.30
  -5   4   1   -0.10    0.50
  -5   4   1    0.00    0.80
   4   1   1    0.10    0.40
   4   1   1   -0.40    0.50
   1  -5   1    0.40    0.40
   4  -4  -1  136.99   19.60
  -4   0  -1  127.69   19.60
   4  -4  -1  136.99   19.50
   0   4  -1  161.88   20.00
   0   4  -1  146.09   19.60
   0  -4   1  139.89   19.60
   4   0   1  159.88   19.70
  -4   4   1  129.39   19.60
   4   0   1  155.98   19.60
   0  -4   1  141.29   19.60
  -4   4   1  113.39   20.00
   1   3  -1   11.00    1.70
  -4   1  -1    8.50    1.60
   3  -4  -1   11.30    1.50
  -4   1  -1   10.20    1.60
   1   3  -1    7.30    1.70
   3  -4  -1    7.70    1.60
  -1  -3   1   10.00    1.50
   4  -1   1    7.90    1.60
  -3   4   1   14.10    2.40
  -3   4   1   10.30    1.50
   4  -1   1   10.50    1.50
  -1  -3   1   10.50    1.50
   2   2  -1    0.40    0.40
  -4   2  -1   -0.20    0.30
   2   2  -1   -0.30    0.30
   2  -4  -1    0.20    0.20
   2   2  -1    0.00    0.30
   2  -4  -1   -0.20    0.40
  -4   2  -1   -0.50    0.60
   4  -2   1    0.10    0.30
  -2   4   1   -0.10    0.30
  -2   4   1   -0.80    0.80
   4  -2   1   -0.10    0.30
  -2  -2   1    0.10    0.30
  -4   3  -1    8.60    2.50
   1  -4  -1   16.00    2.20
   1  -4  -1   13.70    2.10
   3   1  -1   17.80    2.20
   3   1  -1   16.00    2.30
  -4   3  -1   15.80    2.30
   4  -3   1   17.00    2.30
  -1   4   1   12.20    3.00
   4  -3   1   13.90    2.10
  -3  -1   1   13.60    2.10
  -3  -1   1   15.60    2.20
  -1   4   1   14.20    2.20
   0  -4  -1   80.69   11.70
   0  -4  -1   93.69   11.70
   0   4   1   91.39   11.80
   4  -4   1   88.09   11.70
  -4   0   1   74.69   11.60
   4  -4   1   80.19   11.60
  -4   5  -1    0.00    0.30
  -1  -4  -1    0.20    0.30
  -1  -4  -1   -0.20    0.30
   5  -1  -1    0.00    0.30
   5  -1  -1   -0.10    0.40
  -4   5  -1    0.80    1.20
   1   4   1   -1.40    0.80
   4  -5   1    0.20    0.40
   1   4   1    0.90    0.50
  -5   1   1    0.20    0.30
  -5   1   1    0.00    0.50
   4  -5   1    0.50    0.50
   6  -2  -1   21.40    2.80
  -4   6  -1   28.10    4.00
  -2  -4  -1   18.80    2.70
  -4   6  -1   14.60    2.60
  -2  -4  -1   16.80    2.70
   6  -2  -1   16.20    2.80
  -6   2   1   18.90    2.80
   2   4   1   19.60    3.10
  -6   2   1   20.00    2.90
   2   4   1   20.60    2.90
   4  -6   1   19.40    2.90
   4  -6   1   17.30    2.70
  -3  -4  -1   54.89   10.00
   7  -3  -1   70.29   10.10
  -3  -4  -1   73.69   10.10
  -4   7  -1   95.29   10.90
  -4   7  -1   79.79   10.00
  -7   3   1   78.79   10.20
   3   4   1   75.59   10.20
   4  -7   1   57.39   10.10
   4  -7   1   72.99   10.00
   3   4   1   62.99   10.20
  -7   3   1   73.89   10.20
   8  -4  -1    0.20    0.60
  -4   8  -1   -0.30    0.50
  -4  -4  -1   -0.20    0.50
  -4   8  -1    0.10    1.10
   8  -4  -1   -0.50    0.60
   4  -8   1    0.60    0.50
  -8   4   1    0.00    0.70
   4   4   1   -0.30    0.70
  -8   4   1   -0.10    0.70
   4   4   1   -0.20    0.50
   4  -8   1   -0.70    0.70
   4   4   1   -1.00    0.50
  -4   9  -1  232.78   35.10
  -5  -4  -1  236.48   35.20
  -4   9  -1  248.38   35.60
   9  -5  -1  266.67   35.30
   4  -9   1  250.17   35.10
   5   4   1  286.07   35.50
  -9   5   1  228.98   35.40
   5   4   1  264.17   35.10
  -9   5   1  258.37   35.40
   5   4   1  267.97   35.20
   4  -9   1  247.18   35.30
   8  -5  -1   63.19    9.30
  -3   8  -1   69.99    9.30
  -3   8  -1   73.89    9.80
   8  -5  -1   57.29    9.30
  -5  -3  -1   63.59    9.30
   5   3   1   55.89    9.40
   3  -8   1   66.59    9.20
  -8   5   1   91.09    9.60
   3  -8   1   65.99    9.40
   5   3   1   58.59    9.20
   7  -5  -1   -0.60    0.40
  -5  -2  -1   -0.20    0.60
  -2   7  -1    0.20    0.50
  -2   7  -1    0.70    1.00
   7  -5  -1   -0.60    0.50
   2  -7   1    0.50    0.40
   5   2   1   -0.60    0.60
  -7   5   1   -1.10    0.80
   5   2   1   -0.10    0.50
  -7   5   1    0.10    0.70
   2  -7   1    0.00    0.50
  -1   6  -1  145.79   25.00
  -5  -1  -1  182.18   24.80
  -1   6  -1  175.98   24.70
   6  -5  -1  208.38   24.70
   6  -5  -1  166.38   24.70
   1  -6   1  155.98   24.60
   5   1   1  201.78   24.70
  -6   5   1  175.18   24.80
   1  -6   1  163.68   24.70
  -6   5   1  163.58   25.10
   5   1   1  208.28   24.90
   0   5  -1    4.50    0.90
  -5   0  -1    2.90    0.80
   0   5  -1    1.50    1.00
   5  -5  -1    3.80    0.80
   5  -5  -1    3.30    0.70
  -5   0  -1    2.80    0.50
  -5   5   1    3.80    1.30
   0  -5   1    4.70    0.70
   0  -5   1    2.10    0.70
  -5   5   1    2.30    0.70
   5   0   1    4.90    1.00
   5   0   1    2.60    0.70
   1   4  -1    0.30    0.70
   4  -5  -1   -0.30    0.40
  -5   1  -1    0.60    0.30
  -5   1  -1    0.00    0.40
   1   4  -1    0.20    0.50
   4  -5  -1    0.00    0.30
  -1  -4   1   -0.10    0.30
   5  -1   1   -0.10    0.40
  -4   5   1    0.20    0.30
   5  -1   1    0.20    0.40
  -4   5   1   -0.30    0.80
  -1  -4   1   -0.10    0.30
   3  -5  -1  276.57   35.10
  -5   2  -1  226.38   35.30
  -5   2  -1  244.48   35.30
   3  -5  -1  254.77   35.30
  -2  -3   1  223.28   35.20
  -3   5   1  244.28   35.10
  -2  -3   1  270.57   35.10
   5  -2   1  284.57   35.20
   5  -2   1  251.97   35.20
   2  -5  -1  179.08   22.70
   2  -5  -1  175.78   22.80
   3   2  -1  146.49   22.70
  -5   3  -1  190.68   22.90
   3   2  -1  130.89   22.80
  -3  -2   1  163.08   22.80
   5  -3   1  148.29   22.80
  -2   5   1  177.48   22.80
   1  -5  -1   -0.40    0.40
  -5   4  -1   -0.90    0.70
  -5   4  -1    0.10    0.40
   4   1  -1   -0.20    0.40
   1  -5  -1    0.80    0.30
   4   1  -1    0.10    0.30
   5  -4   1    0.10    0.30
  -4  -1   1   -0.10    0.20
   5  -4   1    0.20    0.50
  -1   5   1    0.40    0.40
  -4  -1   1    0.20    0.40
  -1   5   1   -1.20    1.40
   5   0  -1    3.30    0.90
   0  -5  -1    6.70    0.90
   5   0  -1    4.20    0.80
  -5   5  -1    4.20    1.50
   0  -5  -1    6.10    0.80
   5  -5   1    4.10    0.90
   0   5   1    3.30    0.90
   5  -5   1    4.10    0.80
   5  -5   1    5.70    1.00
  -5   0   1    3.40    0.90
   0   5   1    8.00    1.90
  -5   0   1    2.60    0.70
   6  -1  -1  105.79   15.50
  -1  -5  -1  119.49   15.50
  -1  -5  -1   90.19   15.50
  -5   6  -1  129.49   15.50
   1   5   1   98.79   15.60
  -6   1   1   99.59   15.70
   5  -6   1  109.19   15.70
   5  -6   1  118.69   15.60
  -6   1   1  119.79   15.50
   7  -2  -1    0.20    0.50
   7  -2  -1    0.20    0.60
  -2  -5  -1   -0.50    0.40
  -5   7  -1    0.20    0.40
  -5   7  -1   -0.70    1.40
  -2  -5  -1   -0.10    0.40
   5  -7   1   -0.40    0.40
   2   5   1   -0.80    0.60
   2   5   1   -0.10    0.70
  -7   2   1   -0.90    0.60
  -7   2   1   -0.10    0.50
   5  -7   1    0.20    0.60
  -3  -5  -1   97.59   14.60
  -3  -5  -1  111.69   14.60
   8  -3  -1  113.29   14.70
  -5   8  -1  123.99   15.40
   8  -3  -1  107.59   14.60
  -5   8  -1   94.19   14.50
   5  -8   1  103.39   14.60
   3   5   1  105.29   14.80
   5  -8   1  104.09   14.80
  -8   3   1   94.09   14.70
   3   5   1  107.39   14.70
  -8   3   1  101.49   14.80
  -4  -5  -1  167.18   23.30
  -5   9  -1  180.08   23.20
   9  -4  -1  154.08   23.30
  -4  -5  -1  152.58   23.30
   5  -9   1  143.09   23.40
  -9   4   1  201.88   23.60
   5  -9   1  168.88   23.30
   4   5   1  195.38   23.40
   4   5   1  135.39   23.40
  -5  10  -1    0.10    0.60
  10  -5  -1   -0.60    0.80
  -5  10  -1    0.00    1.10
  -5  -5  -1   -0.50    0.60
  -5  -5  -1    0.20    0.70
  10  -5  -1    0.10    0.80
 -10   5   1    0.50    0.80
   5 -10   1    0.20    0.50
   5   5   1    0.00    0.60
   5   5   1   -1.00    0.80
 -10   5   1   -0.30    1.00
   5 -10   1   -0.80    0.80
  11  -6  -1  114.69   13.40
  -5  11  -1   88.19   13.20
  11  -6  -1   97.19   13.40
  -6  -5  -1   96.29   13.40
  -5  11  -1   91.49   13.70
   5 -11   1   91.79   13.50
 -11   6   1  107.89   13.70
   5 -11   1   83.89   13.20
   6   5   1   87.79   13.20
   6   5   1  101.09   13.30
   6   5   1  102.59   13.70
 -11   6   1   87.89   13.60
  -4  10  -1   42.10    5.60
  10  -6  -1   29.40    5.70
  -4  10  -1   48.20    6.20
  10  -6  -1   26.50    5.60
  -6  -4  -1   40.50    5.70
   6   4   1   23.10    5.70
 -10   6   1   54.59    6.10
   4 -10   1   38.80    5.50
   6   4   1   37.30    5.60
   4 -10   1   39.90    5.80
 -10   6   1   55.49    6.20
   9  -6  -1    0.90    0.90
  -3   9  -1   -1.40    0.90
   9  -6  -1   -0.30    0.70
  -3   9  -1    1.40    0.70
  -6  -3  -1   -1.10    0.70
   6   3   1    0.50    1.00
   3  -9   1   -0.50    0.70
   3  -9   1    0.40    0.50
   6   3   1    1.20    0.70
  -9   6   1    0.80    1.00
  -9   6   1    0.20    1.00
  -2   8  -1  485.35   68.29
  -6  -2  -1  443.36   68.29
   8  -6  -1  504.05   68.39
   8  -6  -1  554.04   68.29
  -2   8  -1  432.36   68.59
   2  -8   1  513.55   68.39
   6   2   1  526.45   68.49
  -8   6   1  495.25   68.39
   2  -8   1  470.35   68.19
  -8   6   1  435.76   68.59
   6   2   1  549.45   68.29
   7  -6  -1  321.87   44.50
  -6  -1  -1  282.87   44.40
  -1   7  -1  269.97   44.70
  -1   7  -1  295.97   44.40
   6   1   1  321.47   44.40
   1  -7   1  360.96   44.40
  -7   6   1  375.16   44.50
   1  -7   1  324.47   44.40
   6  -6  -1    0.60    0.60
  -6   0  -1   -1.00    0.60
   0   6  -1    0.50    0.90
   0   6  -1   -0.40    0.50
   6  -6  -1    0.10    0.40
   6   0   1    0.40    0.70
  -6   6   1   -0.20    0.90
  -6   6   1    0.30    0.50
   0  -6   1    0.40    0.40
   6   0   1    1.30    0.60
   0  -6   1    0.20    0.50
   5  -6  -1  588.54   88.99
  -6   1  -1  579.94   89.19
  -6   1  -1  625.64   88.99
   1   5  -1  734.83   89.19
   5  -6  -1  602.14   89.09
  -1  -5   1  706.63   88.99
  -1  -5   1  637.94   88.99
   6  -1   1  683.33   89.19
  -5   6   1  561.14   88.99
   6  -1   1  721.83   89.09
   4  -6  -1  179.88   29.00
   2   4  -1  171.98   29.00
   4  -6  -1  227.18   28.90
  -6   2  -1  239.48   29.10
  -4   6   1  196.48   29.40
  -4   6   1  237.78   28.90
  -2  -4   1  192.58   28.80
  -2  -4   1  214.68   28.90
   6  -2   1  205.38   28.90
   3   3  -1   -0.30    0.40
   3  -6  -1    0.10    0.30
  -6   3  -1    0.10    0.60
  -6   3  -1    1.00    0.80
   3   3  -1   -0.30    0.60
   3   3  -1   -0.10    0.40
   3  -6  -1    0.30    0.50
  -3   6   1   -1.10    0.90
   6  -3   1    0.60    0.50
  -3   6   1    1.00    0.50
   6  -3   1   -0.40    0.40
  -3  -3   1   -0.60    0.40
   4   2  -1  369.46   47.40
  -6   4  -1  315.47   47.30
   2  -6  -1  315.47   47.10
   4   2  -1  349.77   47.20
   2  -6  -1  331.97   47.30
  -2   6   1  414.36   48.10
  -4  -2   1  313.27   47.30
   6  -4   1  365.06   47.20
   6  -4   1  345.77   47.30
  -2   6   1  316.87   47.20
   1  -6  -1  423.56   61.29
  -6   5  -1  433.96   61.59
   1  -6  -1  486.95   61.19
  -6   5  -1  489.35   61.29
   5   1  -1  387.16   61.19
  -1   6   1  429.26   61.29
  -5  -1   1  403.06   61.29
  -5  -1   1  459.05   61.09
   6  -5   1  460.35   61.29
   0  -6  -1   -0.10    0.40
   0  -6  -1   -0.10    0.40
   6   0  -1   -0.10    0.60
  -6   6  -1    0.20    1.00
   6   0  -1    0.80    0.50
   0   6   1   -0.90    0.90
   6  -6   1   -0.50    0.60
  -6   0   1    0.00    0.60
   6  -6   1   -0.30    0.40
  -6   0   1   -0.20    0.30
   0   6   1    0.20    0.60
   6  -6   1    0.80    0.50
  -1  -6  -1  453.75   66.99
  -1  -6  -1  527.55   66.99
  -6   7  -1  472.85   67.59
   7  -1  -1  503.85   67.09
   7  -1  -1  529.95   66.99
   6  -7   1  435.96   66.99
  -7   1   1  470.05   67.19
  -7   1   1  435.16   66.89
   6  -7   1  562.64   66.99
   1   6   1  494.95   67.29
   1   6   1  463.95   67.09
   6  -7   1  447.46   67.09
  -2  -6  -1  286.67   41.20
  -2  -6  -1  344.17   41.30
   8  -2  -1  278.17   41.20
   6  -8   1  310.47   41.30
   2   6   1  294.07   41.40
   6  -8   1  252.87   41.30
  -8   2   1  307.27   41.40
  -3  -6  -1    0.60    0.60
  -3  -6  -1    0.60    0.60
  -6   9  -1   -1.00    1.00
  -6   9  -1   -0.20    0.50
   9  -3  -1   -0.20    0.70
   9  -3  -1   -0.80    0.70
  -9   3   1   -1.40    0.70
   6  -9   1   -0.10    0.90
  -9   3   1   -0.40    0.60
   3   6   1   -0.60    0.70
   3   6   1   -0.50    0.90
   6  -9   1   -0.10    0.60
  10  -4  -1   65.29    8.20
  -4  -6  -1   54.59    8.10
  -6  10  -1   55.39    8.60
  -4  -6  -1   66.59    8.20
  10  -4  -1   58.99    8.20
  -6  10  -1   51.09    8.00
   6 -10   1   53.39    8.30
 -10   4   1   52.59    8.20
   6 -10   1   52.29    8.10
   4   6   1   58.79    8.20
   4   6   1   56.89    8.40
 -10   4   1   58.19    8.40
  11  -5  -1   55.99    9.40
  11  -5  -1   44.30    9.40
  -6  11  -1   74.29    9.90
  -6  11  -1   75.49    9.30
  -5  -6  -1   53.89    9.30
  -5  -6  -1   70.89    9.50
   5   6   1   46.30    9.50
   6 -11   1   65.39    9.60
   6 -11   1   67.49    9.30
 -11   5   1   89.69    9.70
 -11   5   1   86.89    9.80
   5   6   1   67.09    9.30
  -6  -6  -1   -0.70    0.80
  -6  12  -1   -0.70    1.10
  12  -6  -1   -0.70    0.90
  12  -6  -1   -0.30    0.90
  -6  12  -1   -0.10    0.70
  -6  -6  -1    1.10    0.80
 -12   6   1    1.70    1.30
   6 -12   1   -0.50    1.00
   6   6   1   -1.40    1.10
 -12   6   1    0.80    1.00
   6 -12   1   -0.90    0.60
  -6  13  -1    6.40    1.90
  13  -7  -1    6.20    1.70
  -7  -6  -1    4.10    1.50
  -7  -6  -1    8.10    1.50
  -6  13  -1    6.00    1.40
  13  -7  -1    6.70    1.50
 -13   7   1    5.60    1.80
   7   6   1    2.10    1.80
 -13   7   1    4.60    1.80
   6 -13   1    7.90    1.40
   6 -13   1    6.40    1.80
  -5  12  -1   15.80    2.50
  12  -7  -1   12.00    2.60
  -7  -5  -1   16.20    2.70
  12  -7  -1   10.00    2.40
  -5  12  -1   16.60    3.00
 -12   7   1   19.80    3.20
 -12   7   1   14.50    2.90
   5 -12   1   16.40    2.40
   5 -12   1   14.40    2.80
   7   5   1   13.30    2.60
   7   5   1   10.60    2.80
  11  -7  -1    0.00    0.80
  -4  11  -1   -0.20    0.70
  -4  11  -1    0.00    1.10
  11  -7  -1    0.60    1.00
  -7  -4  -1   -0.30    0.90
   7   4   1   -0.20    0.80
   7   4   1   -0.20    1.10
   4 -11   1    0.80    1.00
 -11   7   1    1.50    1.30
 -11   7   1   -1.20    0.90
   4 -11   1    0.00    0.60
  10  -7  -1   46.00    5.80
  -3  10  -1   37.70    5.70
  10  -7  -1   45.90    6.00
  -3  10  -1   38.40    6.20
  -7  -3  -1   39.00    5.90
   3 -10   1   34.90    5.60
 -10   7   1   32.90    6.10
   3 -10   1   41.80    5.90
   7   3   1   39.80    6.10
   7   3   1   42.60    5.80
 -10   7   1   33.00    5.90
  -2   9  -1   54.69    7.10
  -2   9  -1   45.30    7.50
   9  -7  -1   47.60    7.20
   9  -7  -1   40.60    7.00
  -7  -2  -1   59.89    7.30
   7   2   1   35.90    7.20
   2  -9   1   51.99    7.00
  -9   7   1   71.49    7.40
   7   2   1   46.70    7.10
   2  -9   1   41.50    7.10
  -9   7   1   57.99    7.60
  -1   8  -1    0.70    1.00
  -7  -1  -1    0.60    0.80
  -1   8  -1   -0.40    0.60
   8  -7  -1    0.50    0.60
   8  -7  -1    0.90    0.80
   1  -8   1    0.70    0.60
   7   1   1   -0.70    0.80
  -8   7   1    1.80    0.90
   1  -8   1    0.40    0.70
  -8   7   1   -0.20    1.00
   7   1   1    0.80    0.70
   0   7  -1  110.49   18.10
   0   7  -1  122.29   17.90
   7  -7  -1  154.28   17.80
   7  -7  -1  139.99   18.00
   7   0   1  149.99   18.00
   0  -7   1  125.69   17.80
   7   0   1  133.89   17.80
   0  -7   1  120.29   17.80
  -7   7   1  119.29   17.80
  -7   7   1   94.49   18.10
   6  -7  -1    0.40    0.50
   6  -7  -1    0.30    0.50
  -7   1  -1    1.90    0.50
  -7   1  -1    2.50    0.90
   6  -7  -1    1.70    0.80
   1   6  -1   -0.20    0.80
   1   6  -1    0.60    0.70
  -6   7   1   -0.50    0.90
  -1  -6   1    1.20    0.60
   7  -1   1    1.10    0.60
   7  -1   1    0.80    0.70
  -1  -6   1    0.10    0.50
   2   5  -1    1.60    0.90
   5  -7  -1    0.40    0.40
  -7   2  -1    0.30    0.40
   2   5  -1    1.90    0.80
  -7   2  -1    0.60    0.70
   5  -7  -1    0.40    0.70
  -5   7   1   -0.10    0.40
   7  -2   1    0.20    0.60
   7  -2   1    0.00    0.50
  -2  -5   1    0.00    0.40
  -5   7   1   -1.90    0.80
  -2  -5   1   -0.50    0.40
   4  -7  -1    2.60    0.90
  -7   3  -1    0.50    0.70
  -7   3  -1    2.00    0.80
   3   4  -1    4.20    1.00
   3   4  -1    2.70    0.80
   4  -7  -1    1.50    0.50
  -3  -4   1    1.90    0.50
  -4   7   1    2.10    0.60
  -3  -4   1    1.90    0.60
   7  -3   1    2.10    0.70
   7  -3   1    2.20    0.70
  -4   7   1    0.20    1.10
  -7   4  -1    1.40    0.80
   3  -7  -1    0.70    0.60
   3  -7  -1    0.80    0.40
   4   3  -1    1.00    0.80
   4   3  -1    1.80    0.60
  -7   4  -1    1.50    0.90
   4   3  -1    1.90    0.60
   7  -4   1    0.30    0.50
  -4  -3   1    2.30    0.70
  -3   7   1    0.30    1.30
  -3   7   1    3.20    0.70
   7  -4   1    2.30    0.70
   5   2  -1    0.30    0.70
  -7   5  -1   -0.20    0.50
   2  -7  -1    0.30    0.30
   2  -7  -1    0.10    0.60
  -7   5  -1   -0.30    0.70
   5   2  -1    0.00    0.40
   5   2  -1    0.00    0.30
   7  -5   1   -0.20    0.60
  -2   7   1    0.20    1.00
  -2   7   1    0.00    0.50
   7  -5   1   -0.20    0.40
  -5  -2   1    0.50    0.50
   6   1  -1    2.50    0.90
   6   1  -1    2.40    0.70
   1  -7  -1    0.10    0.60
  -7   6  -1    1.20    1.00
  -7   6  -1    3.20    0.80
   1  -7  -1    1.80    0.50
  -1   7   1    0.70    1.00
   7  -6   1    2.40    0.60
  -6  -1   1    2.50    0.80
   7  -6   1    4.90    1.10
  -1   7   1    4.10    0.90
  -6  -1   1    1.40    0.40
   7   0  -1   70.29   12.10
   0  -7  -1   79.99   12.10
  -7   7  -1   96.29   12.60
   0  -7  -1   98.69   12.10
  -7   0   1   86.79   12.00
   7  -7   1   76.49   12.00
   7  -7   1   86.99   12.20
   7  -7   1   94.19   12.30
  -7   0   1   81.59   12.30
   0   7   1  106.29   12.60
   0   7   1   84.69   12.20
   8  -1  -1    0.50    0.60
  -1  -7  -1    0.00    0.60
  -1  -7  -1   -0.10    0.50
  -7   8  -1   -1.70    0.90
   8  -1  -1   -0.70    0.70
  -8   1   1    0.70    0.80
  -8   1   1   -0.40    0.40
   1   7   1   -0.50    0.80
   7  -8   1   -0.70    0.60
   7  -8   1    1.20    0.50
   1   7   1    0.00    0.80
   7  -8   1    0.40    0.80
   9  -2  -1   66.79   10.20
  -2  -7  -1   74.89   10.10
   9  -2  -1   85.49   10.20
  -2  -7  -1   76.09   10.10
  -7   9  -1   65.79   10.60
  -9   2   1   66.79   10.30
   2   7   1   65.89   10.20
   2   7   1   73.89   10.30
  -9   2   1   68.39   10.10
   7  -9   1   68.99   10.30
   7  -9   1   68.49   10.10
  -7  10  -1   31.60    4.70
  -7  10  -1   30.70    3.80
  10  -3  -1   21.30    3.90
  -3  -7  -1   27.00    3.90
  10  -3  -1   15.40    3.90
  -3  -7  -1   23.90    3.90
   3   7   1   18.40    4.00
 -10   3   1   24.00    4.20
   7 -10   1   18.60    4.10
   3   7   1   28.50    4.00
   7 -10   1   27.40    3.90
 -10   3   1   32.50    4.00
  -7  11  -1   -0.30    0.60
  -4  -7  -1   -1.40    0.70
  11  -4  -1    1.70    1.00
  -4  -7  -1   -1.10    0.60
  11  -4  -1    1.20    1.00
  -7  11  -1    0.20    1.10
   7 -11   1    0.70    0.70
   4   7   1   -1.30    0.70
 -11   4   1   -0.80    0.80
   4   7   1    0.30    1.10
   7 -11   1   -1.30    0.90
 -11   4   1   -0.50    1.00
  -5  -7  -1   18.30    3.30
  -5  -7  -1   22.30    3.40
  -7  12  -1   20.80    3.90
  12  -5  -1   24.30    3.60
  -7  12  -1   18.90    3.20
  12  -5  -1   22.40    3.50
 -12   5   1   30.00    4.00
   5   7   1   33.60    4.10
   7 -12   1   21.40    3.30
 -12   5   1   19.60    3.50
   7 -12   1   27.60    3.90
   5   7   1   17.00    3.30
  13  -6  -1    3.40    1.40
  -7  13  -1    4.20    1.70
  -6  -7  -1    2.90    1.10
  -6  -7  -1    5.00    1.40
  13  -6  -1    2.40    1.20
  -7  13  -1    4.80    1.10
   7 -13   1    2.70    1.00
   6   7   1    2.50    1.60
 -13   6   1    5.70    1.60
   7 -13   1    1.70    1.40
 -13   6   1    5.10    1.70
  -7  -7  -1   -1.50    1.00
  14  -7  -1    1.60    1.20
  14  -7  -1   -1.30    1.00
  -7  -7  -1    1.90    1.00
  -7  14  -1    0.60    1.40
  -7  14  -1   -0.10    0.80
 -14   7   1   -0.20    1.20
   7 -14   1   -0.30    1.30
   7 -14   1    0.00    0.80
 -14   7   1   -0.30    1.30
   7   7   1    1.70    1.50
  -8  -7  -1    5.80    2.00
  -7  15  -1    6.30    2.10
  15  -8  -1   10.60    2.20
  -8  -7  -1   11.40    2.00
  15  -8  -1    9.80    2.00
   8   7   1    9.10    2.50
 -15   8   1    7.00    2.20
   7 -15   1   11.20    2.30
 -15   8   1    8.60    2.30
  14  -8  -1    6.90    2.10
  14  -8  -1    5.30    1.80
  -8  -6  -1   10.40    2.10
  -8  -6  -1    8.20    1.90
  -6  14  -1   11.80    2.40
  -6  14  -1   14.70    2.10
 -14   8   1   12.10    2.40
   8   6   1    4.80    2.10
   6 -14   1    7.70    2.20
 -14   8   1   15.20    2.70
   6 -14   1   11.30    1.90
  -8  -5  -1   -0.10    1.00
  -5  13  -1   -1.30    0.80
  -5  13  -1    0.10    1.10
  13  -8  -1   -0.60    0.90
  13  -8  -1   -1.50    1.10
 -13   8   1   -0.70    1.10
   8   5   1    1.00    0.90
   5 -13   1   -0.30    1.20
   5 -13   1    0.10    0.70
   8   5   1   -2.00    1.20
 -13   8   1    1.40    1.30
  -8  -4  -1   46.70    6.10
  12  -8  -1   41.90    6.00
  -4  12  -1   37.00    6.10
  12  -8  -1   41.00    5.80
  -4  12  -1   37.50    5.80
 -12   8   1   36.00    6.00
 -12   8   1   32.40    6.20
   4 -12   1   39.80    5.70
   8   4   1   41.60    5.80
   4 -12   1   40.40    6.00
   8   4   1   34.40    6.10
  -3  11  -1   25.80    3.90
  11  -8  -1   13.40    3.40
  -3  11  -1   22.10    3.40
  11  -8  -1   15.80    3.30
  -8  -3  -1   31.10    3.70
   8   3   1   20.20    3.40
   8   3   1   13.80    3.50
   3 -11   1   16.40    3.40
 -11   8   1   29.50    4.10
   3 -11   1   24.30    3.30
 -11   8   1   26.70    3.70
  10  -8  -1    0.20    0.70
  10  -8  -1    0.00    0.90
  -2  10  -1    0.40    1.20
  -2  10  -1    0.30    0.80
  -8  -2  -1   -0.20    0.90
   8   2   1   -1.40    0.90
   2 -10   1    0.00    0.80
 -10   8   1    0.20    1.20
   2 -10   1   -0.30    0.60
 -10   8   1    0.00    0.90
   8   2   1   -0.30    0.80
   9  -8  -1  574.34   71.19
  -8  -1  -1  470.85   71.39
  -1   9  -1  519.45   71.59
  -1   9  -1  513.25   71.29
   9  -8  -1  477.15   71.29
   8   1   1  546.85   71.49
   1  -9   1  532.25   71.29
   8   1   1  575.64   71.29
  -9   8   1  473.35   71.29
  -9   8   1  432.16   71.59
   1  -9   1  522.65   71.19
   0   8  -1    0.10    0.80
   0   8  -1    1.00    1.00
  -8   0  -1    1.50    0.90
   8  -8  -1    4.50    1.10
   8  -8  -1    0.70    0.60
  -8   8   1    0.70    1.10
   8   0   1    0.40    0.90
   8   0   1    1.50    0.80
  -8   8   1    1.20    0.70
   0  -8   1    0.30    0.60
   0  -8   1    1.30    0.80
   1   7  -1   -0.40    0.70
   7  -8  -1    0.20    0.50
  -8   1  -1    0.20    0.40
  -8   1  -1    0.60    0.90
   1   7  -1   -0.10    0.90
   7  -8  -1   -0.50    0.80
  -7   8   1   -1.70    0.90
  -1  -7   1    0.50    0.50
  -1  -7   1   -0.60    0.50
   8  -1   1   -0.80    0.50
   8  -1   1    0.20    0.80
  -7   8   1    0.60    0.60
  -8   2  -1  615.04   83.59
   6  -8  -1  607.74   83.49
   2   6  -1  603.54   83.69
  -8   2  -1  560.44   83.29
   6  -8  -1  615.14   83.39
   2   6  -1  612.34   83.49
  -2  -6   1  598.94   83.39
   8  -2   1  655.93   83.49
  -6   8   1  498.45   83.69
   8  -2   1  671.93   83.39
  -6   8   1  557.74   83.29
  -2  -6   1  625.84   83.29
   5  -8  -1  100.69   16.00
   5  -8  -1  130.39   15.90
   3   5  -1  103.09   16.10
   3   5  -1  100.09   16.10
  -3  -5   1  111.39   15.90
   8  -3   1  112.59   16.00
  -3  -5   1  129.69   16.00
   4   4  -1   -1.20    0.70
   4   4  -1    0.10    0.60
  -8   4  -1    1.00    0.80
   4  -8  -1   -0.40    0.40
   4  -8  -1    0.20    0.70
  -8   4  -1   -1.00    0.70
   8  -4   1    0.10    0.60
  -4  -4   1   -0.20    0.50
  -4  -4   1   -0.40    0.40
  -4   8   1   -0.80    1.20
   8  -4   1   -0.10    0.60
  -4   8   1    0.40    0.60
  -8   5  -1  176.68   26.00
   5   3  -1  196.38   25.90
  -8   5  -1  158.68   26.10
   3  -8  -1  181.18   25.80
   3  -8  -1  213.58   26.00
   5   3  -1  210.38   26.10
  -5  -3   1  167.08   25.90
  -3   8   1  204.68   26.40
   8  -5   1  191.28   26.00
  -3   8   1  171.78   25.90
   2  -8  -1  408.86   52.39
   2  -8  -1  361.16   52.49
   6   2  -1  339.37   52.39
  -2   8   1  410.16   52.49
   8  -6   1  335.17   52.49
  -6  -2   1  411.06   52.59
  -8   7  -1   -1.10    0.80
   1  -8  -1   -0.10    0.40
   7   1  -1   -0.10    0.60
   7   1  -1   -1.30    0.70
  -8   7  -1    1.10    0.80
   1  -8  -1   -0.10    0.60
   8  -7   1   -0.50    0.70
  -1   8   1   -0.20    0.70
  -1   8   1   -1.10    0.80
  -7  -1   1   -0.70    0.70
  -7  -1   1   -0.30    0.30
   8  -7   1    0.10    0.50
  -8   8  -1    0.50    1.10
   8   0  -1    1.80    0.80
   0  -8  -1    1.60    0.60
   0  -8  -1    1.10    0.70
   8   0  -1    1.90    1.00
  -8   8  -1    1.10    0.80
   0   8   1    0.80    0.90
   8  -8   1    2.20    0.70
  -8   0   1    0.80    0.40
  -8   0   1    2.10    1.00
   8  -8   1    4.70    1.10
   0   8   1    2.90    1.00
  -1  -8  -1  295.47   44.90
   9  -1  -1  306.17   44.90
   1   8   1  374.86   45.10
   8  -9   1  336.37   44.90
   8  -9   1  300.37   44.80
  -9   1   1  338.47   45.10
   1   8   1  287.57   45.00
   8  -9   1  308.37   45.10
  -9   1   1  352.56   44.80
  -8  10  -1    0.20    1.30
  -2  -8  -1   -0.30    0.60
  -2  -8  -1    0.30    0.70
  10  -2  -1   -0.30    0.80
  10  -2  -1   -0.20    0.90
 -10   2   1   -1.20    0.50
 -10   2   1   -0.20    0.90
   2   8   1    2.20    1.20
   8 -10   1    0.00    0.60
   2   8   1   -0.30    0.70
   8 -10   1    1.30    0.80
   8 -10   1    0.70    1.00
  -3  -8  -1   34.60    5.10
  -8  11  -1   30.80    5.60
  11  -3  -1   34.20    5.20
  -3  -8  -1   37.50    5.10
  -8  11  -1   30.20    4.90
  11  -3  -1   38.10    5.30
 -11   3   1   34.80    5.10
   8 -11   1   34.20    5.10
 -11   3   1   33.00    5.40
   8 -11   1   37.50    5.50
   3   8   1   39.00    5.50
   3   8   1   32.40    5.20
  -4  -8  -1   22.60    4.00
  -4  -8  -1   31.10    4.10
  12  -4  -1   16.40    4.10
  -8  12  -1   26.40    4.60
  -8  12  -1   33.30    4.00
  12  -4  -1   24.40    4.10
   8 -12   1   19.00    4.30
   4   8   1   20.80    4.40
 -12   4   1   35.70    4.70
   4   8   1   25.10    4.10
 -12   4   1   32.40    4.20
   8 -12   1   25.40    4.00
  -8  13  -1    0.50    1.30
  -8  13  -1   -0.90    0.70
  -5  -8  -1    0.30    0.90
  13  -5  -1   -2.50    0.90
  13  -5  -1   -0.70    1.00
  -5  -8  -1    1.50    1.00
 -13   5   1   -0.80    1.10
   5   8   1   -0.30    1.30
 -13   5   1    0.10    0.90
   8 -13   1   -1.00    1.20
   8 -13   1    0.80    0.80
  -6  -8  -1   18.60    2.70
  14  -6  -1   15.70    2.80
  -6  -8  -1   10.50    2.60
  -8  14  -1   15.10    3.20
  14  -6  -1   14.90    2.80
   8 -14   1   14.30    2.60
   6   8   1   19.20    3.30
 -14   6   1   13.40    3.00
   8 -14   1   16.00    3.10
 -14   6   1   14.70    2.90
  15  -7  -1    1.80    1.30
  -7  -8  -1    5.90    1.60
  -8  15  -1    5.70    2.00
  -7  -8  -1    2.90    1.30
  15  -7  -1    4.50    1.70
 -15   7   1    7.20    2.00
   7   8   1    4.20    2.00
 -15   7   1   11.50    2.10
   8 -15   1    6.40    2.00
  -8  -8  -1    0.50    1.00
  -8  -8  -1   -0.90    1.20
  16  -8  -1   -0.80    1.00
  16  -8  -1   -3.00    1.20
  -8  16  -1    0.60    1.40
   8   8   1   -2.10    1.40
 -16   8   1   -1.80    1.40
   8 -16   1    0.00    1.50
 -16   8   1   -0.40    1.30
  -8  17  -1    8.10    2.30
  17  -9  -1    6.40    2.10
  -9  -8  -1    5.70    1.90
  -9  -8  -1    6.60    1.70
 -17   9   1    6.00    2.10
   8 -17   1    3.80    2.00
   9   8   1    9.90    2.70
  -9  -7  -1    6.20    1.60
  -7  16  -1    6.20    2.00
  16  -9  -1    4.40    1.90
  -9  -7  -1    9.70    2.10
   9   7   1    1.60    1.90
   7 -16   1    4.60    1.90
 -16   9   1    8.00    2.10
 -16   9   1    7.50    2.20
  -9  -6  -1    1.60    1.20
  -6  15  -1    0.20    1.00
  15  -9  -1   -0.30    0.90
  15  -9  -1   -0.50    1.30
  -9  -6  -1   -1.30    0.90
  -6  15  -1   -1.60    1.20
 -15   9   1    0.70    1.40
   9   6   1   -2.40    1.10
 -15   9   1    0.00    1.30
   6 -15   1    1.30    1.40
  14  -9  -1   52.89    7.50
  14  -9  -1   49.60    7.20
  -9  -5  -1   42.40    7.40
  -5  14  -1   42.90    7.20
  -5  14  -1   48.60    7.60
   9   5   1   56.19    7.70
   9   5   1   63.09    7.40
 -14   9   1   45.20    7.70
   5 -14   1   49.00    7.50
   5 -14   1   46.30    7.10
 -14   9   1   53.19    7.60
  -9  -4  -1    1.10    1.20
  13  -9  -1    0.80    1.20
  -4  13  -1    0.00    1.10
  -4  13  -1    0.00    0.90
  13  -9  -1    1.70    1.00
   9   4   1    0.20    1.00
   4 -13   1    0.60    0.80
   9   4   1   -1.20    1.10
 -13   9   1   -0.10    1.10
   4 -13   1    0.90    1.20
 -13   9   1    2.00    1.50
  -3  12  -1    0.10    1.10
  12  -9  -1   -0.10    0.80
  -9  -3  -1    2.20    1.10
  12  -9  -1    0.30    1.10
  -3  12  -1   -0.40    0.90
   3 -12   1    0.90    0.80
 -12   9   1    0.50    1.10
   3 -12   1    0.10    1.10
 -12   9   1    0.10    1.30
   9   3   1    1.80    1.40
   9   3   1   -0.90    0.90
  -9  -2  -1  422.36   60.59
  -2  11  -1  426.66   60.69
  11  -9  -1  432.36   60.59
  -2  11  -1  438.06   60.49
  11  -9  -1  516.45   60.39
   2 -11   1  426.36   60.39
   2 -11   1  442.66   60.49
 -11   9   1  353.16   60.69
 -11   9   1  388.96   60.49
   9   2   1  502.05   60.49
   9   2   1  426.26   60.59
  -9  -1  -1  307.27   37.50
  10  -9  -1  230.08   37.10
  -1  10  -1  274.87   37.30
  -1  10  -1  304.37   37.60
  10  -9  -1  252.17   37.30
   1 -10   1  272.97   37.30
   9   1   1  244.68   37.20
 -10   9   1  270.37   37.70
   0   9  -1    0.30    1.00
  -9   0  -1   -0.90    0.80
   9  -9  -1    0.10    0.90
   0   9  -1   -0.60    0.90
   9  -9  -1    0.00    0.70
  -9   9   1    0.70    0.90
   9   0   1   -0.90    0.90
   0  -9   1   -0.50    0.60
   9   0   1    0.60    0.80
   0  -9   1    0.90    0.80
  -9   9   1   -1.70    0.90
   1   8  -1 1418.86  211.18
   8  -9  -1 1641.34  211.28
   1   8  -1 1473.35  211.38
  -9   1  -1 1474.75  211.28
  -1  -8   1 1507.25  211.08
  -8   9   1 1508.65  211.18
   9  -1   1 1717.83  211.28
   9  -1   1 1364.46  211.08
  -1  -8   1 1636.34  211.18
  -9   2  -1  386.96   43.70
   7  -9  -1  313.57   43.40
   2   7  -1  300.27   43.50
   2   7  -1  263.67   43.60
   7  -9  -1  286.17   43.50
  -2  -7   1  335.87   43.40
   9  -2   1  308.57   43.40
   3   6  -1    1.00    0.80
   6  -9  -1    0.20    0.50
  -9   3  -1   -0.50    0.80
   3   6  -1   -1.20    0.80
   6  -9  -1    0.40    0.90
  -9   3  -1    0.70    0.60
   9  -3   1    0.40    0.70
  -6   9   1   -0.10    0.50
  -6   9   1   -0.60    1.10
  -3  -6   1    0.20    0.60
   9  -3   1   -0.70    0.70
  -3  -6   1    0.40    0.60
   5  -9  -1  903.11  113.39
   4   5  -1  953.00  113.49
  -9   4  -1  775.52  113.39
  -9   4  -1  723.93  113.29
   5  -9  -1  761.22  113.19
   4   5  -1  850.11  113.39
  -4  -5   1  707.23  113.19
  -4  -5   1  892.61  113.19
   9  -4   1  900.21  113.29
   9  -4   1  842.32  113.29
  -5   9   1  807.22  113.79
  -5   9   1  718.63  113.19
   4  -9  -1  454.75   67.59
   4  -9  -1  512.95   67.39
   5   4  -1  477.55   67.49
  -5  -4   1  493.95   67.59
   9  -5   1  488.25   67.59
  -9   6  -1   -0.80    0.70
  -9   6  -1    0.00    0.90
   3  -9  -1    0.00    0.80
   6   3  -1    0.10    1.00
   3  -9  -1   -0.20    0.50
   6   3  -1   -0.90    0.60
   6   3  -1    0.60    0.50
   9  -6   1   -0.60    0.60
   9  -6   1    0.10    0.80
  -3   9   1   -0.80    0.60
  -6  -3   1   -0.70    0.60
  -3   9   1    0.00    1.00
   2  -9  -1  555.14   73.39
   2  -9  -1  521.95   73.19
   7   2  -1  590.34   73.29
   7   2  -1  516.25   73.49
  -9   7  -1  495.35   73.39
  -7  -2   1  493.75   73.39
  -2   9   1  519.25   73.29
   9  -7   1  588.44   73.49
  -2   9   1  475.35   73.49
   8   1  -1  959.80  153.78
  -9   8  -1 1207.28  153.98
   1  -9  -1 1214.58  153.78
   1  -9  -1 1004.20  153.88
  -9   8  -1 1136.29  154.18
  -8  -1   1 1194.78  153.68
  -1   9   1 1190.98  154.08
  -8  -1   1 1044.10  153.98
  -1   9   1 1038.50  153.88
   0  -9  -1    0.70    0.80
   9   0  -1   -0.60    0.90
   0  -9  -1    1.00    0.60
  -9   9  -1   -0.80    1.00
   9   0  -1    1.00    0.80
  -9   9  -1   -0.70    0.80
  -9   0   1    0.10    0.40
   9  -9   1    0.80    1.00
  -9   0   1   -0.40    0.90
   0   9   1    1.40    1.00
   9  -9   1    0.00    0.60
   0   9   1   -1.30    0.80
  10  -1  -1  441.46   55.09
  -1  -9  -1  427.66   55.09
  10  -1  -1  427.36   55.19
  -1  -9  -1  402.66   54.99
  -9  10  -1  393.06   55.09
  -9  10  -1  374.96   55.39
   9 -10   1  392.56   55.09
 -10   1   1  377.16   55.29
   9 -10   1  398.56   55.19
   1   9   1  348.47   55.09
   1   9   1  457.15   55.29
 -10   1   1  344.57   54.89
  -2  -9  -1  255.87   36.40
  11  -2  -1  233.68   36.30
   2   9   1  254.47   36.60
   9 -11   1  241.38   36.20
 -11   2   1  309.07   36.70
   9 -11   1  280.57   36.40
   2   9   1  294.77   36.50
   9 -11   1  225.08   36.50
  12  -3  -1    0.80    1.10
  12  -3  -1   -0.80    0.90
  -3  -9  -1   -1.10    0.70
  -9  12  -1   -1.10    1.20
  -3  -9  -1   -0.20    0.80
 -12   3   1    0.80    1.20
 -12   3   1   -0.80    0.70
   9 -12   1   -1.00    0.80
   3   9   1   -0.60    0.80
   3   9   1   -1.60    1.10
   9 -12   1   -0.40    1.20
   9 -12   1   -0.40    0.60
  13  -4  -1    0.30    1.00
  -4  -9  -1    0.80    0.90
  13  -4  -1    0.50    1.10
  -4  -9  -1    1.00    1.00
  -9  13  -1    3.00    1.50
 -13   4   1    2.10    1.40
   4   9   1    3.00    1.60
   9 -13   1    0.80    1.40
   4   9   1    0.50    0.80
 -13   4   1    0.60    1.00
   9 -13   1    1.30    0.90
  -5  -9  -1   36.70    4.80
  -5  -9  -1   29.70    4.70
  14  -5  -1   29.50    4.80
  14  -5  -1   20.70    4.70
  -9  14  -1   36.60    5.20
   9 -14   1   29.00    4.70
   9 -14   1   27.30    5.00
 -14   5   1   34.90    5.20
   5   9   1   34.30    5.30
  -6  -9  -1    1.40    1.10
  -9  15  -1   -1.70    1.20
  15  -6  -1   -1.40    0.90
  15  -6  -1    0.30    1.30
  -6  -9  -1    2.60    1.20
   6   9   1   -1.00    1.50
 -15   6   1   -0.10    1.50
   9 -15   1   -1.00    1.40
  16  -7  -1    9.60    2.20
  16  -7  -1   11.10    2.10
  -7  -9  -1    6.80    1.90
  -7  -9  -1    5.40    1.90
  -9  16  -1   11.70    2.50
   9 -16   1    7.20    2.30
   7   9   1    9.50    2.60
 -16   7   1    8.80    2.40
  17  -8  -1    2.60    1.60
  -9  17  -1    8.90    2.30
  -8  -9  -1    6.60    1.70
  -8  -9  -1    5.50    1.80
  17  -8  -1    3.20    1.80
   8   9   1    1.20    1.90
   9 -17   1    4.80    2.00
 -17   8   1    5.70    2.00
  -9  -9  -1   -2.10    1.20
  18  -9  -1   -0.10    1.60
  -9  18  -1   -0.60    1.70
  -9  -9  -1    0.10    1.40
   9   9   1   -1.60    1.90
   9 -18   1    1.60    1.80
 -18   9   1    0.70    1.60
  19 -10  -1   -0.10    1.80
 -10  -9  -1    1.80    1.60
 -10  -9  -1    0.40    1.20
  -9  19  -1    1.70    1.90
 -19  10   1    0.60    1.60
   9 -19   1   -1.00    1.70
  10   9   1    0.50    2.10
  18 -10  -1   43.40    7.50
 -10  -8  -1   71.19    7.70
 -10  -8  -1   49.30    7.20
   8 -18   1   43.50    7.40
  10   8   1   33.70    7.60
 -10  -7  -1    1.20    1.20
  -7  17  -1   -0.20    1.60
  17 -10  -1    4.40    1.80
 -10  -7  -1    0.60    1.60
 -17  10   1    0.40    1.70
 -17  10   1   -1.80    1.30
  10   7   1    2.10    1.90
   7 -17   1    3.70    1.70
 -10  -6  -1   12.70    2.40
  -6  16  -1   10.30    2.70
 -10  -6  -1    7.90    2.40
  16 -10  -1   16.00    2.90
   6 -16   1   16.20    2.80
  10   6   1   13.00    2.90
 -16  10   1   13.00    2.90
 -16  10   1   12.60    2.70
  -5  15  -1   62.69    8.00
  15 -10  -1   41.10    8.00
 -10  -5  -1   62.19    8.30
  -5  15  -1   58.99    8.30
   5 -15   1   51.19    8.20
 -15  10   1   75.49    8.70
  10   5   1   40.10    7.90
  10   5   1   34.70    8.20
 -15  10   1   72.39    8.40
  -4  14  -1   -0.90    1.10
  14 -10  -1    1.70    1.40
  -4  14  -1    0.30    1.30
 -10  -4  -1   -0.60    1.30
  14 -10  -1   -0.30    1.00
  10   4   1   -0.50    1.40
 -14  10   1    0.30    1.20
 -14  10   1    0.60    1.60
   4 -14   1    0.10    1.20
   4 -14   1    0.70    0.90
  10   4   1    1.30    1.10
 -10  -3  -1   37.10    6.10
  -3  13  -1   32.90    6.20
  -3  13  -1   38.30    6.00
  13 -10  -1   42.20    5.90
  13 -10  -1   41.40    6.20
   3 -13   1   43.40    5.90
   3 -13   1   38.20    6.10
 -13  10   1   37.70    6.40
 -13  10   1   37.40    6.10
  10   3   1   42.50    6.00
  10   3   1   43.40    6.40
 -10  -2  -1   37.70    5.20
  -2  12  -1   32.50    5.00
  12 -10  -1   22.50    4.70
  -2  12  -1   44.00    5.30
  12 -10  -1   25.20    5.00
   2 -12   1   39.30    4.80
 -12  10   1   41.20    5.20
  10   2   1   29.30    4.90
  10   2   1   19.70    5.00
   2 -12   1   27.00    4.90
 -12  10   1   42.00    5.60
 -10  -1  -1   -1.00    0.90
  11 -10  -1    1.00    0.90
  -1  11  -1   -0.80    1.10
  11 -10  -1    1.40    1.20
  -1  11  -1    0.00    1.10
  10   1   1   -0.10    1.20
   1 -11   1   -0.50    0.90
  10   1   1    0.60    1.00
   1 -11   1   -0.50    0.70
 -11  10   1    0.20    1.30
 -11  10   1    0.90    1.00
 -10   0  -1   99.59   16.40
   0  10  -1  123.79   16.50
  10 -10  -1  140.99   16.20
  10 -10  -1  106.99   16.40
   0  10  -1  115.29   16.40
 -10  10   1   86.99   16.60
 -10  10   1  100.69   16.30
  10   0   1  124.49   16.50
   0 -10   1  115.79   16.30
   0 -10   1  116.79   16.20
  10   0   1  128.59   16.30
   9 -10  -1   15.70    3.20
 -10   1  -1   21.60    3.60
   1   9  -1   21.90    3.60
 -10   1  -1   20.90    3.00
   1   9  -1   26.70    3.70
   9 -10  -1   16.60    3.50
  -1  -9   1   26.10    3.30
  -1  -9   1   18.10    3.30
  -9  10   1   27.50    4.20
  -9  10   1   23.00    3.40
  10  -1   1   15.30    3.40
  10  -1   1   18.10    3.30
   2   8  -1    0.20    1.10
 -10   2  -1   -1.60    0.90
   8 -10  -1    0.20    1.00
   8 -10  -1    0.50    0.70
   8 -10  -1    1.20    0.70
   2   8  -1   -0.60    0.80
 -10   2  -1   -1.10    0.50
  -2  -8   1    0.30    0.70
  -8  10   1    0.80    1.40
  10  -2   1   -1.20    0.90
  10  -2   1    0.20    0.80
  -2  -8   1   -0.90    0.60
   7 -10  -1   29.20    4.20
   3   7  -1   26.90    4.40
   3   7  -1   35.90    4.50
 -10   3  -1   22.80    4.40
 -10   3  -1   29.30    4.20
   7 -10  -1   28.00    4.50
  -7  10   1   22.40    4.10
  -3  -7   1   30.50    4.20
  -7  10   1   25.30    4.80
  -3  -7   1   26.90    4.20
  10  -3   1   30.30    4.30
  10  -3   1   29.10    4.40
   6 -10  -1    3.70    0.80
   4   6  -1    2.30    1.30
 -10   4  -1    3.50    1.20
 -10   4  -1    3.40    1.00
   4   6  -1    2.70    1.10
   6 -10  -1    2.50    1.20
  10  -4   1    3.40    1.10
  -4  -6   1    2.60    0.90
  -4  -6   1    4.10    1.00
  -6  10   1    3.30    1.60
  10  -4   1    1.50    1.00
  -6  10   1    3.00    0.90
   5 -10  -1   -0.80    0.50
   5   5  -1    0.50    0.70
 -10   5  -1    1.70    1.10
   5   5  -1   -0.10    1.00
 -10   5  -1   -0.50    1.00
   5 -10  -1   -0.20    0.80
  -5  -5   1    0.50    0.60
  -5  10   1   -0.50    0.60
  10  -5   1    1.20    0.80
  -5  -5   1   -0.30    0.70
  -5  10   1   -1.40    0.90
  10  -5   1    0.30    0.80
   6   4  -1    6.50    1.60
   4 -10  -1    6.30    1.40
   4 -10  -1    3.10    0.90
 -10   6  -1    2.60    1.30
   6   4  -1    4.60    1.00
 -10   6  -1    2.30    1.20
   6   4  -1    6.70    1.10
  10  -6   1    7.00    1.30
  10  -6   1    2.30    1.10
  -4  10   1    6.30    1.20
  -6  -4   1    4.10    1.20
  -4  10   1    1.80    1.30
   3 -10  -1   19.50    2.60
   7   3  -1   11.90    2.80
 -10   7  -1   21.00    3.00
   3 -10  -1   17.90    2.90
 -10   7  -1   23.10    3.30
   7   3  -1   13.80    2.60
  10  -7   1   16.30    2.90
  -3  10   1   19.40    3.20
  -3  10   1   18.20    2.80
  10  -7   1   10.50    2.60
  -7  -3   1   17.10    2.90
   8   2  -1    1.30    1.10
   2 -10  -1   -0.30    0.50
 -10   8  -1   -1.20    1.00
   2 -10  -1   -0.10    0.80
 -10   8  -1    0.30    0.90
   8   2  -1   -0.60    0.70
  -8  -2   1    0.10    0.90
  10  -8   1   -0.10    0.60
  10  -8   1    0.90    1.00
  -2  10   1   -0.50    0.90
  -2  10   1   -0.50    0.80
   1 -10  -1   28.60    4.90
 -10   9  -1   23.50    5.10
   9   1  -1   35.80    5.10
 -10   9  -1   29.90    4.90
   1 -10  -1   31.80    4.70
   9   1  -1   35.40    4.80
  10  -9   1   31.10    5.00
  -1  10   1   33.70    5.00
  -1  10   1   28.50    5.00
  -9  -1   1   32.70    5.10
  10  -9   1   39.60    4.70
  10   0  -1   47.40    9.20
   0 -10  -1   66.09    9.20
  10   0  -1   64.09    9.10
 -10   0   1   69.69    9.40
   0  10   1   76.49    9.40
   0  10   1   69.89    9.30
  10 -10   1   59.09    9.00
  10 -10   1   56.99    9.30
  -1 -10  -1    0.20    0.90
 -10  11  -1   -1.40    1.20
 -10  11  -1   -0.30    0.80
  -1 -10  -1    0.50    0.80
  11  -1  -1   -0.20    1.20
  11  -1  -1    0.50    0.90
  10 -11   1   -0.10    0.80
   1  10   1   -0.30    0.90
  10 -11   1   -0.30    1.10
   1  10   1   -2.00    1.10
 -11   1   1   -0.90    1.00
 -10  12  -1   47.60    8.10
  -2 -10  -1   57.69    7.70
  12  -2  -1   58.59    7.90
  12  -2  -1   54.29    7.70
 -10  12  -1   50.09    7.70
  -2 -10  -1   47.60    7.60
 -12   2   1   52.49    8.00
  10 -12   1   53.29    8.00
   2  10   1   55.79    8.00
   2  10   1   51.49    7.70
 -10  13  -1   31.50    4.80
  -3 -10  -1   24.50    4.10
  13  -3  -1   22.90    4.20
  -3 -10  -1   29.50    4.10
  13  -3  -1   21.70    4.30
  10 -13   1   22.50    4.10
   3  10   1   29.80    4.30
 -13   3   1   32.50    4.60
   3  10   1   21.30    4.50
  10 -13   1   25.90    4.70
 -10  14  -1    1.40    1.50
  -4 -10  -1   -0.60    0.90
  -4 -10  -1    1.50    1.10
  14  -4  -1    0.80    1.40
  14  -4  -1   -0.60    1.10
   4  10   1    0.40    1.50
  10 -14   1    1.80    1.10
  10 -14   1    1.00    1.50
 -14   4   1    1.00    1.40
 -10  15  -1   75.39   12.40
  15  -5  -1   81.79   12.20
  -5 -10  -1   95.29   12.20
  15  -5  -1   94.39   12.20
  -5 -10  -1   74.49   12.10
 -15   5   1   80.29   12.40
  10 -15   1   90.79   12.50
   5  10   1   86.79   12.50
  -6 -10  -1    3.60    1.60
  16  -6  -1    4.30    1.90
  16  -6  -1    6.00    1.80
  -6 -10  -1   11.70    2.10
 -10  16  -1    9.40    2.30
 -16   6   1   14.40    2.60
   6  10   1    9.50    2.40
  10 -16   1    6.90    2.30
  -7 -10  -1    1.30    1.30
  17  -7  -1    0.80    1.30
  17  -7  -1    3.30    1.70
 -10  17  -1    1.00    1.70
  -7 -10  -1    1.40    1.20
 -17   7   1    0.80    1.60
   7  10   1   -0.50    1.90
  10 -17   1    2.60    1.80
 -10  18  -1   83.69   13.20
  18  -8  -1   97.49   13.10
  -8 -10  -1   93.39   12.90
  -8 -10  -1   80.79   12.90
   8  10   1   96.99   13.50
 -18   8   1   82.09   13.10
  10 -18   1   95.49   13.20
  -9 -10  -1    0.80    1.30
 -10  19  -1   -0.10    1.70
  19  -9  -1    0.60    1.70
  -9 -10  -1    1.30    1.50
 -19   9   1   -0.70    1.50
   9  10   1    1.50    2.10
  10 -19   1    0.00    1.70
 -10  20  -1    3.90    2.20
  20 -10  -1   -0.50    1.70
 -10 -10  -1   -1.10    1.50
 -10 -10  -1    3.80    1.60
  10 -20   1   -1.20    1.80
 -20  10   1    0.40    1.80
  10  10   1    0.10    2.10
  20 -11  -1    1.30    2.10
  -9  20  -1    9.00    2.70
 -11  -9  -1    9.60    2.00
 -11  -9  -1    6.10    2.20
 -20  11   1    8.10    2.30
   9 -20   1    2.70    2.10
  11   9   1    2.80    2.40
  -8  19  -1   -0.50    1.70
 -11  -8  -1   -1.90    1.50
  19 -11  -1    1.20    1.60
 -11  -8  -1    0.60    1.30
  11   8   1   -2.30    1.90
   8 -19   1    1.50    1.60
 -19  11   1   -0.90    1.50
  -7  18  -1   18.60    4.10
  18 -11  -1   17.80    3.80
 -11  -7  -1   19.90    3.90
 -11  -7  -1   23.90    3.60
 -18  11   1   24.30    4.00
  11   7   1   21.50    4.20
 -18  11   1   25.80    4.90
   7 -18   1   14.60    3.70
 -11  -6  -1   15.30    2.90
  -6  17  -1   13.60    2.80
 -11  -6  -1   13.10    2.40
  17 -11  -1    9.10    2.60
 -17  11   1   12.90    2.90
 -17  11   1   11.80    2.60
   6 -17   1    6.70    2.40
  11   6   1    9.10    2.80
  16 -11  -1   -1.20    1.40
  -5  16  -1   -1.60    1.10
 -11  -5  -1    0.10    1.40
  -5  16  -1   -0.70    1.30
  11   5   1    1.70    1.60
  11   5   1    1.90    1.30
   5 -16   1   -0.10    1.40
 -16  11   1   -1.40    1.40
 -16  11   1   -0.40    1.30
  -4  15  -1   -0.90    1.10
  -4  15  -1    3.40    1.50
 -11  -4  -1    3.60    1.60
  15 -11  -1    1.00    1.50
  11   4   1    2.20    1.70
 -15  11   1    3.00    1.40
 -15  11   1    0.30    1.50
   4 -15   1    3.20    1.50
  11   4   1    2.30    1.40
 -11  -3  -1    7.80    1.90
  -3  14  -1    2.10    1.50
  -3  14  -1    6.60    1.60
  14 -11  -1    4.90    1.80
 -14  11   1    6.90    2.10
   3 -14   1    8.40    1.50
   3 -14   1    3.40    1.60
 -14  11   1    4.50    1.60
  11   3   1    4.80    1.50
  11   3   1    4.70    1.90
 -11  -2  -1   -0.10    1.20
  13 -11  -1   -1.10    1.20
  -2  13  -1   -0.60    1.10
  -2  13  -1    0.50    1.20
  11   2   1    0.10    1.40
   2 -13   1    2.20    1.30
   2 -13   1    0.50    0.90
 -13  11   1   -2.70    1.30
  11   2   1    0.60    1.10
 -13  11   1    1.00    1.20
  -1  12  -1  139.39   18.60
 -11  -1  -1  108.89   18.60
  12 -11  -1  134.19   18.70
  -1  12  -1  120.69   18.70
  12 -11  -1  158.08   18.50
   1 -12   1  137.59   18.40
   1 -12   1  130.89   18.60
 -12  11   1  115.89   18.60
 -12  11   1  104.49   18.80
  11   1   1  142.19   18.80
  11   1   1  146.69   18.50
  11 -11  -1    2.30    1.10
   0  11  -1    5.10    1.60
  11 -11  -1    4.60    1.60
   0  11  -1    3.50    1.50
 -11   0  -1    4.10    1.50
   0 -11   1    2.50    1.30
  11   0   1    2.20    1.50
  11   0   1    4.50    1.30
 -11  11   1    4.20    1.80
 -11  11   1    5.10    1.40
   0 -11   1    6.10    1.20
  10 -11  -1    0.60    0.80
   1  10  -1   -1.30    1.10
   1  10  -1   -0.30    1.00
  10 -11  -1   -0.50    1.10
 -11   1  -1    0.00    1.10
 -10  11   1   -0.30    1.40
  -1 -10   1   -0.30    0.90
 -10  11   1    1.20    0.90
  -1 -10   1   -0.30    0.80
  11  -1   1   -1.50    1.00
  11  -1   1   -1.20    0.90
   9 -11  -1  521.75   69.89
   2   9  -1  505.05   69.79
   2   9  -1  519.15   69.89
 -11   2  -1  461.85   69.49
 -11   2  -1  467.55   69.89
  -9  11   1  460.65   69.69
  -9  11   1  469.95   70.09
  -2  -9   1  535.75   69.69
  11  -2   1  548.65   69.69
  11  -2   1  582.04   69.89
  -2  -9   1  473.25   69.69
   3   8  -1   45.50    6.10
   8 -11  -1   29.70    6.00
 -11   3  -1   46.90    5.90
   3   8  -1   25.80    6.00
   8 -11  -1   35.50    5.80
 -11   3  -1   44.70    6.20
  11  -3   1   31.00    5.90
  -3  -8   1   34.80    5.80
  -8  11   1   49.30    5.90
  -3  -8   1   41.90    5.90
  -8  11   1   50.99    6.60
   4   7  -1    0.00    0.80
   7 -11  -1    0.40    1.20
 -11   4  -1    0.20    1.20
   4   7  -1    0.30    1.20
   7 -11  -1   -0.30    0.70
 -11   4  -1   -0.20    0.80
  -4  -7   1    0.90    0.80
  -4  -7   1   -0.20    0.80
  11  -4   1    1.70    1.10
  -7  11   1    0.00    1.30
  11  -4   1    1.30    1.00
  -7  11   1   -0.20    0.70
   6 -11  -1  295.67   43.20
   5   6  -1  332.57   43.50
   6 -11  -1  308.27   43.40
 -11   5  -1  318.57   43.50
   5   6  -1  314.47   43.30
 -11   5  -1  285.97   43.40
  -5  -6   1  349.57   43.30
  11  -5   1  366.06   43.40
  11  -5   1  340.27   43.40
  -6  11   1  279.37   43.60
  -5  -6   1  282.37   43.30
  -6  11   1  278.27   43.20
   5 -11  -1  208.98   28.00
   6   5  -1  154.78   27.90
   5 -11  -1  209.48   27.70
  11  -6   1  170.98   27.80
  -5  11   1  221.18   27.80
  -6  -5   1  192.58   27.70
  -6  -5   1  226.78   27.90
   4 -11  -1   -0.70    0.90
   4 -11  -1    0.40    0.60
 -11   7  -1   -1.50    0.90
   7   4  -1   -0.80    1.20
 -11   7  -1   -0.80    1.00
   7   4  -1    0.90    0.80
   7   4  -1    1.90    0.70
  11  -7   1   -0.30    0.80
  -4  11   1    0.00    0.80
  11  -7   1    0.90    1.10
  -7  -4   1    1.00    1.00
  -4  11   1    0.50    1.10
 -11   8  -1   56.09    8.40
   8   3  -1   59.19    8.20
   3 -11  -1   52.39    8.30
 -11   8  -1   49.80    8.50
   8   3  -1   62.39    8.50
   3 -11  -1   56.29    8.10
  11  -8   1   71.99    8.20
  -3  11   1   57.19    8.30
  11  -8   1   59.89    8.40
  -3  11   1   49.90    8.50
  -8  -3   1   50.59    8.30
 -11   9  -1  386.06   49.20
   9   2  -1  306.57   48.90
 -11   9  -1  363.86   49.40
   2 -11  -1  388.36   48.90
   2 -11  -1  311.07   49.00
  -2  11   1  376.16   49.20
  -9  -2   1  355.06   49.20
  -2  11   1  332.97   49.10
 -11  10  -1    0.10    1.30
 -11  10  -1   -0.40    1.10
  10   1  -1   -1.70    1.00
   1 -11  -1    0.20    0.70
   1 -11  -1    0.90    1.00
  10   1  -1    1.10    0.90
  11 -10   1    0.00    0.70
 -10  -1   1   -0.60    1.00
  11 -10   1    1.50    1.20
  -1  11   1   -0.50    1.00
  -1  11   1   -0.80    1.00
   0 -11  -1    7.20    1.40
  11   0  -1    8.90    1.90
 -11  11  -1    5.40    1.90
 -11  11  -1    5.30    1.50
   0 -11  -1    6.10    1.50
  11   0  -1    6.40    1.50
  11 -11   1    4.40    1.70
 -11   0   1    4.60    1.60
   0  11   1    4.30    1.50
   0  11   1    6.90    1.80
 -11  12  -1  108.09   12.60
 -11  12  -1  100.19   13.00
  12  -1  -1   70.09   12.40
  -1 -11  -1   98.59   12.50
  -1 -11  -1   85.39   12.50
   1  11   1   87.19   12.60
 -12   1   1   87.49   12.80
  11 -12   1   81.99   12.70
   1  11   1   70.29   12.60
  -2 -11  -1   -0.60    0.90
 -11  13  -1   -0.50    1.00
 -11  13  -1    0.20    1.50
  13  -2  -1    1.70    1.10
  13  -2  -1   -0.30    1.20
  -2 -11  -1    0.40    0.90
   2  11   1    0.80    1.50
   2  11   1   -0.60    0.90
 -13   2   1   -0.50    1.20
  11 -13   1    0.70    1.40
 -11  14  -1    7.90    1.80
  -3 -11  -1    8.20    1.80
  14  -3  -1   10.10    2.20
  -3 -11  -1    8.60    1.80
  14  -3  -1    9.70    2.00
 -11  14  -1    6.90    2.30
 -14   3   1    5.10    2.00
   3  11   1    4.70    2.10
  11 -14   1   10.30    2.40
  -4 -11  -1    5.80    1.40
 -11  15  -1    3.10    1.70
  -4 -11  -1    2.50    1.20
  15  -4  -1    0.20    1.40
  15  -4  -1    1.50    1.40
   4  11   1    0.50    1.70
 -15   4   1    2.00    1.60
  11 -15   1    0.80    1.70
  -5 -11  -1    0.10    1.10
  16  -5  -1   -0.80    1.20
  -5 -11  -1    1.40    1.20
 -11  16  -1    0.60    1.60
  16  -5  -1    2.10    1.50
  11 -16   1    0.80    1.70
   5  11   1   -1.00    1.60
 -16   5   1    2.10    1.80
  -6 -11  -1   16.60    3.10
  17  -6  -1   18.60    3.20
 -11  17  -1   17.20    3.60
  17  -6  -1   24.00    3.60
  -6 -11  -1   19.10    3.20
 -17   6   1   12.90    3.40
  11 -17   1   14.20    3.50
   6  11   1   12.70    3.60
 -11  18  -1   14.90    3.10
  18  -7  -1    7.10    2.60
  -7 -11  -1   17.80    2.90
  -7 -11  -1   19.20    2.90
  18  -7  -1    9.10    2.50
  11 -18   1   12.60    3.00
   7  11   1    5.40    2.90
 -18   7   1   20.00    3.30
 -11  19  -1    1.10    1.80
  19  -8  -1    0.00    1.70
  -8 -11  -1    0.60    1.30
  -8 -11  -1   -1.00    1.40
 -19   8   1   -1.40    1.60
   8  11   1   -1.10    1.90
  11 -19   1   -2.00    1.60
  -9 -11  -1    6.90    2.20
 -11  20  -1    7.40    2.60
  20  -9  -1    6.40    2.50
  -9 -11  -1   10.30    2.20
   9  11   1    7.40    2.80
  11 -20   1    2.50    2.30
 -20   9   1    5.00    2.40
 -12  -8  -1   -0.70    1.60
  20 -12  -1   -0.20    1.80
 -12  -8  -1    0.00    1.30
  -8  20  -1    0.40    1.90
 -20  12   1    0.80    1.70
  12   8   1    0.40    2.10
   8 -20   1    0.90    1.80
 -12  -7  -1   14.90    3.10
  19 -12  -1    6.40    3.10
 -12  -7  -1   28.70    4.00
  -7  19  -1   22.60    4.00
 -19  12   1   23.40    3.70
  12   7   1    9.30    3.50
   7 -19   1   19.00    3.60
  18 -12  -1    0.50    1.60
 -12  -6  -1   -1.30    1.10
 -12  -6  -1    0.70    1.70
  -6  18  -1   -1.50    1.50
 -18  12   1   -2.40    1.30
   6 -18   1    0.70    1.50
  12   6   1    0.00    1.90
 -18  12   1   -0.20    1.80
  17 -12  -1    2.30    1.70
 -12  -5  -1    3.90    1.80
  -5  17  -1    2.40    1.70
  12   5   1    3.60    1.50
  12   5   1    1.50    1.80
 -17  12   1    4.80    1.70
 -17  12   1    1.90    1.90
   5 -17   1    1.50    1.60
 -12  -4  -1   31.70    4.50
  -4  16  -1   22.50    4.10
  -4  16  -1   32.20    4.50
  16 -12  -1   18.70    4.20
  12   4   1   12.10    4.10
   4 -16   1   26.30    4.40
  12   4   1   17.80    4.00
 -16  12   1   34.60    5.00
 -16  12   1   36.30    4.50
  15 -12  -1   -1.00    1.40
  -3  15  -1   -0.70    1.20
 -12  -3  -1    0.80    1.50
  -3  15  -1    0.10    1.20
 -15  12   1   -1.30    1.40
  12   3   1   -1.30    1.50
 -15  12   1   -0.10    1.20
   3 -15   1    1.70    1.40
  12   3   1    0.50    1.10
  -2  14  -1   51.09    7.40
  -2  14  -1   48.40    7.50
  14 -12  -1   54.69    7.60
 -12  -2  -1   42.80    7.40
 -14  12   1   36.80    7.60
   2 -14   1   56.19    7.50
 -14  12   1   41.90    7.30
  12   2   1   50.29    7.60
  12   2   1   54.69    7.40
   2 -14   1   53.49    7.20
  13 -12  -1    1.80    1.50
  -1  13  -1    0.00    1.20
 -12  -1  -1   -0.90    1.20
  -1  13  -1   -0.30    1.10
  12   1   1    1.00    1.40
   1 -13   1    0.80    1.20
 -13  12   1   -0.50    1.40
   1 -13   1    0.10    0.90
  12   1   1    1.90    1.20
 -13  12   1    0.80    1.10
 -12   0  -1    0.00    1.20
   0  12  -1   -0.60    1.30
   0  12  -1    0.10    1.00
  12 -12  -1    0.60    1.40
 -12  12   1   -0.60    1.30
   0 -12   1    0.30    1.00
  12   0   1   -0.30    1.10
   0 -12   1    1.30    0.90
 -12  12   1   -0.40    1.00
  12   0   1   -0.20    1.20
   1  11  -1  425.26   58.89
 -12   1  -1  410.16   58.89
  11 -12  -1  414.16   58.89
   1  11  -1  442.26   58.89
  12  -1   1  452.75   58.89
 -11  12   1  390.96   58.69
  -1 -11   1  433.26   58.79
  -1 -11   1  421.56   58.69
  12  -1   1  477.05   58.79
 -11  12   1  359.16   59.09
 -12   2  -1   87.79   12.40
  10 -12  -1   70.29   12.00
   2  10  -1   76.19   12.30
  10 -12  -1   71.59   12.30
   2  10  -1   87.09   12.20
 -10  12   1  101.19   12.80
 -10  12   1   98.39   12.10
  -2 -10   1   85.29   12.10
  -2 -10   1   96.99   12.10
  12  -2   1   77.59   12.10
   9 -12  -1   -0.50    1.20
   3   9  -1   -0.10    0.90
   3   9  -1   -1.10    1.10
   9 -12  -1   -0.30    0.70
 -12   3  -1    0.10    1.20
  -9  12   1   -0.40    1.40
  -3  -9   1    0.60    0.90
  12  -3   1    0.30    1.10
  12  -3   1   -0.70    1.00
  -3  -9   1    0.50    0.90
 -12   4  -1  722.63  102.99
 -12   4  -1  685.23  102.79
   8 -12  -1  730.33  102.79
   4   8  -1  836.72  103.09
   4   8  -1  747.03  102.89
   8 -12  -1  723.13  102.99
  12  -4   1  850.11  102.99
  -8  12   1  681.13  102.69
  -4  -8   1  697.53  102.79
  -4  -8   1  755.22  102.79
  -8  12   1  701.93  103.19
  12  -4   1  795.82  102.89
   5   7  -1  119.49   21.50
   5   7  -1  160.88   21.40
   7 -12  -1  129.39   21.50
 -12   5  -1  190.28   21.80
   7 -12  -1  157.88   21.30
  -5  -7   1  164.48   21.40
  -7  12   1  185.18   21.90
  -5  -7   1  133.19   21.30
  12  -5   1  139.19   21.40
   6 -12  -1    1.00    0.70
   6   6  -1    0.30    1.20
   6   6  -1    0.50    0.70
 -12   6  -1   -1.20    1.00
 -12   6  -1    0.00    1.10
   6 -12  -1   -0.70    1.00
  -6  -6   1   -0.20    0.90
  -6  12   1   -1.10    1.00
  12  -6   1   -0.10    1.00
  -6  -6   1   -0.60    0.70
  -6  12   1   -0.20    0.70
  12  -6   1   -0.30    1.00
   7   5  -1  239.48   32.00
   5 -12  -1  233.28   32.20
   7   5  -1  249.08   32.30
   5 -12  -1  219.08   31.90
 -12   7  -1  218.28   32.20
 -12   7  -1  210.38   32.20
  -5  12   1  188.48   31.90
  12  -7   1  243.28   32.20
  -7  -5   1  263.77   32.00
  -5  12   1  217.48   32.30
  -7  -5   1  216.58   32.10
  12  -7   1  265.87   32.10
   4 -12  -1  499.25   69.59
   8   4  -1  414.56   69.59
 -12   8  -1  589.74   69.99
   4 -12  -1  488.45   69.79
  -8  -4   1  504.35   69.79
  -4  12   1  518.55   69.69
  12  -8   1  451.55   69.79
  -4  12   1  567.44   69.99
   9   3  -1    0.10    0.80
 -12   9  -1    0.00    1.30
   3 -12  -1   -1.40    1.00
 -12   9  -1    0.50    1.10
   9   3  -1   -0.60    1.10
   3 -12  -1    0.10    0.70
  -9  -3   1   -0.40    1.00
  12  -9   1    0.60    1.10
  12  -9   1   -0.10    0.80
  -3  12   1   -0.10    1.00
  -3  12   1    0.70    1.00
   2 -12  -1  115.29   16.80
  10   2  -1  117.59   17.20
  10   2  -1  134.19   17.00
 -12  10  -1   94.89   17.20
   2 -12  -1  128.69   17.10
 -12  10  -1  114.39   17.10
  12 -10   1  120.39   17.10
  -2  12   1  115.89   17.10
  -2  12   1  129.29   17.10
  12 -10   1  132.49   16.80
 -10  -2   1  113.69   17.10
   1 -12  -1  325.97   42.00
 -12  11  -1  328.87   42.50
   1 -12  -1  258.37   42.00
 -12  11  -1  359.06   42.20
  -1  12   1  264.57   42.10
  -1  12   1  316.67   42.20
 -11  -1   1  313.77   42.30
  12 -11   1  246.38   42.10
   0 -12  -1    0.10    0.90
   0 -12  -1    0.30    1.00
 -12  12  -1    0.70    1.10
  12   0  -1   -1.00    0.90
  12   0  -1   -1.30    1.10
 -12  12  -1    0.30    1.40
   0  12   1    0.00    0.90
 -12   0   1   -0.30    1.20
  12 -12   1   -0.80    1.20
   0  12   1   -0.30    1.20
 -12  13  -1    1.10    1.50
 -12  13  -1    0.00    1.00
  13  -1  -1    1.10    1.40
  13  -1  -1    0.00    1.10
  -1 -12  -1    0.20    1.10
  -1 -12  -1    0.10    0.90
   1  12   1    1.20    1.40
  12 -13   1    0.20    1.50
   1  12   1    1.70    1.10
 -13   1   1    2.30    1.50
 -12  14  -1   48.90    6.00
  14  -2  -1   26.50    5.20
  -2 -12  -1   30.30    5.20
 -12  14  -1   39.90    5.30
  -2 -12  -1   48.00    5.30
  14  -2  -1   24.40    5.30
   2  12   1   30.70    5.60
   2  12   1   37.10    5.30
  12 -14   1   17.00    5.30
 -14   2   1   34.70    5.50
  15  -3  -1    0.30    1.30
  15  -3  -1    0.90    1.20
  -3 -12  -1   -0.90    0.90
  -3 -12  -1   -0.90    1.10
 -12  15  -1   -1.00    1.50
 -15   3   1   -0.40    1.30
   3  12   1   -1.00    1.50
  12 -15   1   -0.90    1.50
  -4 -12  -1   32.80    5.70
 -12  16  -1   31.70    6.20
  -4 -12  -1   42.90    5.90
  16  -4  -1   36.40    5.90
  16  -4  -1   46.20    6.10
   4  12   1   41.30    6.30
 -16   4   1   33.20    6.10
  12 -16   1   38.70    6.20
 -12  17  -1    4.50    1.90
  17  -5  -1    0.60    1.60
  -5 -12  -1    1.70    1.30
  -5 -12  -1   -1.10    1.20
  17  -5  -1   -0.40    1.40
  12 -17   1    2.10    2.00
 -17   5   1   -1.70    1.60
   5  12   1   -0.60    1.80
  18  -6  -1   -1.40    1.60
  -6 -12  -1   -0.60    1.30
  18  -6  -1    0.00    1.30
  -6 -12  -1   -1.50    1.20
 -12  18  -1   -2.30    1.50
  12 -18   1   -1.00    1.70
   6  12   1   -1.30    2.00
 -18   6   1   -1.50    1.60
  -7 -12  -1   28.40    4.60
  19  -7  -1   24.60    4.70
 -12  19  -1   28.40    5.10
  -7 -12  -1   31.60    4.50
 -19   7   1   17.20    4.50
  12 -19   1   24.70    4.80
   7  12   1   26.30    5.00
  20  -8  -1   -0.40    1.80
  -8 -12  -1   -0.40    1.40
 -12  20  -1    1.30    1.90
  -8 -12  -1   -1.60    1.50
 -20   8   1   -2.70    1.60
   8  12   1   -0.30    2.20
  12 -20   1   -0.90    1.90
  -6  19  -1   37.60    6.00
 -13  -6  -1   38.70    5.50
 -13  -6  -1   34.30    5.90
  19 -13  -1   36.60    5.90
 -19  13   1   34.40    5.70
   6 -19   1   26.30    5.60
 -19  13   1   35.90    6.20
  13   6   1   28.00    5.90
  18 -13  -1   61.19   10.70
  13   5   1   79.09   10.60
   5 -18   1   77.89   10.80
  13   5   1   68.79   10.90
  -4  17  -1    1.00    1.50
  17 -13  -1    0.20    1.70
 -13  -4  -1   -1.10    1.60
  -4  17  -1   -1.10    1.80
  13   4   1   -0.90    1.60
  13   4   1    0.70    1.50
   4 -17   1    0.80    1.50
 -17  13   1   -0.80    1.80
 -17  13   1    0.00    1.40
 -13  -3  -1   51.99    7.60
  -3  16  -1   46.90    7.40
  16 -13  -1   54.89    7.70
  -3  16  -1   44.20    7.40
 -16  13   1   41.40    7.80
 -16  13   1   45.90    7.30
   3 -16   1   54.49    7.50
  13   3   1   48.80    7.30
  13   3   1   50.69    7.60
 -13  -2  -1   99.79   13.80
  -2  15  -1   87.49   13.60
  -2  15  -1  106.99   13.80
  13   2   1   68.89   13.50
   2 -15   1   84.39   13.60
 -15  13   1  115.89   13.70
 -15  13   1  106.99   14.20
  -1  14  -1   -0.20    1.50
 -13  -1  -1   -3.10    1.30
  14 -13  -1    0.20    1.50
  -1  14  -1   -0.30    1.20
 -14  13   1    0.60    1.80
  13   1   1   -1.00    1.50
   1 -14   1    1.20    1.10
  13   1   1   -0.20    1.10
   1 -14   1    2.60    1.40
 -14  13   1   -0.80    1.10
   0  13  -1   62.09    8.50
   0  13  -1   51.59    8.30
 -13   0  -1   51.29    8.50
  13 -13  -1   56.49    8.60
 -13  13   1   52.79    8.30
 -13  13   1   58.19    8.80
  13   0   1   70.29    8.70
   0 -13   1   56.09    8.40
  13   0   1   59.59    8.30
   0 -13   1   52.69    8.20
   1  12  -1   40.30    6.50
   1  12  -1   43.60    6.40
  12 -13  -1   34.90    6.50
 -13   1  -1   47.10    6.70
 -12  13   1   49.30    6.40
  13  -1   1   31.40    6.20
 -12  13   1   50.79    7.00
  13  -1   1   24.10    6.30
  -1 -12   1   50.79    6.30
  -1 -12   1   46.30    6.40
  11 -13  -1    0.10    1.40
   2  11  -1   -1.80    0.90
 -13   2  -1   -1.20    1.10
   2  11  -1   -0.80    1.40
  -2 -11   1    0.10    1.00
  -2 -11   1   -0.30    0.90
 -11  13   1   -0.40    1.50
  13  -2   1   -1.20    1.20
 -11  13   1   -0.50    0.90
  13  -2   1   -0.70    1.00
  10 -13  -1   33.20    5.80
  10 -13  -1   37.10    5.80
 -13   3  -1   24.70    5.50
   3  10  -1   35.20    5.50
   3  10  -1   37.90    5.70
  -3 -10   1   36.20    5.40
 -10  13   1   36.00    6.00
  -3 -10   1   35.80    5.40
 -10  13   1   33.80    5.30
  13  -3   1   44.00    5.70
  13  -3   1   38.20    5.50
   9 -13  -1    0.80    0.90
   4   9  -1    0.00    1.30
 -13   4  -1    0.00    1.20
   9 -13  -1   -0.50    1.20
   4   9  -1    0.70    1.00
  -9  13   1    1.40    1.50
  -4  -9   1   -0.20    0.80
  -9  13   1    0.40    0.80
  -4  -9   1    2.80    1.00
  13  -4   1    1.80    1.20
  13  -4   1    0.50    1.20
 -13   5  -1   -1.30    1.00
   8 -13  -1    1.40    0.80
 -13   5  -1   -1.70    1.10
   8 -13  -1    0.60    1.30
   5   8  -1    0.00    1.40
   5   8  -1   -0.30    1.30
  13  -5   1   -0.40    1.00
  13  -5   1   -0.70    1.00
  -5  -8   1    1.30    0.90
  -8  13   1   -0.30    0.80
  -8  13   1   -0.10    1.20
  -5  -8   1   -0.10    0.90
   7 -13  -1    1.30    0.80
 -13   6  -1    2.40    1.20
 -13   6  -1    2.40    1.40
   6   7  -1    2.80    1.50
   7 -13  -1   -0.60    1.20
  13  -6   1    3.80    1.20
  13  -6   1    1.50    1.20
  -7  13   1   -0.10    0.80
  -6  -7   1    1.00    1.00
  -7  13   1    0.70    1.30
  -6  -7   1    2.70    1.00
   6 -13  -1    0.30    1.20
   6 -13  -1    1.00    0.70
   7   6  -1    0.20    1.30
 -13   7  -1    1.10    1.20
 -13   7  -1    1.70    1.30
  13  -7   1    0.30    0.90
  -6  13   1    0.40    1.20
  13  -7   1   -1.20    1.10
  -6  13   1    1.10    0.90
  -7  -6   1    0.20    1.00
  -7  -6   1    0.70    0.80
 -13   8  -1   -0.40    1.30
   8   5  -1   -2.20    1.20
 -13   8  -1    0.40    1.20
   8   5  -1   -1.10    0.80
   5 -13  -1   -0.10    1.20
   5 -13  -1    0.40    0.70
  -8  -5   1    1.60    1.10
  -5  13   1    0.50    1.10
  13  -8   1    0.20    0.90
  13  -8   1   -0.20    1.10
  -5  13   1   -0.70    0.90
   9   4  -1    1.80    1.40
   4 -13  -1   -0.20    0.80
   4 -13  -1    3.00    1.30
 -13   9  -1    2.00    1.30
 -13   9  -1    1.50    1.40
   9   4  -1    0.60    1.00
  13  -9   1    2.90    1.40
  -4  13   1   -0.40    0.90
  -4  13   1    1.10    1.20
  -9  -4   1    1.10    1.20
  13  -9   1    1.60    0.90
  10   3  -1   12.70    3.90
   3 -13  -1   28.10    3.70
 -13  10  -1   28.10    4.20
  10   3  -1   23.10    3.80
   3 -13  -1   22.80    4.00
 -13  10  -1   29.90    4.50
  -3  13   1   26.10    4.10
  -3  13   1   29.60    4.00
  13 -10   1   12.90    3.80
 -10  -3   1   30.90    4.20
  11   2  -1   -1.60    1.20
 -13  11  -1    0.50    1.50
  11   2  -1    1.20    1.00
 -13  11  -1   -0.10    1.10
   2 -13  -1   -0.70    1.10
   2 -13  -1    0.00    0.70
  -2  13   1    0.00    1.00
  -2  13   1   -0.40    1.10
  13 -11   1   -0.20    1.30
 -11  -2   1   -0.40    1.20
 -13  12  -1   56.19    9.50
 -13  12  -1   62.79    9.30
  12   1  -1   71.49    9.20
   1 -13  -1   60.69    9.00
  12   1  -1   70.79    9.50
   1 -13  -1   66.39    9.30
 -12  -1   1   61.29    9.40
  13 -12   1   70.29    9.50
  -1  13   1   58.79    9.30
  -1  13   1   54.79    9.30
   0 -13  -1   33.00    5.60
 -13  13  -1   44.50    5.80
  13   0  -1   29.20    5.50
 -13  13  -1   52.09    6.40
  13   0  -1   19.80    5.60
   0 -13  -1   47.00    5.50
   0  13   1   32.70    5.80
 -13   0   1   39.10    5.90
   0  13   1   39.20    5.70
  13 -13   1   27.70    5.80
 -13  14  -1   -1.20    1.10
  -1 -13  -1    0.90    1.20
  -1 -13  -1   -0.60    0.90
  14  -1  -1    0.50    1.20
 -13  14  -1    0.00    1.60
  14  -1  -1    0.10    1.40
   1  13   1    0.20    1.60
 -14   1   1   -0.80    1.50
   1  13   1   -0.80    1.00
  13 -14   1   -1.50    1.40
  -2 -13  -1  120.29   18.60
  15  -2  -1  165.98   19.00
  15  -2  -1  128.09   18.70
 -13  15  -1  126.99   19.10
  -2 -13  -1  140.79   18.70
  13 -15   1  130.39   19.00
   2  13   1  132.29   18.90
 -15   2   1  115.99   18.90
  -3 -13  -1   44.00    5.30
  16  -3  -1   23.50    5.20
 -13  16  -1   45.70    6.00
  16  -3  -1   27.60    5.40
  -3 -13  -1   32.40    5.30
 -16   3   1   37.90    5.60
  13 -16   1   27.40    5.70
   3  13   1   27.50    5.60
  -4 -13  -1    1.80    1.30
 -13  17  -1    1.70    1.90
  17  -4  -1   -1.40    1.40
  17  -4  -1    1.10    1.50
  -4 -13  -1    0.90    1.30
  13 -17   1    2.30    1.90
 -17   4   1   -0.40    1.60
   4  13   1    1.50    1.90
  18  -5  -1  164.18   21.60
 -13  18  -1  138.59   21.70
  18  -5  -1  165.08   21.50
  -5 -13  -1  142.59   21.50
  -5 -13  -1  161.98   21.50
  13 -18   1  147.29   21.80
   5  13   1  160.38   21.90
 -18   5   1  129.59   21.70
  -6 -13  -1   22.50    3.80
  19  -6  -1   13.20    3.70
 -13  19  -1   30.30    4.70
  19  -6  -1   14.00    3.50
 -19   6   1   33.20    4.50
  13 -19   1   23.40    4.30
   6  13   1   15.90    4.10
 -14  -5  -1   -0.40    1.30
  19 -14  -1    0.30    1.90
 -14  -5  -1   -4.90    1.40
  -5  19  -1    0.90    1.70
   5 -19   1    3.30    1.90
 -19  14   1   -1.50    1.90
  14   5   1   -0.50    1.50
  14   5   1   -1.50    1.80
 -19  14   1   -0.20    1.50
  18 -14  -1    8.80    2.30
  -4  18  -1    3.20    1.90
 -14  -4  -1    2.40    2.00
 -18  14   1    1.30    2.10
  14   4   1    2.20    1.70
 -18  14   1    3.70    1.80
   4 -18   1    5.30    2.00
  14   4   1    6.60    2.30
  -3  17  -1    4.60    1.80
 -14  -3  -1    1.80    1.70
  -3  17  -1    1.80    1.50
  17 -14  -1    2.40    1.80
 -17  14   1    1.10    1.40
 -17  14   1   -0.80    1.90
  14   3   1   -0.20    1.60
   3 -17   1    0.50    1.60
  14   3   1    0.20    1.50
 -14  -2  -1    0.30    1.60
  16 -14  -1   -2.40    1.50
  -2  16  -1    0.50    1.60
  -2  16  -1    0.00    1.30
  14   2   1   -1.30    1.60
   2 -16   1   -0.70    1.30
  14   2   1    0.90    1.40
 -16  14   1   -1.20    1.80
 -16  14   1    0.20    1.30
  -1  15  -1    1.90    1.30
 -14  -1  -1    0.60    1.50
  15 -14  -1    0.70    1.70
  -1  15  -1    0.60    1.50
  14   1   1    1.10    1.70
   1 -15   1    2.80    1.50
  14   1   1    1.80    1.40
 -15  14   1    1.00    1.30
 -15  14   1   -0.10    1.80
   0  14  -1   -0.50    1.10
  14 -14  -1    1.90    1.60
   0  14  -1    2.00    1.60
 -14   0  -1   -0.10    1.30
 -14  14   1   -0.50    1.20
  14   0   1   -0.50    1.40
   0 -14   1   -2.80    1.00
  14   0   1   -0.80    1.10
 -14  14   1   -0.80    1.60
   0 -14   1   -1.70    1.00
  13 -14  -1    3.80    1.70
   1  13  -1   -0.40    1.10
 -14   1  -1   -0.30    1.30
   1  13  -1   -3.10    1.40
  14  -1   1    3.90    1.40
  14  -1   1   -1.20    1.40
 -13  14   1    0.50    1.70
 -13  14   1   -0.10    1.60
  -1 -13   1   -0.30    1.00
  -1 -13   1    1.40    1.20
  12 -14  -1   24.40    4.30
 -14   2  -1   15.70    3.80
   2  12  -1   19.20    3.70
   2  12  -1   25.70    4.10
  -2 -12   1   23.40    3.70
  -2 -12   1   23.50    3.80
  14  -2   1   27.00    4.10
  14  -2   1   26.00    3.90
 -12  14   1   20.60    4.30
   3  11  -1    0.30    1.50
   3  11  -1    0.70    1.00
  11 -14  -1    0.60    1.50
 -14   3  -1   -2.00    1.20
  14  -3   1   -0.30    1.20
  -3 -11   1    1.10    1.10
  -3 -11   1    0.70    1.10
  14  -3   1   -0.40    1.40
 -11  14   1    1.50    1.70
 -14   4  -1    0.00    1.40
  10 -14  -1   -0.70    1.30
   4  10  -1   -0.30    1.50
  -4 -10   1    0.60    0.90
  -4 -10   1   -0.50    1.00
  14  -4   1   -0.60    1.30
 -10  14   1    0.80    1.60
  14  -4   1    0.70    1.20
 -14   5  -1   32.80    5.50
   9 -14  -1   31.90    5.50
   5   9  -1   37.80    5.60
  14  -5   1   42.00    5.50
  -5  -9   1   33.70    5.20
  14  -5   1   33.20    5.40
  -9  14   1   39.80    5.80
  -5  -9   1   26.20    5.20
   6   8  -1    6.30    2.30
 -14   6  -1   13.70    2.40
   8 -14  -1    9.50    2.40
 -14   6  -1   10.10    2.30
  14  -6   1    4.80    1.90
  -8  14   1   15.40    2.70
  -8  14   1   12.40    2.00
  14  -6   1    7.50    2.10
  -6  -8   1   14.30    2.20
  -6  -8   1    6.10    1.90
 -14   7  -1    1.80    1.30
   7   7  -1   -2.40    1.30
 -14   7  -1    0.60    1.40
   7 -14  -1    1.10    1.30
  -7  -7   1    0.40    0.90
  -7  14   1   -0.10    1.30
  14  -7   1    0.60    1.00
  -7  14   1    2.10    1.00
  14  -7   1    0.30    1.20
  -7  -7   1   -0.30    1.10
   6 -14  -1   12.90    2.70
 -14   8  -1   16.90    3.00
   8   6  -1   12.10    2.80
 -14   8  -1   14.20    2.90
  14  -8   1   14.30    2.50
  14  -8   1   14.30    2.80
  -6  14   1   12.90    2.50
  -6  14   1   11.00    2.80
  -8  -6   1   13.40    2.60
  -8  -6   1   15.30    2.50
   9   5  -1   15.40    3.50
 -14   9  -1   24.90    3.90
   5 -14  -1   23.60    3.90
 -14   9  -1   28.50    4.20
   9   5  -1   15.90    3.90
  -5  14   1   27.80    4.20
  14  -9   1   21.90    3.90
  -5  14   1   20.50    3.60
  -9  -5   1   26.70    4.00
  10   4  -1    2.50    1.10
 -14  10  -1   -0.60    1.20
   4 -14  -1   -0.60    1.20
  10   4  -1    0.30    1.60
 -14  10  -1   -1.50    1.40
 -10  -4   1    2.80    1.40
  -4  14   1   -1.10    1.00
  -4  14   1    0.00    1.20
  14 -10   1    1.40    1.40
 -14  11  -1    0.80    1.20
  11   3  -1    2.80    1.20
 -14  11  -1    1.40    1.70
  11   3  -1    0.20    1.50
   3 -14  -1    0.00    1.30
  14 -11   1    1.10    1.30
 -11  -3   1    0.70    1.40
  -3  14   1    1.90    1.30
  -3  14   1    2.10    1.30
 -14  12  -1   14.60    2.80
   2 -14  -1   13.10    2.80
 -14  12  -1   14.40    3.10
  12   2  -1   12.50    2.60
  12   2  -1    8.10    2.70
  -2  14   1   16.30    3.00
 -12  -2   1   23.20    3.40
  14 -12   1   12.70    3.00
  -2  14   1   20.20    3.10
  13   1  -1   -1.10    1.50
 -14  13  -1    0.50    1.60
   1 -14  -1    0.70    1.20
  13   1  -1    1.30    1.20
 -14  13  -1   -1.30    1.20
 -13  -1   1    0.70    1.60
  14 -13   1    2.70    1.70
  -1  14   1   -1.40    1.00
  -1  14   1    0.70    1.50
 -14  14  -1    1.00    1.30
  14   0  -1    1.10    1.30
   0 -14  -1    2.50    1.40
 -14  14  -1   -2.10    1.40
  14   0  -1   -0.20    1.50
   0  14   1   -2.50    1.50
   0  14   1    0.00    1.10
  14 -14   1    2.00    1.80
 -14   0   1    0.30    1.40
  15  -1  -1    1.80    1.60
 -14  15  -1    2.00    1.80
  15  -1  -1    0.20    1.30
  -1 -14  -1    2.90    1.40
  14 -15   1    3.00    1.80
   1  14   1    2.00    1.40
   1  14   1    1.30    1.80
 -15   1   1    1.00    1.60
  -2 -14  -1   -0.70    1.20
  16  -2  -1    2.70    1.80
 -14  16  -1   -0.40    1.80
  16  -2  -1    0.70    1.40
   2  14   1   -1.40    1.70
  14 -16   1   -1.40    1.60
 -16   2   1   -0.10    1.50
  -3 -14  -1    0.80    1.50
 -14  17  -1    4.30    2.10
  17  -3  -1    0.70    1.60
  17  -3  -1    1.70    1.60
 -17   3   1    3.00    1.80
   3  14   1    1.90    2.00
  14 -17   1   -1.90    1.70
  -4 -14  -1    2.40    1.60
  18  -4  -1    1.40    1.60
 -14  18  -1    7.50    2.30
  18  -4  -1    0.00    1.60
 -18   4   1   -0.20    1.70
  14 -18   1    5.30    2.30
   4  14   1    0.40    2.10
 -14  19  -1   -0.70    1.80
  19  -5  -1    0.50    1.60
  -5 -14  -1    0.70    1.50
  19  -5  -1   -0.20    1.60
   5  14   1   -3.00    1.90
 -19   5   1   -0.60    1.80
  14 -19   1    2.20    2.10
  -4  19  -1   34.10    4.90
  19 -15  -1   15.70    4.50
 -15  -4  -1   39.40    5.20
 -19  15   1   38.90    5.70
  15   4   1   18.50    4.30
   4 -19   1   24.60    4.70
  15   4   1   19.00    4.70
  18 -15  -1    2.60    2.00
  -3  18  -1   -0.40    1.50
 -15  -3  -1   -1.00    1.60
 -18  15   1   -1.20    2.00
  15   3   1    0.40    1.90
  15   3   1    2.10    1.70
   3 -18   1   -1.00    1.50
  -2  17  -1    9.80    2.50
  -2  17  -1   10.80    2.50
  17 -15  -1   11.10    2.90
 -15  -2  -1    6.30    2.50
   2 -17   1   10.30    2.60
 -17  15   1    5.20    2.60
  15   2   1   14.30    2.60
  15   2   1   14.60    3.00
  -1  16  -1   15.80    3.40
  16 -15  -1   10.40    3.40
 -15  -1  -1   20.70    3.70
  -1  16  -1   21.20    3.50
   1 -16   1   20.60    3.50
  15   1   1   15.00    3.50
 -16  15   1   22.60    4.10
  15   1   1   12.80    3.10
  15 -15  -1    2.90    1.90
   0  15  -1   -0.60    1.10
 -15   0  -1   -0.90    1.30
   0  15  -1    1.80    1.80
 -15  15   1   -1.30    1.60
  15   0   1   -2.40    1.50
   0 -15   1    0.60    1.40
  15   0   1   -0.70    1.20
   1  14  -1    2.10    1.30
  14 -15  -1    0.50    1.80
   1  14  -1    3.00    1.80
 -15   1  -1    2.70    1.50
  15  -1   1    5.10    1.60
  -1 -14   1    1.50    1.30
  15  -1   1    5.50    2.00
 -14  15   1    2.70    1.90
  -1 -14   1    3.20    1.50
  13 -15  -1    0.30    1.60
   2  13  -1    1.20    1.60
 -15   2  -1    2.10    1.50
 -13  15   1   -0.50    1.60
  -2 -13   1    2.50    1.20
  15  -2   1    1.40    1.60
  15  -2   1   -0.20    1.30
  -2 -13   1   -0.80    1.10
   3  12  -1   -0.30    1.50
  12 -15  -1    1.10    1.70
 -15   3  -1   -0.40    1.30
  15  -3   1    4.70    1.50
 -12  15   1   -0.70    1.60
  -3 -12   1   -0.20    1.10
  15  -3   1   -2.40    1.30
  -3 -12   1   -0.40    1.10
 -15   4  -1   86.29   13.70
   4  11  -1   96.59   13.80
  11 -15  -1   88.39   13.70
  15  -4   1   96.99   13.50
  15  -4   1  113.59   13.70
  -4 -11   1   88.39   13.40
  -4 -11   1   95.29   13.40
 -11  15   1   87.09   13.90
   5  10  -1   28.50    5.80
 -15   5  -1   49.90    6.10
  10 -15  -1   33.70    5.90
  15  -5   1   25.60    5.50
  15  -5   1   29.80    5.60
 -10  15   1   47.40    6.20
  -5 -10   1   42.50    5.60
  -5 -10   1   36.20    5.50
 -15   6  -1   -0.80    1.20
   9 -15  -1    0.10    1.50
   6   9  -1   -2.20    1.30
  15  -6   1   -0.20    1.30
  -9  15   1   -0.10    1.30
  -6  -9   1    0.10    0.90
  -6  -9   1    0.00    1.00
  15  -6   1   -1.80    1.00
   8 -15  -1  122.29   18.50
 -15   7  -1  120.09   18.50
 -15   7  -1  128.09   18.60
   7   8  -1  130.29   18.60
  15  -7   1  136.29   18.30
  -7  -8   1  137.99   18.30
  -8  15   1  123.39   18.60
  15  -7   1  134.09   18.50
  -7  -8   1  127.49   18.40
   7 -15  -1   73.79   13.60
 -15   8  -1  102.59   13.80
 -15   8  -1  124.39   13.90
  -8  -7   1   80.79   13.40
  15  -8   1   69.19   13.50
  -7  15   1  107.09   13.90
  -7  15   1  100.89   13.40
  -8  -7   1  101.39   13.60
   6 -15  -1   -1.10    1.20
 -15   9  -1   -0.30    1.30
 -15   9  -1    0.10    1.30
   9   6  -1   -1.80    1.20
  -9  -6   1   -0.70    1.10
  -9  -6   1    0.00    0.90
  -6  15   1    0.70    1.30
  15  -9   1   -1.60    1.20
  -6  15   1   -1.20    0.90
 -15  10  -1   60.79    9.00
   5 -15  -1   58.99    9.00
  10   5  -1   66.09    8.80
 -15  10  -1   55.39    9.10
  10   5  -1   64.09    9.20
 -10  -5   1   56.89    8.90
  -5  15   1   61.09    9.10
  15 -10   1   68.99    9.10
  -5  15   1   51.39    8.70
 -15  11  -1   83.49   10.30
 -15  11  -1   85.89   10.60
   4 -15  -1   59.69   10.10
  11   4  -1   48.20    9.90
 -11  -4   1   68.09   10.30
  -4  15   1   69.09   10.10
  -4  15   1   80.89   10.40
   3 -15  -1   -1.40    1.30
 -15  12  -1   -2.40    1.40
 -15  12  -1   -0.50    1.20
  12   3  -1    1.00    1.20
  12   3  -1   -2.60    1.40
  15 -12   1   -0.10    1.40
 -12  -3   1    1.20    1.50
  -3  15   1    1.70    1.30
  -3  15   1    0.00    1.30
  13   2  -1    1.60    1.60
 -15  13  -1    2.20    1.40
 -15  13  -1   -1.10    1.50
  13   2  -1    1.90    1.30
   2 -15  -1    0.90    1.30
 -13  -2   1    1.60    1.60
  -2  15   1    0.70    1.20
  15 -13   1    0.40    1.60
  -2  15   1   -0.50    1.30
 -15  14  -1    1.40    1.70
  14   1  -1    1.00    1.60
  14   1  -1    1.30    1.30
   1 -15  -1    1.00    1.40
 -15  14  -1    6.00    1.70
  -1  15   1    2.70    1.40
  15 -14   1    1.00    1.60
 -14  -1   1    2.10    1.60
  -1  15   1    3.70    1.80
  15   0  -1   -0.70    1.20
 -15  15  -1   -1.40    1.70
  15   0  -1   -0.20    1.60
   0 -15  -1   -0.60    1.30
   0  15   1    0.20    1.70
 -15   0   1   -1.40    1.40
   0  15   1   -1.10    1.10
  15 -15   1    1.80    1.80
  16  -1  -1   27.80    4.80
  -1 -15  -1   29.00    4.80
  16  -1  -1   40.20    5.20
 -15  16  -1   28.30    5.40
  15 -16   1   29.80    5.40
   1  15   1   26.70    5.10
 -16   1   1   22.80    5.00
 -15  17  -1    9.70    2.70
  17  -2  -1    8.60    2.00
  17  -2  -1    2.50    2.00
  -2 -15  -1    5.10    1.90
  15 -17   1    2.40    2.20
 -17   2   1    6.80    2.20
   2  15   1    4.90    2.40
  18  -3  -1   -1.00    1.70
  18  -3  -1   -1.10    1.40
 -15  18  -1    0.00    2.00
  -3 -15  -1   -0.40    1.50
   3  15   1   -3.00    1.80
 -18   3   1    0.60    1.70
  15 -18   1   -1.70    1.90
 -15  19  -1   42.70    7.50
  19  -4  -1   46.90    7.30
  19  -4  -1   56.69    7.30
  -4 -15  -1   46.70    7.20
 -19   4   1   37.90    7.40
   4  15   1   50.59    7.80
  15 -19   1   40.40    7.50
 -16  -2  -1   89.29   11.10
  -2  18  -1   73.69   10.80
  -2  18  -1   86.39   10.90
   2 -18   1   70.69   10.70
  16   2   1   54.29   10.50
  16   2   1   45.60   10.60
 -18  16   1   93.59   11.50
  17 -16  -1    1.30    2.00
 -16  -1  -1    1.30    1.70
  -1  17  -1   -2.30    1.60
  -1  17  -1   -2.10    1.30
 -17  16   1   -0.10    2.10
   1 -17   1    1.80    1.70
  16   1   1    1.50    1.70
  16   1   1   -0.70    1.70
 -16   0  -1   44.50    8.20
  16 -16  -1   52.99    8.50
   0  16  -1   50.19    8.30
 -16  16   1   55.09    8.60
   0 -16   1   59.89    8.20
  16   0   1   62.69    8.40
  16   0   1   48.70    8.10
  15 -16  -1   28.10    5.90
 -16   1  -1   42.40    6.00
   1  15  -1   36.60    6.00
  16  -1   1   24.70    5.80
  -1 -15   1   43.60    5.80
  16  -1   1   25.40    5.50
 -15  16   1   53.59    6.60
   2  14  -1   -2.40    1.60
 -16   2  -1   -0.10    1.50
  14 -16  -1   -2.40    1.50
 -14  16   1   -0.70    1.70
  -2 -14   1   -0.30    1.40
  16  -2   1   -2.10    1.20
  16  -2   1    1.10    1.60
  -2 -14   1   -0.20    1.30
  13 -16  -1   13.60    3.10
 -16   3  -1   14.70    3.00
   3  13  -1   11.80    3.00
  16  -3   1   14.30    2.80
  16  -3   1   15.40    2.80
  -3 -13   1   12.20    2.50
 -13  16   1    8.60    2.90
  -3 -13   1   11.50    2.50
  12 -16  -1    1.40    1.90
 -16   4  -1    4.20    1.90
   4  12  -1    1.50    1.80
  -4 -12   1    2.80    1.40
  16  -4   1    4.40    1.70
  16  -4   1    1.70    1.60
  -4 -12   1    3.90    1.50
 -12  16   1    3.90    2.00
  11 -16  -1   -1.60    1.50
 -16   5  -1   -0.50    1.40
   5  11  -1    0.20    1.80
  16  -5   1    0.60    1.40
  -5 -11   1    0.20    1.20
 -11  16   1   -1.30    1.50
  16  -5   1    0.20    1.30
  -5 -11   1   -0.50    1.10
   6  10  -1    3.30    1.90
 -16   6  -1   -1.20    1.30
  10 -16  -1    2.40    1.70
  16  -6   1    0.30    1.30
 -10  16   1   -0.50    1.40
  -6 -10   1    0.50    1.10
  16  -6   1    0.60    1.20
  -6 -10   1    1.10    1.20
   7   9  -1   -1.30    1.50
   9 -16  -1   -2.90    1.40
 -16   7  -1   -0.20    1.40
  -9  16   1    1.70    1.60
  16  -7   1    0.60    1.10
  16  -7   1   -0.50    1.30
  -7  -9   1   -0.20    1.00
  -7  -9   1    3.60    1.40
   8 -16  -1   -0.20    1.50
 -16   8  -1   -0.90    1.30
   8   8  -1    0.70    1.80
  16  -8   1   -0.80    1.30
  -8  16   1    1.50    1.60
  -8  -8   1    0.80    1.00
  -8  -8   1   -2.30    1.10
 -16   9  -1    0.40    1.30
   7 -16  -1   -0.10    1.50
 -16   9  -1    1.50    1.50
   9   7  -1    0.90    1.60
  -9  -7   1   -0.70    1.30
  16  -9   1    1.40    1.50
  -7  16   1    0.20    1.40
  -9  -7   1    2.80    1.10
 -16  10  -1    1.50    1.50
   6 -16  -1   -1.70    1.40
 -16  10  -1    1.80    1.50
  10   6  -1    0.90    1.50
  -6  16   1    0.80    1.20
  16 -10   1    1.30    1.50
 -10  -6   1   -1.50    0.90
  -6  16   1    2.20    1.50
 -10  -6   1    1.30    1.50
   5 -16  -1   -0.30    1.40
  11   5  -1   -1.30    1.50
 -16  11  -1    1.30    1.40
  11   5  -1    1.70    1.20
 -16  11  -1   -2.30    1.40
  -5  16   1    0.30    1.40
 -11  -5   1   -0.40    1.40
  16 -11   1   -1.90    1.40
  -5  16   1   -0.10    1.20
 -16  12  -1    3.90    2.00
  12   4  -1    6.80    1.60
   4 -16  -1    4.80    1.70
 -16  12  -1    2.60    1.60
  12   4  -1    2.10    1.80
 -12  -4   1    4.50    1.80
  16 -12   1    4.00    1.90
  -4  16   1    5.50    1.90
  -4  16   1    4.00    1.60
   3 -16  -1    7.30    2.10
 -16  13  -1    6.70    2.40
  13   3  -1    6.50    1.90
  13   3  -1    2.60    2.00
 -16  13  -1   10.40    2.20
  16 -13   1    2.50    1.90
  -3  16   1    9.50    2.20
  -3  16   1    8.20    2.10
 -13  -3   1    8.70    2.30
 -16  14  -1   -1.30    1.70
  14   2  -1    0.80    1.40
  14   2  -1   -1.10    1.60
 -16  14  -1   -0.30    1.30
   2 -16  -1    1.80    1.50
  -2  16   1    0.20    1.50
  16 -14   1    1.10    1.70
  -2  16   1    0.00    1.30
 -14  -2   1   -2.00    1.40
  15   1  -1   55.29    8.60
 -16  15  -1   51.59    9.00
   1 -16  -1   64.89    8.80
  15   1  -1   65.69    9.00
  16 -15   1   53.09    8.90
 -15  -1   1   58.19    9.00
  -1  16   1   54.49    8.70
  -1  16   1   62.19    8.90
  16   0  -1   24.20    5.10
  16   0  -1   25.50    5.40
 -16  16  -1   43.80    6.00
   0 -16  -1   36.20    5.40
  16 -16   1   20.60    5.30
   0  16   1   40.10    5.70
 -16   0   1   41.40    5.70
  -1 -16  -1    1.50    1.50
  17  -1  -1   -0.80    1.80
 -16  17  -1   -2.60    1.70
  17  -1  -1    0.80    1.60
 -17   1   1   -1.40    1.60
  16 -17   1    0.40    2.00
   1  16   1   -1.80    1.80
  18  -2  -1  128.79   16.10
 -16  18  -1  102.59   16.30
  18  -2  -1  108.79   15.90
  -2 -16  -1  113.99   16.00
  16 -18   1  115.09   16.40
 -18   2   1   92.09   16.10
   2  16   1  116.29   16.30
 -17  -1  -1    6.30    2.30
  -1  18  -1    9.90    2.60
  18 -17  -1    5.30    2.50
  17   1   1    5.40    2.10
   1 -18   1    7.00    2.10
  17   1   1    5.80    2.40
 -18  17   1    1.20    2.30
   0  17  -1    2.20    2.00
  17 -17  -1    0.40    2.00
 -17   0  -1    1.70    1.90
 -17  17   1    4.90    2.40
   0 -17   1    1.10    1.70
  17   0   1    1.70    2.00
  17   0   1    1.20    1.70
 -17   1  -1   -0.10    1.70
   1  16  -1   -1.10    1.90
  16 -17  -1    2.00    2.00
  -1 -16   1    0.80    1.60
 -16  17   1   -1.90    1.90
  17  -1   1   -0.70    1.60
  17  -1   1   -2.40    1.60
  15 -17  -1    3.00    2.20
   2  15  -1    3.00    2.10
 -17   2  -1    1.00    1.70
 -15  17   1    2.00    2.10
  17  -2   1    1.10    1.60
  -2 -15   1   -0.10    1.40
  17  -2   1    1.40    1.90
 -17   3  -1   11.20    2.60
  14 -17  -1    8.30    2.70
   3  14  -1    6.70    2.60
 -14  17   1    9.40    2.90
  -3 -14   1    9.90    2.30
  17  -3   1    9.20    2.30
  17  -3   1    6.40    2.30
 -17   4  -1   -0.10    1.70
  13 -17  -1    0.90    1.70
   4  13  -1   -0.10    2.00
 -13  17   1    0.60    1.80
  17  -4   1    0.60    1.60
  17  -4   1   -2.10    1.40
  -4 -13   1    0.80    1.40
  -4 -13   1    0.00    1.20
  12 -17  -1    2.70    2.00
 -17   5  -1    0.20    1.60
   5  12  -1    2.10    2.00
 -12  17   1    1.90    1.80
  -5 -12   1    3.90    1.50
  -5 -12   1    3.50    1.50
  17  -5   1    1.90    1.70
  17  -5   1    2.70    1.50
 -17   6  -1   25.40    3.80
   6  11  -1   16.70    3.50
  11 -17  -1   14.60    3.50
  -6 -11   1   21.70    3.30
  -6 -11   1   18.80    3.10
 -11  17   1   24.90    4.00
  17  -6   1    9.00    2.80
  17  -6   1   10.30    3.00
  10 -17  -1    0.30    1.60
   7  10  -1    0.20    1.90
 -17   7  -1   -1.00    1.50
  17  -7   1    0.80    1.30
  -7 -10   1    2.70    1.30
 -10  17   1   -0.40    1.60
  17  -7   1    1.60    1.70
  -7 -10   1   -0.30    1.30
 -17   8  -1   13.90    3.10
   8   9  -1   18.10    3.60
   9 -17  -1   17.90    3.40
  -9  17   1   13.20    3.30
  -8  -9   1   14.40    3.00
  -8  -9   1   17.30    3.00
  17  -8   1   18.90    3.40
   9   8  -1    6.20    2.60
 -17   9  -1   11.50    2.60
   8 -17  -1    2.00    2.20
  17  -9   1   12.20    2.60
  -8  17   1   14.60    2.80
  -9  -8   1   13.70    2.60
  -9  -8   1   11.30    2.20
 -17  10  -1    2.00    1.70
  10   7  -1    0.00    1.80
   7 -17  -1    2.50    1.70
 -17  10  -1    0.70    1.50
 -10  -7   1    2.70    1.30
  17 -10   1    4.00    1.70
 -10  -7   1    0.10    1.50
  -7  17   1    0.40    1.50
  11   6  -1   35.30    5.80
 -17  11  -1   26.60    5.60
 -17  11  -1   32.50    5.50
   6 -17  -1   32.10    5.60
 -11  -6   1   36.30    5.70
 -11  -6   1   36.40    5.20
  17 -11   1   33.10    5.50
  -6  17   1   34.70    5.70
 -17  12  -1    4.50    1.90
   5 -17  -1    3.70    1.70
  12   5  -1    2.70    1.90
  12   5  -1    1.30    1.30
 -17  12  -1    0.00    1.40
  -5  17   1    2.20    1.60
  -5  17   1    2.90    1.50
 -12  -5   1    2.10    1.80
  17 -12   1   -0.10    1.60
   4 -17  -1   -0.90    1.50
 -17  13  -1   -0.50    1.80
  13   4  -1    0.30    1.30
  13   4  -1   -2.60    1.50
 -17  13  -1   -0.10    1.40
 -13  -4   1    2.00    1.70
  17 -13   1    0.60    1.60
  -4  17   1    0.90    1.50
  -4  17   1   -0.80    1.40
  14   3  -1   13.40    2.80
  14   3  -1   14.10    3.30
 -17  14  -1   14.90    2.90
 -17  14  -1   12.10    3.30
   3 -17  -1   13.80    3.00
  17 -14   1   13.90    3.20
  -3  17   1   16.00    3.20
 -14  -3   1   15.40    3.20
  -3  17   1   11.80    2.90
   2 -17  -1    0.20    1.60
  15   2  -1    0.70    1.80
 -17  15  -1    3.10    2.00
  15   2  -1   -0.10    1.40
  17 -15   1    1.10    1.90
 -15  -2   1    0.70    1.70
  -2  17   1    0.80    1.40
  -2  17   1    1.60    1.80
  16   1  -1    1.30    1.60
  16   1  -1   -3.10    1.60
 -17  16  -1    1.00    2.00
   1 -17  -1   -0.80    1.60
 -16  -1   1    1.90    1.80
  -1  17   1    1.10    1.80
  17 -16   1    1.70    2.00
 -17  17  -1    0.60    2.10
   0 -17  -1    7.00    2.10
  17   0  -1    3.30    2.10
  17   0  -1    1.90    1.60
 -17   0   1    3.70    2.00
   0  17   1    5.90    2.30
  17 -17   1    1.40    2.20
 -17  18  -1    6.80    2.60
  18  -1  -1    4.00    2.20
  -1 -17  -1    6.20    2.10
  18  -1  -1    2.80    1.90
  17 -18   1    3.90    2.40
   1  17   1    5.70    2.60
 -18   1   1    1.20    2.10
  17 -18  -1   27.20    4.90
   1  17  -1   22.70    4.60
 -18   1  -1   20.80    4.40
  18  -1   1   27.40    4.70
  18  -1   1   24.10    4.50
 -17  18   1   19.20    4.60
  -1 -17   1   30.00    4.50
 -18   2  -1   -0.20    1.80
   2  16  -1   -1.30    1.90
  16 -18  -1    1.60    2.20
  18  -2   1    1.40    1.90
 -16  18   1    5.20    2.50
  -2 -16   1    2.80    1.70
  18  -2   1    1.60    1.70
  15 -18  -1   -3.30    1.80
 -18   3  -1   -1.60    1.60
   3  15  -1    0.20    2.00
 -15  18   1   -0.40    2.00
  -3 -15   1    0.30    1.50
  18  -3   1   -1.00    1.60
  18  -3   1   -0.70    1.50
  14 -18  -1   -1.00    1.90
   4  14  -1    0.90    1.90
 -18   4  -1    0.60    1.70
  -4 -14   1    0.70    1.50
 -14  18   1   -1.10    1.80
  18  -4   1   -1.40    1.50
  18  -4   1    1.20    1.50
   5  13  -1   -2.00    1.80
  13 -18  -1    0.50    1.90
 -18   5  -1   -2.30    1.50
  18  -5   1   -0.20    1.40
  18  -5   1    2.40    1.70
 -13  18   1   -1.00    1.90
  -5 -13   1   -0.70    1.30
  -5 -13   1    2.30    1.50
  12 -18  -1    1.10    1.90
 -18   6  -1   -1.30    1.50
   6  12  -1   -0.20    1.90
  -6 -12   1   -0.80    1.20
  18  -6   1   -0.40    1.30
 -12  18   1    1.10    1.80
  18  -6   1   -2.40    1.50
  -6 -12   1    0.70    1.40
 -18   7  -1   18.20    3.60
   7  11  -1   17.40    3.80
  11 -18  -1   15.90    3.60
  18  -7   1   18.50    3.50
  -7 -11   1   22.50    3.30
 -11  18   1   14.90    3.60
  -7 -11   1   14.30    3.20
  10 -18  -1   10.10    2.70
   8  10  -1    9.30    2.80
 -18   8  -1   16.10    2.90
  18  -8   1    5.40    2.40
 -10  18   1   11.80    2.90
  -8 -10   1   10.80    2.50
  -8 -10   1   11.20    2.30
 -18   9  -1    0.70    1.50
   9 -18  -1   -2.10    1.70
   9   9  -1   -0.30    1.90
  -9  18   1    0.10    1.70
  -9  -9   1   -0.30    1.30
  18  -9   1    1.30    1.70
  -9  -9   1    1.40    1.20
  10   8  -1   18.30    3.80
 -18  10  -1   13.50    3.30
   8 -18  -1   13.00    3.40
 -10  -8   1   22.30    3.30
  18 -10   1   19.20    3.60
  -8  18   1   19.30    3.80
 -10  -8   1   17.20    3.40
   7 -18  -1   10.50    2.70
  11   7  -1    4.20    2.60
 -18  11  -1   13.10    2.80
  -7  18   1   11.20    2.80
 -11  -7   1   11.00    2.30
 -11  -7   1   13.50    2.80
  18 -11   1   10.90    2.60
 -18  12  -1   -0.90    1.60
 -18  12  -1   -0.70    1.40
  12   6  -1   -2.60    1.60
   6 -18  -1   -0.60    1.60
  18 -12   1   -1.20    1.50
 -12  -6   1    0.00    1.60
 -12  -6   1    1.20    1.10
  -6  18   1   -1.20    1.40
   5 -18  -1    0.30    1.60
  13   5  -1   -0.70    1.70
 -18  13  -1    0.40    1.90
 -18  13  -1    1.20    1.60
  -5  18   1    0.20    1.50
  18 -13   1   -1.10    1.60
 -13  -5   1    0.10    1.20
 -13  -5   1    1.70    1.80
  14   4  -1    0.00    1.30
 -18  14  -1   -0.80    1.90
  14   4  -1   -1.30    1.70
   4 -18  -1    2.50    1.70
 -18  14  -1    3.20    1.60
 -14  -4   1    1.20    1.80
  -4  18   1    0.10    1.50
  18 -14   1   -0.40    1.70
  15   3  -1   -1.40    1.80
  15   3  -1   -0.10    1.40
 -18  15  -1    0.10    2.00
   3 -18  -1   -1.50    1.50
 -15  -3   1   -2.40    1.50
  18 -15   1    0.60    1.90
  -3  18   1    0.00    1.50
  -3  18   1   -2.10    1.50
  16   2  -1    3.20    1.90
  16   2  -1    8.50    2.50
   2 -18  -1    4.80    2.00
 -18  16  -1    2.30    2.30
  -2  18   1    6.20    2.20
  18 -16   1    5.50    2.50
  -2  18   1    7.20    2.10
 -16  -2   1    2.50    2.10
   1 -18  -1   17.10    3.30
  17   1  -1   11.50    3.10
 -18  17  -1   14.70    3.50
  -1  18   1   15.40    3.30
  18 -17   1    6.30    3.10
 -17  -1   1   18.20    3.50
  15 -19  -1    5.50    2.50
 -19   4  -1   10.80    2.60
   4  15  -1    6.30    2.70
 -15  19   1    5.70    2.60
  19  -4   1    6.80    2.10
  19  -4   1    3.90    2.20
  -4 -15   1    5.20    2.00
 -19   5  -1   -0.70    1.60
   5  14  -1    1.20    2.10
  14 -19  -1    0.90    2.00
  19  -5   1    0.10    1.50
 -14  19   1   -2.60    1.70
  -5 -14   1    0.50    1.50
  19  -5   1    0.00    1.70
 -19   6  -1    0.00    1.80
  13 -19  -1   -0.40    1.90
   6  13  -1    2.70    2.20
  19  -6   1   -0.40    1.80
  -6 -13   1    0.40    1.40
 -13  19   1   -1.00    1.70
  -6 -13   1   -1.40    1.30
 -19   7  -1    4.10    2.00
  12 -19  -1   -0.80    1.90
   7  12  -1    1.50    2.30
  -7 -12   1    2.70    1.60
  -7 -12   1    0.30    1.40
  19  -7   1    0.30    1.60
 -12  19   1    1.20    1.90
  11 -19  -1    1.10    1.90
 -19   8  -1   -0.40    1.60
   8  11  -1    0.80    2.10
  -8 -11   1    2.20    1.40
 -11  19   1   -0.90    1.70
  19  -8   1   -0.20    1.70
  -8 -11   1   -1.50    1.40
   9  10  -1   10.00    2.70
 -19   9  -1    1.60    1.90
  10 -19  -1    4.60    2.20
  19  -9   1    3.00    2.10
 -10  19   1    5.00    2.20
  -9 -10   1    5.60    1.70
  -9 -10   1    9.80    2.20
   9 -19  -1    2.50    2.10
  10   9  -1    0.30    2.00
 -19  10  -1    5.60    2.10
 -10  -9   1    1.40    1.70
  -9  19   1    8.70    2.50
 -10  -9   1    3.20    1.50
  19 -10   1   -0.30    1.90
  11   8  -1   -0.80    1.80
   8 -19  -1   -0.60    1.60
 -19  11  -1    1.30    1.60
  19 -11   1   -0.30    1.70
 -11  -8   1    1.00    1.20
  -8  19   1    0.50    1.80
 -11  -8   1    1.50    1.70
  12   7  -1    2.50    2.10
 -19  12  -1    4.80    1.90
   7 -19  -1    2.80    2.00
 -12  -7   1    1.80    1.90
  19 -12   1    0.80    1.80
  -7  19   1    4.00    2.00
 -12  -7   1    1.90    1.40
   6 -19  -1    1.90    1.70
  13   6  -1    2.20    2.10
 -19  13  -1   -0.50    1.50
 -19  13  -1    1.20    2.40
 -13  -6   1    1.80    1.40
 -13  -6   1    2.60    1.90
  -6  19   1    1.70    1.70
  19 -13   1   -4.00    1.60
  14   5  -1    0.70    2.10
   5 -19  -1    3.30    1.90
 -19  14  -1   -3.80    1.80
 -19  14  -1    1.40    1.70
 -14  -5   1    4.20    2.10
  19 -14   1    6.20    2.20
  -5  19   1    0.30    1.60
 -14  -5   1    1.20    2.10
   4 -19  -1    8.60    2.30
  15   4  -1    9.50    2.60
 -19  15  -1    3.50    2.40
  -4  19   1    4.40    2.10
 -15  -4   1    2.60    2.20
  19 -15   1    8.20    2.40
  12 -20  -1   53.59   10.20
 -20   8  -1   63.49   10.20
   8  12  -1   66.89   10.50
  -8 -12   1   72.79   10.00
 -12  20   1   72.39   10.50
  20  -8   1   71.39   10.30
  -8 -12   1   67.49   10.10
 -20   9  -1   86.89    9.80
  11 -20  -1   56.09    9.50
   9  11  -1   55.39    9.70
  -9 -11   1   78.59    9.60
  -9 -11   1   60.89    9.30
  20  -9   1   43.40    9.40
 -20  10  -1    0.80    1.80
  10 -20  -1    1.00    1.80
  10  10  -1    4.80    2.50
 -10 -10   1   -0.40    1.70
 -10  20   1    0.00    2.00
 -10 -10   1    0.90    1.40
  20 -10   1    1.60    1.80
 -20  11  -1  101.99   15.60
   9 -20  -1   89.69   15.50
  11   9  -1  106.49   15.80
 -11  -9   1  115.19   16.10
  20 -11   1  116.39   15.70
 -11  -9   1  102.79   15.60
  -9  20   1  119.09   15.90
 -20  12  -1   68.79    9.40
   8 -20  -1   48.90    9.20
  -8  20   1   61.59    9.50
 -12  -8   1   64.79    9.40
   0   0   2    0.00    0.10
   1  -1  -2    5.60    0.80
   0   1  -2    5.40    0.80
   0   1  -2    3.90    0.80
   1   0   2    6.70    0.80
  -1   1   2    5.50    0.80
  -1   1   2    6.20    0.90
   0  -1   2    5.40    0.80
  -1   1  -2    8.60    1.20
   0   1   2    8.80    1.20
  -1   0   2    6.80    1.10
   0   1   2    8.80    1.20
  -1   0   2    7.60    1.10
   1  -1   2    6.50    1.10
   1  -1   2    7.80    1.10
  -1   2  -2    0.60    0.30
   2  -1  -2   -0.30    0.20
   2  -1  -2    0.40    0.20
  -1  -1  -2    0.20    0.20
   1   1   2    0.30    0.20
  -2   1   2    0.20    0.20
  -2   1   2    0.20    0.20
   1  -2   2    0.60    0.20
   1  -2   2    0.40    0.20
   1   1   2    0.60    0.30
  -2  -1  -2  114.19   16.90
  -1   3  -2  124.39   16.90
   3  -2  -2  118.39   16.90
  -1   3  -2  100.99   17.10
   2   1   2  133.39   17.00
   1  -3   2  118.79   16.90
  -3   2   2  133.69   17.00
  -3   2   2  124.89   17.00
   1  -3   2  125.49   16.90
   0   2  -2  222.68   27.40
   2  -2  -2  181.18   27.30
  -2   0  -2  174.58   27.30
   0  -2   2  188.48   27.30
  -2   2   2  204.08   27.30
  -2   2   2  189.78   27.40
   2   0   2  210.78   27.30
   0  -2   2  216.58   27.30
  -2   2   2  183.58   27.30
   1  -2  -2    0.20    0.20
  -2   1  -2   -0.20    0.20
   1   1  -2   -0.10    0.20
   2  -1   2    0.20    0.20
  -1  -1   2    0.10    0.10
   2  -1   2    0.00    0.20
  -1  -1   2    0.10    0.10
  -1   2   2    0.10    0.20
  -1  -1   2    0.40    0.20
   2  -1   2    0.00    0.20
  -1   2   2    0.40    0.30
   2   0  -2  103.99   17.00
   0  -2  -2  113.29   17.00
   0  -2  -2  109.79   17.00
  -2   2  -2  120.49   17.20
   2   0  -2  131.19   17.00
   2  -2   2  133.49   17.10
   0   2   2  130.59   17.10
  -2   0   2  128.39   17.00
  -2   0   2  121.19   17.00
   0   2   2  129.09   17.10
   2  -2   2  130.39   17.10
   3  -1  -2  209.68   26.00
  -1  -2  -2  175.68   26.00
   3  -1  -2  202.48   26.00
   1   2   2  159.78   26.00
   1   2   2  178.78   26.00
   1   2   2  185.48   26.10
   2  -3   2  200.68   26.00
  -3   1   2  188.58   26.00
  -3   1   2  173.18   26.00
   2  -3   2  205.58   26.00
  -2  -2  -2    0.20    0.30
   4  -2  -2    0.10    0.30
   4  -2  -2    0.50    0.40
  -2   4  -2   -0.20    0.80
  -2   4  -2    0.40    0.30
   2   2   2    0.10    0.30
   2  -4   2    0.90    0.40
   2   2   2    0.60    0.30
   2  -4   2    0.00    0.30
   2   2   2    0.10    0.50
  -4   2   2    0.40    0.40
  -4   2   2   -0.40    0.30
   5  -3  -2  124.79   16.20
  -3  -2  -2  113.79   16.20
  -2   5  -2  121.29   16.20
   5  -3  -2  104.39   16.20
  -2   5  -2  100.09   16.60
  -5   3   2  133.09   16.40
   3   2   2  108.09   16.30
   2  -5   2  108.69   16.20
  -5   3   2  121.89   16.30
   2  -5   2  118.19   16.20
   4  -3  -2   80.29   12.20
  -3  -1  -2   86.59   12.30
  -1   4  -2   97.99   12.60
  -1   4  -2   89.49   12.20
   4  -3  -2   90.39   12.20
   3   1   2  100.49   12.40
  -4   3   2   67.59   12.40
  -4   3   2   82.59   12.30
   1  -4   2   97.89   12.30
   1  -4   2   82.79   12.20
   3   1   2   93.49   12.20
   0   3  -2    0.40    0.40
   3  -3  -2    0.00    0.20
   3  -3  -2   -0.10    0.30
   0   3  -2   -0.20    0.40
  -3   0  -2    0.00    0.40
   3   0   2    0.00    0.40
   3   0   2    0.00    0.30
  -3   3   2    0.00    0.50
   0  -3   2    0.20    0.30
  -3   3   2    0.20    0.30
   0  -3   2    0.10    0.30
   2  -3  -2   95.79   13.70
  -3   1  -2  103.29   13.80
   2  -3  -2  109.19   13.60
   1   2  -2   85.09   13.70
  -1  -2   2   93.59   13.70
   3  -1   2   92.59   13.70
  -2   3   2  100.39   14.00
  -1  -2   2  108.09   13.70
  -3   2  -2  190.48   24.20
   2   1  -2  188.68   23.80
   2   1  -2  182.08   23.70
  -1   3   2  153.18   23.80
   3  -2   2  196.88   23.70
  -2  -1   2  157.38   23.70
   3  -2   2  146.39   23.80
   3  -2   2  179.08   23.80
  -2  -1   2  155.18   23.80
   3   0  -2    0.60    0.40
  -3   3  -2   -0.20    0.80
   0  -3  -2    0.50    0.20
   3   0  -2    0.00    0.20
   0  -3  -2    0.60    0.30
  -3   0   2    0.50    0.30
  -3   0   2    0.10    0.20
   3  -3   2    0.50    0.30
   3  -3   2    0.40    0.40
   0   3   2   -0.40    0.70
   0   3   2   -0.20    0.30
  -3   4  -2   45.00    7.70
  -1  -3  -2   47.70    7.20
   4  -1  -2   42.30    7.30
  -3   4  -2   57.39    7.20
   4  -1  -2   51.99    7.20
   1   3   2   49.30    7.60
   1   3   2   57.19    7.40
   3  -4   2   50.19    7.30
  -4   1   2   53.59    7.30
   3  -4   2   54.29    7.30
   5  -2  -2  191.08   25.10
  -3   5  -2  157.38   25.50
   5  -2  -2  208.58   25.10
  -2  -3  -2  172.38   25.00
  -3   5  -2  172.48   25.00
  -5   2   2  174.48   25.10
   2   3   2  175.48   25.30
  -5   2   2  165.28   25.10
   2   3   2  192.58   25.10
   3  -5   2  193.28   25.10
   2   3   2  197.28   25.20
   3  -5   2  165.48   25.00
  -3   6  -2    0.80    0.40
  -3   6  -2   -0.20    0.90
   6  -3  -2    0.20    0.50
   6  -3  -2    0.20    0.50
  -3  -3  -2    0.10    0.40
  -6   3   2    0.60    0.50
   3   3   2    0.80    0.50
  -6   3   2    0.10    0.60
   3   3   2    0.70    0.60
   3  -6   2   -0.50    0.50
   3  -6   2    0.70    0.50
   3   3   2   -0.60    0.60
  -3   7  -2  212.48   25.50
  -4  -3  -2  199.28   25.60
   7  -4  -2  183.48   25.60
   7  -4  -2  153.98   25.60
   4   3   2  157.88   25.50
   4   3   2  202.08   25.50
   3  -7   2  187.58   25.50
   3  -7   2  165.18   25.60
  -2   6  -2   26.80    4.80
  -4  -2  -2   24.20    4.30
  -2   6  -2   27.00    4.20
   6  -4  -2   37.80    4.30
   6  -4  -2   32.50    4.30
   4   2   2   31.10    4.50
   2  -6   2   22.50    4.20
   2  -6   2   34.00    4.40
   4   2   2   33.10    4.30
  -6   4   2   28.70    4.50
  -6   4   2   30.20    4.40
   5  -4  -2    0.20    0.50
  -1   5  -2    0.30    0.40
  -1   5  -2    0.40    0.90
   5  -4  -2    0.00    0.40
  -4  -1  -2   -0.30    0.40
   1  -5   2    0.50    0.50
   4   1   2   -0.30    0.40
  -5   4   2    0.20    0.50
  -5   4   2    0.90    0.80
   4   1   2    0.50    0.60
   1  -5   2    0.10    0.30
  -4   0  -2   92.09   13.30
   4  -4  -2   92.09   13.20
   4  -4  -2   99.39   13.30
   0   4  -2   74.29   13.40
   4   0   2   85.99   13.30
   0  -4   2  103.79   13.20
   0  -4   2  111.29   13.20
   3  -4  -2    4.70    0.80
   1   3  -2    6.00    1.10
  -4   1  -2    7.00    1.20
   3  -4  -2    3.90    0.90
  -4   1  -2    3.30    0.90
   1   3  -2    5.50    1.00
  -3   4   2    4.40    0.80
   4  -1   2    6.70    0.90
   4  -1   2    3.90    0.90
  -3   4   2    4.00    1.40
  -1  -3   2    3.30    0.80
  -1  -3   2    5.30    0.80
  -4   2  -2    0.40    0.80
   2  -4  -2    0.60    0.40
   2   2  -2    0.00    0.20
   2   2  -2    0.40    0.20
  -4   2  -2    0.30    0.40
   2  -4  -2    0.30    0.20
   2   2  -2   -0.40    0.30
   4  -2   2    0.10    0.30
  -2   4   2   -1.30    0.80
  -2  -2   2    0.00    0.30
   4  -2   2    0.10    0.30
  -2   4   2   -0.20    0.30
  -4   3  -2    3.50    1.30
   3   1  -2    3.00    0.80
   1  -4  -2    2.40    0.70
   3   1  -2    3.40    0.60
   1  -4  -2    4.20    0.60
   4  -3   2    3.80    0.80
   4  -3   2    6.20    0.80
   4  -3   2    2.80    0.60
  -3  -1   2    4.10    0.60
  -1   4   2   -0.10    1.20
  -3  -1   2    1.80    0.60
  -1   4   2    3.30    0.70
  -4   4  -2  149.29   21.50
   4   0  -2  179.18   20.80
   0  -4  -2  151.18   20.80
   0  -4  -2  167.28   20.80
   4   0  -2  151.88   20.90
   4  -4   2  144.49   20.80
  -4   0   2  138.99   20.90
  -4   0   2  136.19   20.80
   0   4   2  139.09   20.90
   0   4   2  127.39   21.50
   5  -1  -2   -0.10    0.30
   5  -1  -2    0.50    0.50
  -4   5  -2   -0.30    0.20
  -1  -4  -2    0.20    0.30
  -1  -4  -2    0.40    0.30
  -4   5  -2   -1.10    0.90
   4  -5   2    0.00    0.50
   1   4   2    1.20    0.60
  -5   1   2    0.60    0.30
   1   4   2   -1.30    1.30
   4  -5   2    0.00    0.40
  -5   1   2    0.90    0.60
  -4   6  -2   13.50    3.30
   6  -2  -2   16.70    2.80
   6  -2  -2   19.30    2.70
  -2  -4  -2   16.20    2.60
  -4   6  -2   19.80    2.60
  -2  -4  -2   15.60    2.70
   2   4   2   17.10    2.80
  -6   2   2   21.50    2.80
   2   4   2   15.10    3.60
   4  -6   2   15.70    2.80
   4  -6   2   19.60    2.70
  -3  -4  -2  289.87   43.90
  -4   7  -2  273.37   44.40
  -3  -4  -2  358.56   43.90
   7  -3  -2  340.67   44.00
   7  -3  -2  355.76   44.00
  -4   7  -2  287.07   43.90
  -7   3   2  305.37   44.10
   4  -7   2  285.67   43.90
  -7   3   2  269.87   44.00
   3   4   2  341.67   44.10
   3   4   2  330.27   43.90
   3   4   2  363.36   44.30
   4  -7   2  330.77   44.10
  -4   8  -2   -0.70    0.90
   8  -4  -2    0.30    0.60
  -4   8  -2   -0.30    0.40
  -4  -4  -2   -0.40    0.50
   8  -4  -2    0.90    0.60
   4   4   2    1.10    0.60
   4   4   2   -1.20    0.60
   4  -8   2   -0.50    0.60
   4   4   2    0.60    0.90
  -8   4   2   -0.30    0.70
   4  -8   2    0.10    0.50
  -8   4   2    0.70    0.70
  -5  -4  -2  277.07   33.40
  -4   9  -2  281.17   33.90
   9  -5  -2  231.48   33.40
   9  -5  -2  207.48   33.30
  -4   9  -2  252.47   33.30
   4  -9   2  258.77   33.50
   4  -9   2  267.97   33.30
   5   4   2  189.68   33.40
   5   4   2  197.28   33.30
   8  -5  -2  101.49   14.20
   8  -5  -2  108.99   14.20
  -3   8  -2   92.69   14.10
  -3   8  -2   79.19   14.50
  -5  -3  -2   93.99   14.20
   5   3   2  113.29   14.20
   3  -8   2   97.09   14.10
  -8   5   2   95.99   14.40
   3  -8   2  112.29   14.30
  -8   5   2  103.89   14.40
   5   3   2  111.69   14.40
  -5  -2  -2    0.20    0.60
   7  -5  -2    0.50    0.60
   7  -5  -2    0.40    0.50
  -2   7  -2   -1.00    0.90
  -2   7  -2    0.20    0.50
  -7   5   2    1.70    1.00
   2  -7   2    0.40    0.40
   5   2   2   -1.50    0.60
   5   2   2   -0.30    0.50
  -7   5   2   -0.30    0.60
   2  -7   2   -0.10    0.60
  -1   6  -2   89.49   16.50
   6  -5  -2  121.59   16.20
  -1   6  -2  121.49   16.20
   6  -5  -2  120.29   16.20
   5   1   2   88.59   16.30
   1  -6   2  106.89   16.20
   5   1   2  127.79   16.20
   1  -6   2  136.89   16.20
   0   5  -2   34.30    4.70
   0   5  -2   31.30    4.30
   5  -5  -2   22.60    4.30
   5  -5  -2   28.90    4.20
  -5   0  -2   24.10    4.30
   0  -5   2   29.30    4.30
  -5   5   2   29.70    4.30
   5   0   2   38.90    4.50
  -5   5   2   26.40    4.90
   5   0   2   31.30    4.30
   0  -5   2   31.40    4.30
   4  -5  -2    0.20    0.30
  -5   1  -2    0.20    0.40
   1   4  -2   -0.20    0.50
  -5   1  -2   -0.40    0.50
   4  -5  -2   -0.10    0.40
   1   4  -2    0.50    0.60
   5  -1   2    0.30    0.50
  -1  -4   2   -0.20    0.30
  -1  -4   2   -0.10    0.30
  -4   5   2    0.40    1.20
   5  -1   2    0.20    0.40
  -4   5   2    0.30    0.40
   3  -5  -2  123.69   15.60
   3  -5  -2  125.39   15.50
  -5   2  -2  123.29   15.60
   2   3  -2   97.09   15.50
   2   3  -2  101.19   15.60
  -2  -3   2  119.99   15.50
  -2  -3   2  101.49   15.40
   5  -2   2  101.29   15.50
   2  -5  -2  160.88   25.30
  -5   3  -2  164.78   25.80
  -5   3  -2  184.48   25.50
   3   2  -2  207.08   25.30
   3   2  -2  204.18   25.50
   3   2  -2  209.28   25.30
   2  -5  -2  179.78   25.40
  -3  -2   2  171.58   25.40
   5  -3   2  167.68   25.40
  -2   5   2  167.48   25.40
   5  -3   2  184.28   25.30
   1  -5  -2    0.20    0.40
   1  -5  -2    0.10    0.30
  -5   4  -2   -0.90    0.90
   4   1  -2    0.50    0.30
   4   1  -2    0.10    0.50
   5  -4   2   -0.30    0.40
   5  -4   2   -0.20    0.40
  -1   5   2    1.50    0.50
   5  -4   2    0.30    0.30
  -1   5   2   -2.30    1.00
  -4  -1   2   -0.50    0.40
  -4  -1   2   -0.20    0.20
   0  -5  -2   19.40    2.50
   0  -5  -2   14.90    2.60
   5   0  -2   11.70    2.60
  -5   5  -2   31.10    3.80
   5   0  -2   15.30    2.50
  -5   0   2   18.80    2.70
   0   5   2   15.50    3.70
   0   5   2   25.80    2.80
  -5   0   2   17.00    2.50
   5  -5   2   16.50    2.70
   5  -5   2   17.30    2.50
   5  -5   2   16.50    2.60
   6  -1  -2  203.38   27.10
  -5   6  -2  242.48   28.00
  -1  -5  -2  179.78   27.00
  -1  -5  -2  186.18   27.00
   6  -1  -2  206.88   27.00
   1   5   2  200.08   27.10
   5  -6   2  177.18   27.10
  -6   1   2  172.28   27.00
   5  -6   2  219.98   26.90
  -6   1   2  184.88   27.10
   5  -6   2  201.88   27.00
   1   5   2  158.38   28.10
  -2  -5  -2   -0.30    0.40
   7  -2  -2    0.00    0.50
  -5   7  -2   -0.10    1.10
  -2  -5  -2    0.10    0.40
   7  -2  -2   -0.50    0.60
  -5   7  -2    0.00    0.30
  -7   2   2    0.00    0.40
   5  -7   2   -0.10    0.60
   2   5   2   -1.80    1.40
   2   5   2    0.40    0.70
   5  -7   2   -0.20    0.50
  -7   2   2   -0.30    0.70
  -5   8  -2   78.59   10.40
  -3  -5  -2   67.99    9.60
  -5   8  -2   76.19    9.60
   8  -3  -2   64.39    9.70
  -3  -5  -2   60.19    9.60
   3   5   2   77.19   10.00
  -8   3   2   69.79    9.90
  -8   3   2   81.39    9.80
   5  -8   2   52.39    9.70
   5  -8   2   65.99    9.60
   3   5   2   54.89    9.80
   9  -4  -2  434.76   54.29
  -5   9  -2  332.87   54.19
   9  -4  -2  427.26   54.39
  -5   9  -2  350.56   54.69
  -4  -5  -2  425.46   54.29
  -4  -5  -2  371.06   54.29
   5  -9   2  416.36   54.49
   5  -9   2  381.86   54.29
  -9   4   2  363.86   54.39
   4   5   2  413.06   54.39
   4   5   2  384.56   54.49
  -9   4   2  403.76   54.49
  10  -5  -2   -0.50    0.70
  -5  10  -2    0.30    1.20
  -5  -5  -2   -0.70    0.60
  -5  10  -2    0.50    0.60
  -5  -5  -2   -0.40    0.60
  10  -5  -2   -0.30    0.80
   5   5   2    0.90    1.00
 -10   5   2    0.30    0.80
 -10   5   2   -0.90    0.90
   5 -10   2   -0.40    0.50
   5 -10   2   -0.30    0.90
   5   5   2   -0.20    0.70
   5   5   2   -0.20    0.60
  -5  11  -2  144.89   17.70
  -6  -5  -2  140.89   17.90
  11  -6  -2  109.99   17.80
  -5  11  -2  160.68   18.40
   6   5   2  111.89   18.00
   5 -11   2  112.89   17.90
   6   5   2  105.79   17.70
   5 -11   2  128.89   17.70
  10  -6  -2  139.29   18.20
  -6  -4  -2  114.19   18.10
  -4  10  -2  128.79   18.60
  -4  10  -2  113.59   18.00
   4 -10   2  138.39   18.30
   6   4   2  149.19   18.50
   6   4   2  138.79   18.10
   4 -10   2  119.79   18.00
 -10   6   2  145.99   18.40
 -10   6   2  124.69   18.40
  -6  -3  -2   -0.40    0.70
   9  -6  -2    0.90    0.70
  -3   9  -2    0.30    0.70
  -3   9  -2    0.60    1.20
   9  -6  -2    0.50    0.80
   3  -9   2   -0.10    0.80
   3  -9   2   -0.20    0.50
   6   3   2   -0.30    0.70
  -9   6   2   -0.20    1.00
  -9   6   2    0.00    1.00
   6   3   2    0.60    1.10
   8  -6  -2  205.38   33.50
   8  -6  -2  219.38   33.50
  -2   8  -2  259.47   33.50
  -6  -2  -2  246.18   33.60
   6   2   2  201.08   33.70
   2  -8   2  282.77   33.50
   2  -8   2  252.17   33.60
   6   2   2  254.07   33.50
  -6  -1  -2   69.69   10.90
   7  -6  -2   74.39   10.80
  -1   7  -2   73.99   11.30
  -1   7  -2   79.89   10.90
   7  -6  -2   74.79   10.90
   6   1   2   93.79   11.10
   1  -7   2   71.59   10.80
  -7   6   2   69.89   11.30
   1  -7   2   80.39   10.90
   6   1   2   74.69   10.80
  -7   6   2   86.89   11.00
  -6   0  -2   -0.30    0.60
   0   6  -2    0.20    0.90
   0   6  -2    0.00    0.60
   6  -6  -2    0.40    0.60
   6  -6  -2    0.10    0.40
   0  -6   2    0.10    0.50
  -6   6   2   -0.70    1.00
  -6   6   2    0.30    0.50
   6   0   2    0.50    0.50
   0  -6   2   -0.10    0.40
   6   0   2   -0.20    0.70
   5  -6  -2   53.09    7.40
  -6   1  -2   62.99    7.30
  -6   1  -2   47.60    7.40
   1   5  -2   37.70    7.50
   1   5  -2   43.00    7.40
  -1  -5   2   43.50    7.30
  -1  -5   2   56.69    7.30
  -5   6   2   56.09    8.00
  -5   6   2   58.29    7.30
  -5   6   2   52.89    7.30
   6  -1   2   47.00    7.30
   4  -6  -2   17.40    2.40
   2   4  -2   16.90    2.40
  -6   2  -2   13.40    2.40
   2   4  -2   18.10    2.40
   4  -6  -2   14.30    2.10
  -6   2  -2   11.20    2.30
  -4   6   2   10.90    2.90
  -2  -4   2   14.50    2.10
  -4   6   2   13.10    2.20
   6  -2   2   14.80    2.30
  -2  -4   2   13.50    2.20
   6  -2   2   13.40    2.20
   3   3  -2    0.70    0.50
   3  -6  -2    0.10    0.50
  -6   3  -2    0.10    0.60
  -6   3  -2    0.00    0.70
   3   3  -2   -0.10    0.50
   3  -6  -2    0.30    0.30
   3   3  -2   -0.10    0.40
  -3  -3   2    0.20    0.30
   6  -3   2   -0.40    0.40
  -3  -3   2    0.00    0.40
  -3   6   2   -0.20    0.40
   6  -3   2    0.40    0.50
  -3   6   2   -1.40    1.00
   2  -6  -2    9.30    1.30
  -6   4  -2    9.10    1.90
  -6   4  -2    9.20    1.60
   2  -6  -2    4.80    1.30
   4   2  -2    9.50    1.40
  -2   6   2   10.50    1.50
  -2   6   2    4.80    2.00
   6  -4   2    5.90    1.30
   6  -4   2    9.70    1.60
  -4  -2   2    9.30    1.50
   5   1  -2   83.09   10.90
  -6   5  -2   74.99   11.30
   1  -6  -2   75.19   10.70
   5   1  -2   86.69   10.70
   1  -6  -2   73.29   10.60
   6  -5   2   92.39   10.70
  -1   6   2   50.29   11.20
   6  -5   2   75.49   10.80
  -5  -1   2   69.09   10.60
  -5  -1   2   73.59   10.80
  -1   6   2   71.19   10.80
   6  -5   2   80.49   10.80
  -6   6  -2   -2.00    1.20
   6   0  -2   -0.20    0.40
   0  -6  -2   -0.30    0.40
   0  -6  -2    0.40    0.40
   6   0  -2    0.30    0.60
   6  -6   2   -0.20    0.50
  -6   0   2   -0.10    0.30
   6  -6   2   -0.10    0.30
   0   6   2   -2.30    1.30
  -6   0   2   -0.50    0.60
   6  -6   2   -0.30    0.50
   0   6   2   -0.60    0.50
   7  -1  -2   41.00    6.50
  -6   7  -2   74.19    7.90
  -1  -6  -2   52.99    6.50
  -1  -6  -2   40.60    6.50
   6  -7   2   42.60    6.40
   1   6   2   37.70    7.10
   6  -7   2   42.70    6.70
   6  -7   2   49.30    6.60
  -7   1   2   45.80    6.70
   1   6   2   41.90    6.60
  -7   1   2   47.60    6.50
   8  -2  -2  405.16   54.59
  -2  -6  -2  391.76   54.59
   8  -2  -2  405.76   54.69
  -2  -6  -2  382.16   54.49
  -6   8  -2  352.26   54.39
  -6   8  -2  441.76   55.29
   2   6   2  400.76   54.89
   6  -8   2  395.76   54.59
   2   6   2  365.56   54.69
   6  -8   2  443.16   54.79
  -8   2   2  375.76   54.59
  -8   2   2  389.36   54.69
   9  -3  -2    0.90    0.70
  -6   9  -2   -0.70    0.40
  -6   9  -2   -0.60    1.20
  -3  -6  -2    0.20    0.60
   9  -3  -2    1.30    0.90
  -3  -6  -2   -0.30    0.50
   3   6   2   -0.90    0.70
  -9   3   2   -0.20    0.60
  -9   3   2   -0.80    0.90
   6  -9   2   -0.40    0.80
   3   6   2   -0.80    0.90
   6  -9   2    0.30    0.60
  -4  -6  -2   86.89   12.50
  -6  10  -2  107.49   13.20
  -4  -6  -2   80.89   12.40
  -6  10  -2   99.59   12.40
  10  -4  -2   77.39   12.50
   6 -10   2   79.59   12.60
   4   6   2   83.39   12.50
   4   6   2   66.39   12.60
   6 -10   2   82.49   12.40
 -10   4   2   97.39   12.80
 -10   4   2  110.79   12.70
  -6  11  -2  168.18   26.50
  -5  -6  -2  219.08   26.60
  11  -5  -2  215.68   26.70
  -5  -6  -2  172.18   26.60
  -6  11  -2  181.18   27.00
  11  -5  -2  226.58   26.80
 -11   5   2  189.28   26.90
 -11   5   2  178.98   26.80
   5   6   2  184.38   26.90
   6 -11   2  205.88   26.90
   6 -11   2  174.68   26.60
   5   6   2  190.58   26.60
  -6  12  -2    0.40    0.70
  -6  12  -2   -1.90    1.00
  -6  -6  -2    0.40    0.90
  -6  -6  -2    0.50    0.80
  12  -6  -2    0.40    1.00
  12  -6  -2    1.20    1.00
 -12   6   2   -0.60    1.10
   6   6   2   -1.50    1.20
 -12   6   2   -0.90    1.20
   6 -12   2   -0.70    0.70
   6 -12   2   -1.20    1.10
  -7  -6  -2  108.99   14.30
  -6  13  -2  109.79   14.10
  -7  -6  -2   88.79   14.10
  13  -7  -2   94.99   14.20
  -6  13  -2  118.69   14.60
   6 -13   2  103.89   14.10
   6 -13   2   87.29   14.30
   7   6   2   78.39   14.40
  12  -7  -2  195.88   24.80
  -5  12  -2  154.98   24.60
  -7  -5  -2  166.78   24.80
  12  -7  -2  188.08   24.80
  -5  12  -2  159.08   25.00
   7   5   2  185.98   25.00
   5 -12   2  175.68   24.60
 -12   7   2  182.08   25.10
 -12   7   2  182.08   25.00
   7   5   2  178.08   24.70
   5 -12   2  182.18   24.90
  -4  11  -2    0.10    1.20
  -4  11  -2    0.20    0.80
  -7  -4  -2   -1.10    0.80
  11  -7  -2    0.60    0.80
  11  -7  -2   -0.30    0.90
   7   4   2    0.40    1.20
   4 -11   2    0.10    0.70
 -11   7   2    0.10    1.00
   7   4   2   -0.40    0.70
 -11   7   2   -1.30    1.10
   4 -11   2   -0.50    0.90
  -3  10  -2  457.15   58.89
  -7  -3  -2  499.35   58.99
  10  -7  -2  377.86   58.89
   7   3   2  381.16   58.89
   3 -10   2  409.56   58.99
  -7  -2  -2  238.28   35.50
   9  -7  -2  260.17   35.50
  -2   9  -2  263.47   35.40
  -2   9  -2  219.68   35.80
  -9   7   2  242.48   35.60
  -9   7   2  249.38   35.90
   7   2   2  287.37   35.50
   2  -9   2  253.77   35.50
   7   2   2  284.07   35.70
   2  -9   2  245.18   35.40
  -1   8  -2   -0.80    0.90
   8  -7  -2   -0.20    0.70
  -7  -1  -2   -0.20    0.70
  -1   8  -2   -0.20    0.70
   8  -7  -2   -0.50    0.50
   7   1   2    0.10    0.70
   1  -8   2   -0.60    0.50
  -8   7   2   -1.70    0.90
  -8   7   2   -1.00    0.70
   1  -8   2   -0.30    0.60
   7   1   2   -0.10    0.80
   0   7  -2  235.78   40.80
   7  -7  -2  273.47   40.40
   0   7  -2  321.27   40.50
  -7   0  -2  351.96   40.60
   7  -7  -2  286.27   40.50
   0  -7   2  344.87   40.50
   7   0   2  283.57   40.40
   7   0   2  234.98   40.50
  -7   1  -2   36.10    5.20
   6  -7  -2   45.90    5.30
  -7   1  -2   31.40    5.40
   1   6  -2   40.40    5.40
   1   6  -2   41.50    5.90
   6  -7  -2   36.90    5.40
  -1  -6   2   32.20    5.30
   7  -1   2   37.60    5.50
   7  -1   2   36.80    5.30
  -1  -6   2   37.40    5.30
  -6   7   2   33.60    5.30
  -6   7   2   27.60    5.70
   5  -7  -2   -0.90    0.60
  -7   2  -2    0.80    0.50
   2   5  -2   -0.10    0.70
   5  -7  -2    0.90    0.40
   2   5  -2    0.50    0.70
  -7   2  -2   -0.50    0.60
   7  -2   2   -0.40    0.50
   7  -2   2   -0.30    0.60
  -2  -5   2    0.20    0.40
  -5   7   2   -0.50    0.90
  -2  -5   2    0.60    0.50
  -5   7   2    0.50    0.50
  -7   3  -2   43.10    5.80
   4  -7  -2   39.80    5.40
   3   4  -2   31.60    5.60
  -4   7   2   41.60    6.30
  -4   7   2   50.19    5.60
  -3  -4   2   38.20    5.50
  -3  -4   2   32.70    5.40
   7  -3   2   38.00    5.60
   4   3  -2   68.59    8.60
  -7   4  -2   58.79    8.60
   4   3  -2   67.49    8.40
   3  -7  -2   58.19    8.50
   4   3  -2   70.79    8.40
   3  -7  -2   54.29    8.30
  -7   4  -2   44.40    8.60
   7  -4   2   72.09    8.40
  -3   7   2   51.09    8.40
  -4  -3   2   50.89    8.40
   7  -4   2   65.49    8.50
  -3   7   2   48.00    8.90
  -7   5  -2    0.10    0.90
   5   2  -2   -0.20    0.60
   2  -7  -2    0.00    0.50
  -7   5  -2   -0.60    0.50
   5   2  -2    0.40    0.40
   2  -7  -2    0.00    0.30
  -2   7   2    0.90    0.60
   7  -5   2    0.00    0.40
  -5  -2   2    0.20    0.50
   7  -5   2    0.20    0.60
  -2   7   2   -1.50    1.00
   6   1  -2   23.30    3.50
   6   1  -2   13.90    3.60
   1  -7  -2   22.20    3.60
  -7   6  -2   25.00    3.70
   1  -7  -2   27.30    3.50
  -7   6  -2   28.80    4.20
  -6  -1   2   25.40    3.50
  -1   7   2   31.50    3.80
   7  -6   2   19.60    3.50
   7  -6   2   24.80    3.70
  -6  -1   2   26.60    3.80
  -1   7   2   26.90    4.40
   0  -7  -2  503.15   72.09
   7   0  -2  586.84   72.29
   7   0  -2  606.24   72.09
   0  -7  -2  532.55   71.99
  -7   7  -2  572.44   72.69
  -7   0   2  454.75   71.99
   7  -7   2  485.35   72.09
   7  -7   2  477.65   72.19
  -7   0   2  513.45   72.19
   0   7   2  539.65   72.19
   0   7   2  467.75   72.39
  -1  -7  -2    0.30    0.50
  -1  -7  -2   -0.90    0.50
   8  -1  -2   -0.70    0.70
  -7   8  -2   -0.10    1.20
   8  -1  -2    0.20    0.60
   7  -8   2    0.00    0.40
  -8   1   2   -0.20    0.40
   7  -8   2    0.60    0.70
   7  -8   2   -0.20    0.70
   1   7   2   -0.60    0.70
   1   7   2   -1.70    0.80
  -8   1   2    1.00    0.80
  -2  -7  -2  195.58   22.30
   9  -2  -2  148.29   22.30
  -2  -7  -2  155.58   22.30
   2   7   2  183.18   22.60
  -9   2   2  155.48   22.50
   7  -9   2  133.89   22.10
   7  -9   2  152.58   22.50
   2   7   2  166.28   22.50
   7  -9   2  155.88   22.30
  -3  -7  -2  732.03   96.29
  -3  -7  -2  650.53   96.29
  -7  10  -2  713.53   96.79
  10  -3  -2  694.13   96.29
  -7  10  -2  612.54   96.19
  10  -3  -2  819.02   96.49
 -10   3   2  698.63   96.29
   3   7   2  662.73   96.49
   7 -10   2  696.33   96.49
   3   7   2  669.53   96.39
   7 -10   2  725.33   96.29
 -10   3   2  683.43   96.49
  -4  -7  -2    1.00    0.80
  -4  -7  -2    0.00    0.70
  -7  11  -2   -0.70    1.10
  11  -4  -2    0.20    0.90
  11  -4  -2    0.20    0.90
  -7  11  -2   -0.10    0.60
   7 -11   2   -0.70    0.60
   4   7   2   -1.00    0.60
 -11   4   2    0.30    0.80
   7 -11   2    0.70    1.10
 -11   4   2   -0.50    1.00
   4   7   2    0.30    1.10
  -5  -7  -2  124.89   16.30
  -7  12  -2  130.49   16.70
  -7  12  -2  139.69   16.20
  -5  -7  -2  104.29   16.20
  12  -5  -2   97.09   16.30
   5   7   2  101.69   16.20
   5   7   2  101.69   16.50
   7 -12   2   92.39   16.40
 -12   5   2  150.78   16.70
   7 -12   2  120.69   16.20
  -7  13  -2  140.99   22.00
  -7  13  -2  137.59   22.40
  -6  -7  -2  167.58   22.20
  13  -6  -2  172.38   22.30
  13  -6  -2  178.98   22.20
  -6  -7  -2  145.29   22.20
   7 -13   2  151.98   22.10
 -13   6   2  160.38   22.50
   6   7   2  187.98   22.60
   7 -13   2  172.28   22.40
 -13   6   2  146.89   22.30
  -7  14  -2    0.20    1.20
  -7  -7  -2   -0.50    0.80
  -7  -7  -2   -1.50    0.90
  14  -7  -2    0.60    1.10
  14  -7  -2    0.10    1.00
   7 -14   2    0.10    0.80
   7 -14   2    0.50    1.30
 -14   7   2   -1.10    1.20
   7   7   2    1.20    1.50
 -14   7   2    1.20    1.30
  -8  -7  -2   20.50    3.40
  -7  15  -2   26.50    4.00
  -8  -7  -2   25.50    3.70
  15  -8  -2   14.80    3.50
  15  -8  -2   10.60    3.20
 -15   8   2   37.10    4.30
   8   7   2   23.60    4.10
 -15   8   2   23.70    3.90
   7 -15   2   18.70    3.70
  14  -8  -2   38.20    5.50
  -6  14  -2   34.20    5.30
  14  -8  -2   46.70    5.70
  -6  14  -2   37.20    5.90
  -8  -6  -2   34.70    5.60
  -8  -6  -2   35.50    5.40
   6 -14   2   31.20    5.30
   6 -14   2   36.00    5.70
   8   6   2   36.60    5.90
 -14   8   2   38.10    5.80
 -14   8   2   32.70    5.80
  -5  13  -2    0.00    0.90
  -5  13  -2    1.10    1.30
  -8  -5  -2    1.00    1.00
  13  -8  -2    0.00    0.90
  13  -8  -2    0.40    1.10
   5 -13   2   -1.00    0.70
   5 -13   2    0.20    1.10
   8   5   2   -1.60    1.10
   8   5   2   -0.60    0.90
 -13   8   2    1.80    1.40
 -13   8   2   -0.20    1.10
  -4  12  -2  204.08   24.50
  12  -8  -2  158.28   24.50
  -8  -4  -2  192.68   24.60
   4 -12   2  201.78   24.40
   8   4   2  149.09   24.40
   4 -12   2  180.58   24.60
   8   4   2  128.79   24.60
  11  -8  -2   18.50    3.10
  -8  -3  -2   17.30    3.10
  -3  11  -2   15.40    2.80
  -3  11  -2   15.90    3.30
  11  -8  -2   19.20    2.90
   3 -11   2   16.30    3.10
   8   3   2   20.10    3.30
 -11   8   2   17.00    3.20
   3 -11   2   17.70    2.80
 -11   8   2   17.00    3.50
   8   3   2   16.70    2.90
  10  -8  -2    0.20    0.90
  -2  10  -2   -0.10    1.00
  -8  -2  -2    1.00    0.90
  -2  10  -2    1.00    0.80
  10  -8  -2   -0.60    0.70
   2 -10   2   -1.40    0.80
   8   2   2   -0.20    0.80
   2 -10   2   -0.10    0.60
   8   2   2    0.50    1.10
 -10   8   2    0.20    0.90
 -10   8   2   -0.60    1.10
   9  -8  -2  143.79   21.90
   9  -8  -2  157.18   22.10
  -1   9  -2  166.48   22.50
  -8  -1  -2  175.08   22.10
  -1   9  -2  169.68   22.00
   8   1   2  157.48   22.00
   1  -9   2  157.98   22.00
   8   1   2  130.89   22.10
   8  -8  -2   23.50    3.70
   8  -8  -2   27.50    3.50
   0   8  -2   28.10    3.70
   0   8  -2   23.20    4.10
  -8   0  -2   18.50    3.60
  -8   8   2   24.20    3.60
   8   0   2   25.10    3.80
   0  -8   2   20.60    3.40
  -8   8   2   16.10    3.90
   8   0   2   21.80    3.50
   0  -8   2   22.40    3.50
   7  -8  -2   -1.10    0.70
   1   7  -2    0.60    0.80
   1   7  -2   -0.60    0.90
  -8   1  -2   -0.50    0.70
   7  -8  -2   -0.10    0.50
  -8   1  -2   -0.30    0.30
  -1  -7   2    0.20    0.60
  -1  -7   2    0.00    0.50
   8  -1   2   -1.50    0.70
   8  -1   2   -0.10    0.60
  -7   8   2    0.90    0.60
  -7   8   2   -1.20    1.00
   2   6  -2   18.00    3.50
   6  -8  -2   19.50    3.30
   2   6  -2   18.90    3.30
   6  -8  -2   22.20    3.10
  -8   2  -2   22.40    3.40
  -2  -6   2   22.20    3.10
   8  -2   2   13.50    3.20
  -6   8   2   28.00    3.20
   8  -2   2   18.90    3.20
  -2  -6   2   18.80    3.10
  -6   8   2   22.40    3.80
   3   5  -2    6.90    1.40
  -8   3  -2    4.30    1.10
   5  -8  -2    5.90    1.00
   3   5  -2    5.90    1.30
   5  -8  -2    4.70    1.20
  -8   3  -2    6.00    1.30
  -5   8   2    2.50    1.50
  -5   8   2    3.70    1.00
   8  -3   2    5.30    1.10
  -3  -5   2    3.50    1.00
   8  -3   2    4.00    1.10
  -3  -5   2    4.70    0.90
   4   4  -2    0.00    0.50
  -8   4  -2    0.00    0.70
   4   4  -2   -0.20    0.70
   4  -8  -2    0.40    0.70
  -8   4  -2   -0.10    0.80
   4  -8  -2    0.10    0.40
  -4  -4   2   -0.10    0.40
  -4   8   2   -2.60    1.00
  -4   8   2    0.40    0.60
   8  -4   2    1.60    0.70
   8  -4   2   -0.80    0.50
  -4  -4   2   -0.70    0.50
   5   3  -2    2.30    0.70
   3  -8  -2    3.60    0.70
   5   3  -2    2.50    1.00
   3  -8  -2    6.80    1.10
  -8   5  -2    4.20    1.20
  -8   5  -2    3.20    1.00
   5   3  -2    2.40    0.70
  -5  -3   2    3.40    0.90
   8  -5   2    3.20    1.00
  -3   8   2    3.50    1.70
   8  -5   2    1.00    0.70
  -3   8   2    3.60    0.90
  -8   6  -2   31.50    5.10
   2  -8  -2   33.00    4.90
   6   2  -2   36.70    5.00
   6   2  -2   40.00    5.30
   2  -8  -2   38.20    5.10
  -8   6  -2   22.50    5.20
   8  -6   2   45.10    5.00
   8  -6   2   37.30    5.20
  -2   8   2   30.50    5.60
  -2   8   2   30.60    5.10
  -6  -2   2   33.10    5.10
  -8   7  -2   -1.20    0.50
   7   1  -2   -2.50    0.60
   1  -8  -2    0.80    0.70
   1  -8  -2    0.00    0.40
  -8   7  -2   -0.30    0.90
   7   1  -2   -0.70    0.50
  -1   8   2    0.30    0.70
   8  -7   2    0.10    0.70
   8  -7   2    0.30    0.50
  -1   8   2   -0.30    1.00
  -7  -1   2   -0.20    0.30
  -7  -1   2   -0.10    0.70
  -8   8  -2   15.30    2.90
   8   0  -2   13.20    2.10
   8   0  -2    7.70    2.20
   0  -8  -2   14.60    2.10
   0  -8  -2   13.40    2.20
   0   8   2   13.30    2.60
   8  -8   2   10.90    2.30
  -8   0   2   16.80    2.50
  -8   0   2   13.00    1.90
   8  -8   2    8.50    1.90
   8  -8   2   15.50    2.30
   0   8   2   14.00    2.40
  -8   9  -2  260.37   37.90
   9  -1  -2  303.47   37.60
   9  -1  -2  305.07   37.40
  -1  -8  -2  259.07   37.40
  -1  -8  -2  249.68   37.40
  -9   1   2  272.27   37.70
  -9   1   2  234.98   37.30
   8  -9   2  285.77   37.50
   1   8   2  238.98   37.60
   8  -9   2  290.77   37.60
   1   8   2  286.97   37.60
  10  -2  -2   -0.70    0.90
  -2  -8  -2   -0.40    0.60
  -2  -8  -2   -0.50    0.70
  10  -2  -2   -0.10    0.70
  -8  10  -2    0.60    1.20
   8 -10   2   -0.40    0.50
   8 -10   2    2.20    1.20
   2   8   2   -0.30    0.90
 -10   2   2    0.10    0.60
   8 -10   2    0.20    0.70
   2   8   2    0.00    1.00
 -10   2   2   -0.40    0.90
  -8  11  -2   15.10    2.80
  -3  -8  -2   13.60    2.10
  11  -3  -2    9.10    2.00
  11  -3  -2    7.30    2.10
  -3  -8  -2    9.10    2.00
   3   8   2    8.90    2.10
 -11   3   2   19.10    2.20
   8 -11   2   10.20    2.40
   3   8   2   11.00    2.40
   8 -11   2   10.90    2.10
 -11   3   2   11.20    2.40
  -4  -8  -2  271.67   37.10
  -4  -8  -2  283.67   37.10
  -8  12  -2  259.87   37.40
  12  -4  -2  298.17   37.20
  -8  12  -2  237.58   36.90
  12  -4  -2  301.57   37.10
 -12   4   2  271.47   37.10
 -12   4   2  270.57   37.40
   8 -12   2  283.47   37.40
   4   8   2  263.47   37.30
   8 -12   2  255.87   37.00
   4   8   2  223.88   37.00
  -5  -8  -2   -0.20    0.90
  13  -5  -2    1.10    1.10
  -5  -8  -2   -0.80    0.80
  -8  13  -2    0.60    1.20
  13  -5  -2    0.10    1.00
 -13   5   2    0.00    1.20
   8 -13   2   -1.00    0.80
   5   8   2    0.20    1.40
   8 -13   2   -1.60    1.10
 -13   5   2   -0.50    0.90
  -8  14  -2   29.80    4.20
  -6  -8  -2   20.90    3.60
  14  -6  -2   12.90    3.50
  14  -6  -2   20.90    3.80
  -6  -8  -2   24.70    3.80
 -14   6   2   30.60    4.00
 -14   6   2   34.60    4.40
   6   8   2   18.70    4.00
   8 -14   2   23.60    3.60
   8 -14   2   16.60    3.80
  15  -7  -2   35.70    5.30
  -8  15  -2   32.50    5.60
  -7  -8  -2   30.20    5.30
  15  -7  -2   36.40    5.50
  -7  -8  -2   41.30    5.30
 -15   7   2   31.20    5.40
 -15   7   2   28.70    5.60
   8 -15   2   35.80    5.60
   7   8   2   32.90    5.80
  -8  -8  -2    1.20    1.30
  16  -8  -2   -0.60    1.00
  -8  16  -2    0.50    1.40
  -8  -8  -2    0.30    1.00
  16  -8  -2    0.30    1.40
 -16   8   2    1.10    1.40
   8   8   2    0.60    1.70
 -16   8   2   -1.50    1.30
   8 -16   2   -1.30    1.40
  -8  17  -2   60.49    7.40
  -9  -8  -2   42.20    6.70
  17  -9  -2   31.80    6.90
   8 -17   2   46.40    7.10
 -17   9   2   58.39    7.30
   9   8   2   33.50    7.10
  -7  16  -2    8.30    2.20
  -9  -7  -2    7.70    2.00
  16  -9  -2    7.60    1.80
  -9  -7  -2    9.00    1.80
  16  -9  -2    7.20    2.10
   9   7   2    4.50    2.20
 -16   9   2    6.00    2.20
 -16   9   2    4.00    1.90
   7 -16   2    8.70    2.20
  -9  -6  -2    2.80    1.40
  15  -9  -2    1.10    1.40
  15  -9  -2   -0.60    1.00
  -6  15  -2   -0.60    1.20
  -9  -6  -2    1.10    1.10
   6 -15   2   -0.70    1.20
   9   6   2   -1.90    1.40
 -15   9   2   -0.50    1.40
 -15   9   2   -2.20    1.10
  14  -9  -2   54.29   10.70
  -5  14  -2   85.89   10.80
  -5  14  -2   94.49   11.40
  -9  -5  -2  102.39   11.20
  14  -9  -2   64.79   10.90
 -14   9   2   98.09   11.20
   9   5   2   65.99   10.80
   5 -14   2   64.79   11.00
   5 -14   2   86.39   10.80
   9   5   2   55.29   11.00
  13  -9  -2   23.40    3.50
  -4  13  -2   21.90    3.50
  -4  13  -2   19.00    3.90
  -9  -4  -2   23.20    3.70
  13  -9  -2   23.40    3.70
 -13   9   2   23.30    3.80
   4 -13   2   18.80    3.40
   9   4   2   19.30    3.50
   4 -13   2   21.40    3.70
   9   4   2   22.40    3.90
 -13   9   2   19.20    4.00
  12  -9  -2    0.50    1.10
  -3  12  -2    0.40    0.90
  12  -9  -2    1.00    1.00
  -9  -3  -2    0.70    1.10
  -3  12  -2    0.30    1.30
 -12   9   2   -0.10    1.10
   9   3   2   -2.50    1.20
 -12   9   2    1.10    1.40
   3 -12   2    0.90    0.90
   9   3   2   -0.10    1.00
   3 -12   2   -0.70    1.00
  -9  -2  -2  297.07   40.70
  -2  11  -2  320.77   40.60
  -2  11  -2  342.77   41.00
  11  -9  -2  232.68   40.50
  11  -9  -2  264.47   40.70
   9   2   2  266.17   40.60
   2 -11   2  334.97   40.60
   2 -11   2  285.87   40.60
  -9  -1  -2    3.00    1.20
  -1  10  -2    0.40    1.00
  10  -9  -2    3.70    1.00
  -1  10  -2    1.10    1.30
  10  -9  -2    2.50    1.20
   9   1   2    2.30    1.00
   1 -10   2    5.90    1.20
   1 -10   2    1.70    0.90
 -10   9   2    1.50    1.10
   9   1   2    0.50    1.10
 -10   9   2    0.70    1.40
   9  -9  -2   -0.20    0.70
   0   9  -2   -0.40    1.10
  -9   0  -2    0.10    0.90
   0   9  -2   -0.10    0.90
   9  -9  -2   -1.10    0.90
   0  -9   2   -0.20    0.60
   9   0   2   -0.60    0.90
   9   0   2    0.60    0.90
  -9   9   2   -1.20    0.70
  -9   9   2   -1.60    1.10
   0  -9   2    0.40    0.80
   1   8  -2  187.88   29.20
   1   8  -2  187.38   29.50
   8  -9  -2  195.98   29.00
  -9   1  -2  215.78   29.30
   8  -9  -2  188.58   29.20
  -8   9   2  248.28   29.80
  -1  -8   2  214.28   29.10
  -1  -8   2  259.07   29.20
   9  -1   2  189.68   29.10
  -9   2  -2  137.19   22.50
   7  -9  -2  169.08   22.60
  -9   2  -2  157.78   22.30
   2   7  -2  186.68   22.60
   2   7  -2  172.48   22.80
  -2  -7   2  156.18   22.40
  -2  -7   2  175.88   22.40
  -7   9   2  123.99   22.80
  -7   9   2  146.59   22.30
   9  -2   2  176.68   22.50
  -7   9   2  156.18   22.40
   9  -2   2  171.08   22.60
   6  -9  -2    0.10    0.80
   3   6  -2    0.20    0.90
  -9   3  -2    1.60    0.70
  -9   3  -2   -0.60    0.70
   3   6  -2   -0.50    0.80
   6  -9  -2   -0.80    0.50
  -6   9   2   -2.30    1.00
  -3  -6   2    0.10    0.50
  -6   9   2   -0.40    0.50
  -3  -6   2    0.10    0.60
   9  -3   2   -1.00    0.70
   9  -3   2   -0.60    0.70
  -9   4  -2  149.19   16.60
   4   5  -2   88.89   16.40
   5  -9  -2  124.19   16.20
   5  -9  -2  103.19   16.40
   4   5  -2   89.49   16.30
  -4  -5   2  144.69   16.40
   9  -4   2  127.29   16.40
  -4  -5   2  113.69   16.20
   5   4  -2  238.48   28.50
   4  -9  -2  198.78   28.40
  -9   5  -2  175.18   28.40
   5   4  -2  232.58   28.30
   4  -9  -2  197.78   28.10
  -9   5  -2  162.18   28.40
   5   4  -2  226.18   28.20
  -4   9   2  187.68   28.20
   9  -5   2  241.68   28.30
   9  -5   2  200.48   28.30
  -5  -4   2  175.68   28.20
  -4   9   2  197.28   28.80
  -9   6  -2   -0.70    0.80
   3  -9  -2    0.30    0.40
   6   3  -2   -0.70    0.50
   6   3  -2   -0.50    0.80
  -9   6  -2   -0.60    0.70
   3  -9  -2    0.40    0.80
   6   3  -2    0.40    0.40
  -3   9   2    0.60    0.70
   9  -6   2   -0.10    0.60
   9  -6   2   -1.10    0.70
  -6  -3   2    0.80    0.70
  -3   9   2   -0.30    1.10
  -9   7  -2  107.29   14.40
   2  -9  -2   94.69   14.00
  -9   7  -2  118.99   14.20
   2  -9  -2  106.99   13.90
   7   2  -2   97.89   13.90
  -2   9   2  108.39   14.40
   9  -7   2   83.89   14.00
  -7  -2   2  102.99   14.10
   9  -7   2   76.09   13.80
  -2   9   2  106.49   14.10
  -9   8  -2  315.07   44.40
  -9   8  -2  273.97   44.60
   1  -9  -2  344.47   44.30
   1  -9  -2  305.07   44.40
   8   1  -2  356.86   44.50
  -1   9   2  310.07   44.60
   9  -8   2  353.26   44.50
  -8  -1   2  315.47   44.50
  -8  -1   2  306.67   44.20
  -1   9   2  314.17   44.40
   9   0  -2   -0.30    0.90
  -9   9  -2    0.90    1.20
   0  -9  -2    0.70    0.80
   9   0  -2   -0.70    0.70
  -9   9  -2   -0.10    0.80
   0  -9  -2    1.10    0.60
   0   9   2   -1.20    0.80
   9  -9   2    1.10    1.00
   9  -9   2    0.60    0.60
  -9   0   2   -0.60    0.90
   0   9   2   -1.10    0.90
  -9   0   2    0.70    0.50
  -1  -9  -2    2.00    0.80
  10  -1  -2    1.90    1.10
  10  -1  -2    1.50    0.90
  -9  10  -2    1.50    1.50
  -1  -9  -2    2.90    1.00
 -10   1   2    7.40    1.50
   9 -10   2    0.90    0.90
   1   9   2    1.60    1.10
   9 -10   2    0.90    1.10
   1   9   2    3.00    1.30
 -10   1   2    2.10    0.60
   9 -10   2    1.70    0.70
  -2  -9  -2  455.95   64.99
  11  -2  -2  511.15   65.09
  -9  11  -2  440.86   65.49
  -2  -9  -2  476.85   65.09
  11  -2  -2  524.15   65.29
 -11   2   2  427.16   65.29
   9 -11   2  472.15   65.29
   2   9   2  477.95   65.29
 -11   2   2  420.76   64.99
   9 -11   2  477.75   65.09
   2   9   2  482.35   65.29
  -9  12  -2    0.70    1.30
  12  -3  -2    0.70    0.90
  -3  -9  -2    1.20    0.90
  -3  -9  -2    0.40    0.80
  12  -3  -2   -0.30    1.00
   3   9   2   -1.60    0.80
 -12   3   2   -0.90    1.10
   3   9   2    0.00    1.30
   9 -12   2    1.80    1.40
 -12   3   2   -0.10    0.80
   9 -12   2    0.80    0.90
  -4  -9  -2   11.60    2.40
  -9  13  -2   16.80    3.00
  13  -4  -2    7.20    2.40
  13  -4  -2   11.60    2.40
  -4  -9  -2   17.90    2.50
   4   9   2    9.10    2.60
 -13   4   2   16.80    3.00
   9 -13   2   10.00    2.60
   4   9   2   11.00    2.70
 -13   4   2   19.20    2.60
   9 -13   2   14.20    2.40
  -5  -9  -2  130.49   17.10
  14  -5  -2  131.59   17.20
  14  -5  -2  123.59   17.10
  -5  -9  -2  107.89   17.00
  -9  14  -2  110.99   17.40
 -14   5   2  125.19   17.90
   9 -14   2  109.59   17.00
   9 -14   2  123.89   17.40
 -14   5   2  114.79   17.30
   5   9   2  139.89   17.50
  -6  -9  -2    0.10    1.00
  15  -6  -2   -1.60    1.10
  15  -6  -2    0.60    1.10
  -6  -9  -2    0.30    1.00
  -9  15  -2    0.40    1.40
 -15   6   2   -1.70    1.30
   9 -15   2    3.20    1.70
   6   9   2   -0.60    1.60
  -7  -9  -2    4.70    1.50
  -9  16  -2    5.50    1.90
  16  -7  -2    2.10    1.60
  -7  -9  -2    8.30    1.70
  16  -7  -2    2.90    1.50
   7   9   2    4.20    2.10
   9 -16   2    7.10    2.10
 -16   7   2    3.80    1.90
  -8  -9  -2   83.59   11.00
  17  -8  -2   78.99   11.00
  -9  17  -2   74.29   11.40
  -8  -9  -2   70.49   11.10
  17  -8  -2   75.89   11.20
 -17   8   2   71.79   11.30
   8   9   2   77.59   11.50
   9 -17   2   72.69   11.30
  -9  -9  -2   -0.40    1.10
  18  -9  -2   -0.20    1.60
  -9  -9  -2    0.10    1.40
  -9  18  -2    0.50    1.70
   9   9   2   -0.60    2.00
   9 -18   2    3.40    1.80
 -18   9   2   -0.70    1.40
 -10  -9  -2    1.40    1.50
  19 -10  -2   -2.70    1.60
  -9  19  -2    0.40    1.90
 -10  -9  -2    0.40    1.20
   9 -19   2   -0.50    1.60
 -19  10   2   -0.80    1.50
  10   9   2    1.80    2.10
 -10  -8  -2    2.30    1.30
  18 -10  -2    4.20    1.90
 -10  -8  -2    2.70    1.60
  -8  18  -2    1.80    1.80
  10   8   2    0.80    2.10
 -18  10   2    0.90    1.60
   8 -18   2    0.10    1.70
 -10  -7  -2    1.10    1.10
  -7  17  -2   -0.40    1.50
 -10  -7  -2    1.20    1.50
  17 -10  -2    0.10    1.60
   7 -17   2    0.30    1.50
  10   7   2   -0.70    1.70
 -17  10   2    0.30    1.70
 -17  10   2    0.90    1.40
  16 -10  -2   16.10    4.80
  -6  16  -2   36.20    5.30
 -10  -6  -2   28.70    4.80
 -10  -6  -2   36.10    5.10
   6 -16   2   29.50    5.00
  10   6   2   24.20    5.20
 -16  10   2   42.70    5.60
 -16  10   2   38.80    5.30
  15 -10  -2   49.60    7.80
  -5  15  -2   49.50    7.90
 -10  -5  -2   58.99    7.90
  -5  15  -2   48.50    7.60
  15 -10  -2   58.29    8.10
  10   5   2   53.39    7.70
  10   5   2   52.89    8.00
 -15  10   2   51.39    8.10
 -15  10   2   45.50    7.80
   5 -15   2   49.20    7.80
  14 -10  -2   -0.90    1.00
  -4  14  -2   -1.40    0.90
  14 -10  -2    0.40    1.30
  -4  14  -2    0.30    1.30
 -10  -4  -2    0.40    1.20
 -14  10   2   -0.30    1.40
  10   4   2   -1.50    1.40
   4 -14   2   -0.60    1.10
  10   4   2    0.60    1.20
 -14  10   2   -1.30    1.00
   4 -14   2   -0.30    0.80
  -3  13  -2  225.38   28.60
  13 -10  -2  174.38   28.60
 -10  -3  -2  231.38   28.80
   3 -13   2  201.58   28.60
  10   3   2  184.08   28.50
  10   3   2  159.78   28.70
   3 -13   2  243.98   28.50
  12 -10  -2  259.07   30.50
 -10  -2  -2  211.18   30.70
  -2  12  -2  216.58   30.80
  -2  12  -2  220.78   30.60
  12 -10  -2  227.38   30.70
   2 -12   2  206.28   30.60
  10   2   2  224.48   30.50
 -12  10   2  199.78   30.60
  10   2   2  244.68   30.80
   2 -12   2  208.08   30.40
 -12  10   2  182.88   30.90
  11 -10  -2   -1.80    1.00
  -1  11  -2    0.70    1.20
  -1  11  -2    1.20    1.10
 -10  -1  -2    0.30    1.10
  11 -10  -2    0.60    0.90
 -11  10   2   -2.80    1.30
  10   1   2   -2.30    0.80
  10   1   2   -0.40    1.20
   1 -11   2    0.40    1.00
 -11  10   2   -1.20    0.90
   1 -11   2   -0.40    0.80
 -10   0  -2  342.87   46.90
  10 -10  -2  286.27   46.60
   0  10  -2  368.56   46.80
   0  10  -2  363.16   47.10
 -10  10   2  379.96   47.30
   0 -10   2  337.57   46.70
  10   0   2  296.77   46.70
 -10   1  -2  314.37   51.59
   1   9  -2  401.56   51.69
   9 -10  -2  400.36   51.69
   1   9  -2  361.86   51.79
  -9  10   2  349.27   51.49
  10  -1   2  412.46   51.59
  -1  -9   2  383.76   51.49
  -1  -9   2  337.97   51.49
  10  -1   2  382.76   51.69
   2   8  -2   -0.20    1.00
   8 -10  -2   -0.50    0.90
 -10   2  -2    0.20    0.50
   2   8  -2    0.40    1.10
   8 -10  -2   -0.80    0.60
 -10   2  -2   -0.40    0.90
  10  -2   2    0.30    0.80
  -8  10   2   -2.50    1.00
  -2  -8   2   -0.30    0.60
  10  -2   2   -1.20    0.90
  -8  10   2   -0.20    0.60
  -2  -8   2   -0.40    0.70
   3   7  -2   33.00    6.20
   3   7  -2   35.90    6.10
 -10   3  -2   45.50    6.20
   7 -10  -2   42.80    6.20
   7 -10  -2   40.40    5.80
  -3  -7   2   48.40    6.00
  10  -3   2   29.50    5.90
  -7  10   2   47.50    6.60
  10  -3   2   32.00    5.90
  -7  10   2   54.39    5.90
  -3  -7   2   37.80    5.80
   4   6  -2   26.50    3.90
 -10   4  -2   18.50    3.80
 -10   4  -2   22.30    3.70
   4   6  -2   26.90    3.90
   6 -10  -2   23.90    3.50
   6 -10  -2   23.10    3.80
  -6  10   2   20.80    3.50
  -4  -6   2   19.50    3.60
  -4  -6   2   24.70    3.50
  10  -4   2   25.90    3.70
  10  -4   2   25.20    3.70
  -6  10   2   22.70    4.30
   5   5  -2    0.70    1.00
   5   5  -2    0.20    0.70
 -10   5  -2    0.60    0.90
   5 -10  -2   -0.60    0.50
   5 -10  -2    1.10    1.00
 -10   5  -2   -2.00    0.70
  10  -5   2    0.30    0.80
  10  -5   2    0.30    0.80
  -5  -5   2    0.00    0.70
  -5  10   2   -1.40    1.20
  -5  -5   2   -0.70    0.50
  -5  10   2   -0.20    0.60
 -10   6  -2   17.30    2.90
   6   4  -2   13.40    2.80
 -10   6  -2   21.90    2.90
   6   4  -2   12.40    2.40
   4 -10  -2   13.00    2.60
   4 -10  -2   16.50    2.30
   6   4  -2   11.40    2.40
  -6  -4   2   19.30    2.70
  -4  10   2   19.70    3.20
  10  -6   2   16.70    2.70
  10  -6   2   10.70    2.40
  -4  10   2   18.30    2.60
   7   3  -2   64.19    9.50
   3 -10  -2   60.39    9.10
   7   3  -2   78.09    9.20
   7   3  -2   75.89    9.30
 -10   7  -2   51.29    9.50
   3 -10  -2   65.89    9.40
 -10   7  -2   53.29    9.40
  10  -7   2   77.09    9.50
  -7  -3   2   61.99    9.40
  -3  10   2   61.69    9.60
  -3  10   2   56.49    9.30
   2 -10  -2    0.30    0.90
   8   2  -2   -0.20    1.00
 -10   8  -2    0.80    0.80
   8   2  -2   -0.60    0.70
   8   2  -2   -0.40    0.40
   2 -10  -2   -1.20    0.50
 -10   8  -2    0.30    1.10
  -2  10   2    0.00    1.00
  -2  10   2    0.30    0.90
  10  -8   2   -0.40    0.90
  -8  -2   2   -0.30    0.90
  10  -8   2    0.90    0.70
   9   1  -2  218.68   36.90
 -10   9  -2  293.77   37.40
 -10   9  -2  284.97   37.10
   1 -10  -2  280.37   36.90
   1 -10  -2  228.48   37.00
  -9  -1   2  291.47   36.80
  -9  -1   2  265.17   37.20
  -1  10   2  231.68   37.00
  -1  10   2  289.87   37.30
 -10  10  -2  463.75   72.49
  10   0  -2  601.44   72.19
   0 -10  -2  501.75   72.19
  10   0  -2  589.64   72.39
   0 -10  -2  517.95   72.09
 -10  10  -2  532.45   72.29
   0  10   2  493.15   72.29
  10 -10   2  526.05   72.39
 -10   0   2  503.65   72.39
   0  10   2  559.04   72.29
 -10   0   2  457.15   71.99
  11  -1  -2    0.60    1.10
  11  -1  -2    0.10    0.90
 -10  11  -2    0.20    0.90
  -1 -10  -2    0.90    0.80
 -10  11  -2    0.10    1.30
  -1 -10  -2   -0.20    0.90
   1  10   2   -0.70    0.90
  10 -11   2    0.50    1.20
   1  10   2   -0.10    1.20
 -11   1   2   -1.20    1.10
  12  -2  -2  115.09   18.80
  -2 -10  -2  121.49   18.80
 -12   2   2  155.28   19.20
   2  10   2  127.69   19.10
  10 -12   2  120.19   19.10
   2  10   2  168.38   19.10
  10 -12   2  132.49   18.90
  13  -3  -2  359.86   46.00
  -3 -10  -2  327.07   45.90
  13  -3  -2  367.06   46.10
  -3 -10  -2  320.07   46.00
 -10  13  -2  289.47   46.30
  10 -13   2  334.67   46.00
   3  10   2  344.97   46.30
 -13   3   2  314.67   46.20
   3  10   2  302.87   46.00
  10 -13   2  354.56   46.30
 -10  14  -2   -0.40    1.30
  -4 -10  -2   -1.50    0.80
  14  -4  -2    1.20    1.20
  14  -4  -2   -0.60    1.20
  -4 -10  -2    0.30    1.00
  10 -14   2   -0.50    1.50
   4  10   2   -0.30    1.40
 -14   4   2    0.80    1.40
  10 -14   2   -0.50    0.90
 -10  15  -2   41.80    5.60
  15  -5  -2   23.80    5.10
  -5 -10  -2   35.90    5.10
  -5 -10  -2   40.50    5.10
  15  -5  -2   20.80    5.00
 -15   5   2   48.20    5.70
  10 -15   2   25.60    5.40
   5  10   2   28.30    5.40
  16  -6  -2   48.80    7.50
  -6 -10  -2   45.90    7.30
 -10  16  -2   42.90    7.70
  -6 -10  -2   52.29    7.40
  16  -6  -2   48.30    7.40
   6  10   2   55.09    8.00
 -16   6   2   55.89    7.90
  10 -16   2   52.49    7.80
  -7 -10  -2    1.10    1.30
  17  -7  -2   -2.40    1.30
  17  -7  -2    1.10    1.30
  -7 -10  -2    1.40    1.20
 -10  17  -2    1.90    1.70
 -17   7   2   -1.80    1.40
   7  10   2    1.30    2.00
  10 -17   2   -0.90    1.60
 -10  18  -2    0.80    1.70
  -8 -10  -2   -0.30    1.30
  -8 -10  -2    1.00    1.40
  18  -8  -2    2.20    1.70
  10 -18   2    1.80    1.80
 -18   8   2    1.50    1.70
   8  10   2   -1.20    1.90
  19  -9  -2   -0.10    1.60
 -10  19  -2    0.70    1.80
  -9 -10  -2    0.30    1.40
  -9 -10  -2    0.40    1.50
 -19   9   2   -1.40    1.60
  10 -19   2    0.20    1.70
   9  10   2   -0.80    2.00
  20 -10  -2   -1.20    1.70
 -10 -10  -2    0.80    1.40
 -10 -10  -2   -0.10    1.50
 -10  20  -2    1.60    2.10
  10 -20   2    2.00    1.90
 -20  10   2   -0.50    1.70
  10  10   2   -1.60    2.10
 -11  -9  -2   67.69    9.60
  20 -11  -2   74.09   10.00
  -9  20  -2   71.19   10.10
 -11  -9  -2   50.89    9.70
  11   9   2   57.09   10.00
   9 -20   2   67.99    9.80
 -20  11   2   63.89    9.80
 -11  -8  -2   -0.80    1.60
  -8  19  -2    1.10    1.90
  19 -11  -2   -1.30    1.50
 -11  -8  -2    0.10    1.20
 -19  11   2    0.50    1.50
   8 -19   2    0.60    1.70
  11   8   2    2.30    2.20
 -11  -7  -2    3.40    1.40
  -7  18  -2    0.20    1.70
  18 -11  -2   -2.40    1.50
 -11  -7  -2    0.10    1.50
  11   7   2    3.10    2.10
 -18  11   2    1.80    1.90
   7 -18   2    2.20    1.80
 -18  11   2    1.40    1.60
  -6  17  -2   25.30    4.10
  17 -11  -2   18.20    3.70
 -11  -6  -2   18.20    3.40
 -11  -6  -2   16.10    3.60
 -17  11   2   22.00    3.80
 -17  11   2   15.30    3.80
  11   6   2   26.80    4.20
   6 -17   2   21.70    3.80
  -5  16  -2   -0.10    1.40
 -11  -5  -2    0.40    1.50
  16 -11  -2    0.80    1.40
  11   5   2    1.30    1.30
 -16  11   2    0.30    1.30
 -16  11   2   -0.70    1.60
   5 -16   2    0.60    1.30
  11   5   2    0.10    1.70
  15 -11  -2   36.50    8.00
  -4  15  -2   57.79    8.00
 -11  -4  -2   70.19    8.40
  -4  15  -2   61.99    8.40
  11   4   2   42.30    8.20
 -15  11   2   59.89    8.20
  11   4   2   49.60    8.00
   4 -15   2   44.90    8.00
 -15  11   2   71.59    8.80
  -3  14  -2   10.20    2.00
 -11  -3  -2   10.20    2.20
  14 -11  -2    8.40    2.20
  -3  14  -2    6.90    2.20
  11   3   2    9.50    2.30
  11   3   2    6.90    2.00
 -14  11   2    9.80    2.50
   3 -14   2    5.50    1.90
 -14  11   2    9.80    2.20
   3 -14   2   10.80    1.90
  -2  13  -2   -0.20    1.20
  13 -11  -2    0.00    1.00
 -11  -2  -2    1.50    1.30
  -2  13  -2    0.40    1.10
  13 -11  -2    0.40    1.30
  11   2   2   -1.60    1.20
   2 -13   2    1.50    1.20
  11   2   2   -0.60    1.00
 -13  11   2   -0.40    1.10
 -13  11   2   -1.60    1.30
   2 -13   2   -0.30    0.80
  -1  12  -2  128.79   15.40
  -1  12  -2  113.69   15.10
  12 -11  -2   77.99   15.00
  12 -11  -2   83.49   14.90
 -11  -1  -2  117.19   15.30
  11   1   2   77.39   15.10
   1 -12   2  121.59   15.00
 -12  11   2  125.49   15.70
 -12  11   2  141.09   15.20
  11   1   2   95.69   15.00
   1 -12   2  101.69   15.00
  11 -11  -2  152.58   22.40
   0  11  -2  166.88   22.30
   0  11  -2  157.88   22.50
  11 -11  -2  185.88   22.20
 -11   0  -2  131.69   22.30
   0 -11   2  163.28   22.20
  11   0   2  167.08   22.20
 -11  11   2  136.59   22.60
  11   0   2  182.88   22.50
 -11  11   2  138.29   22.20
   0 -11   2  155.08   22.10
   1  10  -2    1.10    1.20
 -11   1  -2    0.70    1.10
  10 -11  -2    1.40    0.90
   1  10  -2    0.80    1.10
  10 -11  -2    0.40    1.20
  -1 -10   2    0.30    0.80
 -10  11   2   -1.20    1.40
  11  -1   2   -0.70    0.90
 -10  11   2   -0.30    0.80
  11  -1   2   -0.20    1.10
  -1 -10   2    0.60    0.80
 -11   2  -2   48.30    6.50
   2   9  -2   42.00    6.50
   9 -11  -2   35.80    6.40
   9 -11  -2   38.10    6.10
   2   9  -2   38.40    6.40
  -9  11   2   45.70    6.90
  -9  11   2   49.70    6.30
  11  -2   2   37.30    6.20
  -2  -9   2   36.10    6.10
  -2  -9   2   51.69    6.30
   8 -11  -2  373.66   50.09
   3   8  -2  377.86   50.39
   8 -11  -2  378.66   50.29
 -11   3  -2  347.17   50.09
   3   8  -2  366.86   50.29
 -11   3  -2  316.77   50.29
  11  -3   2  420.86   50.29
  -3  -8   2  361.56   50.09
  -8  11   2  323.07   50.59
  -8  11   2  312.07   49.99
  11  -3   2  386.36   50.19
  -3  -8   2  374.76   50.09
   7 -11  -2    0.70    0.70
   4   7  -2    0.50    0.90
   7 -11  -2   -1.10    1.00
 -11   4  -2    1.00    1.00
   4   7  -2   -0.10    1.10
 -11   4  -2    0.50    0.80
  -4  -7   2    1.30    0.80
  -7  11   2   -1.10    0.60
  11  -4   2    0.10    0.90
  11  -4   2   -0.10    0.90
  -7  11   2   -2.50    1.20
  -4  -7   2   -0.50    0.70
   5   6  -2    1.40    0.90
 -11   5  -2    1.60    1.00
 -11   5  -2   -0.60    1.00
   6 -11  -2    0.80    1.00
   5   6  -2   -0.60    1.00
   6 -11  -2    0.10    0.60
  -6  11   2   -0.50    1.20
  -5  -6   2   -0.30    0.80
  -6  11   2   -0.10    0.70
  11  -5   2    0.60    1.00
  11  -5   2    2.40    1.00
  -5  -6   2    0.40    0.60
   6   5  -2   -0.20    1.10
   5 -11  -2    1.40    1.10
 -11   6  -2    1.60    1.00
   5 -11  -2   -0.20    0.50
   6   5  -2    1.90    0.90
 -11   6  -2   -0.30    1.00
  -5  11   2    0.80    1.20
  -6  -5   2    0.90    0.70
  11  -6   2    2.20    1.10
  -6  -5   2    0.10    0.90
  11  -6   2    1.50    1.00
  -5  11   2   -0.20    0.70
 -11   7  -2   -0.70    0.90
   7   4  -2   -0.40    0.50
   4 -11  -2    1.30    0.60
   7   4  -2   -0.80    1.10
   7   4  -2    0.10    0.80
   4 -11  -2   -0.50    0.80
 -11   7  -2    0.30    1.00
  11  -7   2   -0.20    0.70
  11  -7   2   -0.20    0.90
  -4  11   2   -2.00    1.00
  -7  -4   2    0.10    0.90
  -4  11   2    0.30    0.80
   3 -11  -2  252.07   34.20
   3 -11  -2  217.48   34.40
 -11   8  -2  287.57   34.60
 -11   8  -2  270.47   34.70
   8   3  -2  196.28   34.20
  11  -8   2  218.58   34.40
  -3  11   2  271.57   34.70
  -8  -3   2  266.47   34.50
  -3  11   2  254.57   34.40
 -11   9  -2   58.89    9.30
   2 -11  -2   60.09    9.30
   9   2  -2   70.09    9.50
 -11   9  -2   48.60    9.50
   2 -11  -2   69.69    9.10
   9   2  -2   72.39    9.20
  11  -9   2   62.79    9.40
  -2  11   2   54.29    9.30
  11  -9   2   77.89    9.10
  -2  11   2   57.59    9.40
  -9  -2   2   62.89    9.40
 -11  10  -2   -1.10    1.10
  10   1  -2   -1.30    1.00
   1 -11  -2    0.00    0.70
   1 -11  -2    1.00    1.00
 -11  10  -2    2.80    1.10
  10   1  -2    0.00    0.80
  11 -10   2   -0.10    0.70
  -1  11   2   -1.00    0.90
  -1  11   2   -0.50    1.00
 -10  -1   2   -1.20    0.90
  11 -10   2   -1.70    1.00
  11   0  -2   86.69   14.30
   0 -11  -2   79.59   14.30
 -11  11  -2  114.29   14.50
 -11  11  -2  120.99   14.90
   0 -11  -2  121.09   14.30
 -11   0   2   95.19   14.60
   0  11   2   99.49   14.50
  11 -11   2   83.09   14.50
   0  11   2  111.39   14.60
 -11  12  -2  162.58   22.90
  12  -1  -2  177.58   23.00
 -11  12  -2  151.98   23.20
  -1 -11  -2  167.38   22.70
  12  -1  -2  179.48   22.80
  -1 -11  -2  151.98   22.80
  11 -12   2  170.28   23.10
   1  11   2  159.28   22.90
   1  11   2  155.18   23.00
 -12   1   2  144.69   23.00
  13  -2  -2    0.40    1.20
  -2 -11  -2   -0.20    1.00
 -11  13  -2    2.20    1.60
  13  -2  -2    0.60    1.00
 -11  13  -2    0.80    1.00
  -2 -11  -2    0.00    0.90
  11 -13   2   -1.00    1.40
   2  11   2   -1.00    1.20
 -13   2   2    1.00    1.30
   2  11   2   -1.00    0.90
  -3 -11  -2    4.30    1.50
  14  -3  -2    2.00    1.50
 -11  14  -2    5.90    2.00
  -3 -11  -2    8.40    1.60
  14  -3  -2    3.20    1.50
 -14   3   2    8.50    2.00
   3  11   2    8.00    2.20
  11 -14   2    2.10    1.80
  11 -14   2    4.20    1.40
  -4 -11  -2   81.69   11.80
  -4 -11  -2   79.49   11.80
 -11  15  -2   72.49   12.10
  15  -4  -2   86.39   11.90
  15  -4  -2   84.19   11.80
  11 -15   2   82.49   12.10
  11 -15   2   87.49   12.20
   4  11   2   95.09   12.30
 -15   4   2   72.79   12.10
 -11  16  -2    0.60    1.50
  16  -5  -2    1.30    1.40
  -5 -11  -2   -0.70    1.10
  16  -5  -2   -0.80    1.30
  -5 -11  -2    1.30    1.20
  11 -16   2   -5.00    1.50
 -16   5   2   -1.20    1.60
   5  11   2   -1.30    1.50
 -11  17  -2   14.50    2.90
  -6 -11  -2   14.50    2.50
  17  -6  -2    6.80    2.20
  17  -6  -2    9.10    2.40
  -6 -11  -2    8.70    2.30
 -17   6   2   12.40    2.90
   6  11   2   11.90    3.00
  11 -17   2    9.40    2.80
  -7 -11  -2    0.10    1.30
  18  -7  -2    3.00    1.50
 -11  18  -2    0.00    1.60
  18  -7  -2    3.10    1.70
  -7 -11  -2    0.90    1.40
  11 -18   2   -0.90    1.90
 -18   7   2    0.10    1.80
   7  11   2    1.20    2.00
 -11  19  -2   -0.60    1.70
  19  -8  -2    0.10    1.70
  -8 -11  -2    1.20    1.40
  -8 -11  -2   -1.40    1.40
   8  11   2   -1.70    1.80
  11 -19   2   -3.70    1.50
 -19   8   2   -1.80    1.60
  -9 -11  -2   52.09    6.90
  -9 -11  -2   44.30    6.70
  20  -9  -2   31.10    6.80
 -11  20  -2   62.99    7.60
  11 -20   2   38.70    7.10
   9  11   2   22.10    6.90
 -20   9   2   51.39    7.20
  -8  20  -2   53.59    7.00
 -12  -8  -2   52.79    6.60
 -12  -8  -2   36.40    6.00
  20 -12  -2   29.50    6.30
  12   8   2   25.00    6.40
 -20  12   2   49.60    6.60
   8 -20   2   30.90    6.30
  -7  19  -2   12.30    2.90
 -12  -7  -2   10.50    2.40
  19 -12  -2   15.60    3.00
 -12  -7  -2   10.40    2.80
  12   7   2    8.60    3.00
 -19  12   2   11.60    2.70
   7 -19   2    9.00    2.70
  18 -12  -2    0.50    1.60
 -12  -6  -2    1.00    1.30
 -12  -6  -2    0.10    1.60
  -6  18  -2    1.00    1.70
  12   6   2   -3.20    1.90
 -18  12   2    2.70    2.10
 -18  12   2    0.10    1.50
   6 -18   2   -0.80    1.50
 -12  -5  -2   42.20    5.20
  -5  17  -2   33.10    5.00
  17 -12  -2   19.80    4.70
 -17  12   2   34.60    4.90
  12   5   2   17.90    4.80
  12   5   2   20.90    4.60
   5 -17   2   26.40    4.90
 -17  12   2   41.80    5.60
 -12  -4  -2   12.00    2.80
  -4  16  -2    8.70    2.60
  16 -12  -2   13.40    2.70
  -4  16  -2   12.10    2.40
 -16  12   2    7.50    2.40
  12   4   2   11.90    2.50
   4 -16   2   12.70    2.60
 -16  12   2   14.70    3.20
  12   4   2   14.60    2.90
  15 -12  -2    0.60    1.40
  -3  15  -2    0.40    1.30
  -3  15  -2   -0.10    1.30
 -12  -3  -2    1.60    1.50
  12   3   2   -1.00    1.60
 -15  12   2   -1.40    1.50
  12   3   2   -1.80    1.10
   3 -15   2    1.10    1.30
 -15  12   2   -1.90    1.00
  -2  14  -2   85.39   10.70
 -12  -2  -2   77.69   10.60
  -2  14  -2   61.99   10.40
  14 -12  -2   49.50   10.40
   2 -14   2   76.99   10.30
  12   2   2   59.79   10.30
 -14  12   2   81.09   10.50
   2 -14   2   65.39   10.40
 -14  12   2   87.29   11.00
 -12  -1  -2   30.50    5.40
  13 -12  -2   35.00    5.50
  -1  13  -2   31.80    5.40
  -1  13  -2   38.60    5.40
 -13  12   2   25.00    5.60
  12   1   2   41.80    5.60
   1 -13   2   36.00    5.10
  12   1   2   38.00    5.30
   1 -13   2   33.40    5.30
 -13  12   2   28.30    5.20
   0  12  -2    0.70    1.30
 -12   0  -2   -0.50    1.20
  12 -12  -2   -1.50    1.20
  12 -12  -2   -1.30    1.10
   0  12  -2   -0.30    1.30
  12   0   2    1.40    1.10
  12   0   2   -1.00    1.20
   0 -12   2   -0.30    0.90
   0 -12   2   -0.70    1.00
 -12  12   2    0.10    1.50
 -12  12   2   -1.30    0.90
  11 -12  -2   86.29   14.40
   1  11  -2  110.49   14.80
 -12   1  -2  102.89   14.70
  11 -12  -2  105.39   14.80
   1  11  -2   89.09   14.60
 -11  12   2  122.39   14.60
  12  -1   2   82.49   14.50
  -1 -11   2   91.19   14.50
 -11  12   2  136.59   15.30
  -1 -11   2  112.09   14.50
 -12   2  -2  192.28   28.90
  10 -12  -2  196.38   28.90
   2  10  -2  192.58   28.90
   2  10  -2  224.38   28.90
  -2 -10   2  215.18   28.70
 -10  12   2  186.98   29.10
 -10  12   2  193.78   28.70
  12  -2   2  238.28   29.00
  12  -2   2  211.78   28.80
  -2 -10   2  206.28   28.70
   3   9  -2    0.70    1.10
 -12   3  -2    0.10    1.10
   9 -12  -2   -0.30    0.70
   3   9  -2    1.00    1.20
   9 -12  -2   -1.00    1.10
  -9  12   2   -0.10    0.80
  -9  12   2   -1.30    1.30
  12  -3   2   -0.40    1.10
  12  -3   2    1.30    1.10
  -3  -9   2   -1.10    0.80
  -3  -9   2    0.50    0.80
   8 -12  -2   94.39   15.10
   8 -12  -2  102.79   14.90
   4   8  -2   87.19   15.00
 -12   4  -2  108.59   15.20
  -8  12   2  127.69   14.90
  12  -4   2   87.19   15.00
  -4  -8   2  105.49   14.90
  -8  12   2  137.29   15.80
  -4  -8   2  112.79   15.00
 -12   5  -2  273.77   41.40
   5   7  -2  304.57   41.40
   7 -12  -2  312.37   41.40
   7 -12  -2  280.07   41.10
   5   7  -2  295.37   41.30
 -12   5  -2  263.87   41.20
  12  -5   2  352.26   41.30
  -5  -7   2  319.87   41.10
  -7  12   2  280.67   41.60
  -7  12   2  276.77   41.10
  12  -5   2  334.27   41.30
  -5  -7   2  273.37   41.20
 -12   6  -2   -0.90    1.00
   6   6  -2    1.40    0.90
 -12   6  -2    0.40    0.90
   6 -12  -2   -0.10    1.10
   6 -12  -2    0.50    0.70
   6   6  -2   -1.50    1.00
  -6  12   2   -1.10    1.10
  -6  -6   2   -0.50    0.60
  -6  12   2   -0.10    0.80
  12  -6   2   -0.70    1.00
  -6  -6   2   -0.70    0.80
  12  -6   2   -1.90    0.90
   5 -12  -2  175.78   27.80
 -12   7  -2  244.98   28.00
   5 -12  -2  191.58   27.50
  -5  12   2  216.68   27.70
  -7  -5   2  208.58   27.80
  12  -7   2  165.88   27.70
  -7  -5   2  175.48   27.60
  -5  12   2  223.28   28.10
 -12   8  -2  147.09   20.90
   4 -12  -2  149.39   20.50
 -12   8  -2  126.69   20.90
   8   4  -2  155.48   21.00
   4 -12  -2  140.39   20.80
   8   4  -2  157.58   20.70
  -4  12   2  141.29   21.00
  12  -8   2  144.29   20.80
  -4  12   2  140.49   20.70
  12  -8   2  170.48   20.70
  -8  -4   2  140.89   20.80
   9   3  -2   -0.20    0.90
 -12   9  -2   -0.20    1.00
   3 -12  -2   -0.50    0.60
 -12   9  -2   -1.00    1.10
   3 -12  -2    0.60    1.10
   9   3  -2   -0.40    1.10
  -9  -3   2   -1.00    1.00
  12  -9   2   -0.30    0.70
  -3  12   2    0.40    1.10
  -3  12   2   -0.10    1.00
  12  -9   2   -0.60    1.10
  10   2  -2  108.79   19.20
 -12  10  -2  158.28   19.50
   2 -12  -2  158.58   19.20
 -12  10  -2  140.99   19.70
   2 -12  -2  116.99   19.30
  -2  12   2  154.98   19.60
 -10  -2   2  140.99   19.50
  -2  12   2  145.89   19.40
  12 -10   2  110.99   19.40
  11   1  -2  157.28   21.20
   1 -12  -2  156.98   20.80
 -12  11  -2  136.29   21.00
  11   1  -2  174.98   20.90
 -12  11  -2  131.29   21.20
   1 -12  -2  157.38   21.00
  12 -11   2  146.59   21.20
  -1  12   2  134.09   21.10
  -1  12   2  154.98   21.10
 -11  -1   2  135.89   21.10
   0 -12  -2   -0.30    1.00
 -12  12  -2   -0.60    1.30
 -12  12  -2    1.60    1.10
  12   0  -2   -0.60    0.90
  12   0  -2   -0.90    1.20
   0 -12  -2    0.00    0.80
   0  12   2   -1.50    0.90
  12 -12   2   -0.70    1.30
   0  12   2   -1.00    1.30
 -12   0   2    1.00    1.40
 -12  13  -2   29.20    3.80
  13  -1  -2   14.30    3.60
  -1 -12  -2   20.20    3.70
  13  -1  -2   19.80    3.60
  -1 -12  -2   28.40    3.60
 -12  13  -2   34.70    4.40
   1  12   2   19.20    3.70
 -13   1   2   21.90    4.00
   1  12   2   20.40    4.00
  12 -13   2   13.70    3.70
  14  -2  -2  107.89   14.80
 -12  14  -2   96.09   14.60
  -2 -12  -2  109.49   14.70
 -12  14  -2  101.89   15.00
  -2 -12  -2   98.49   14.50
  14  -2  -2  108.09   14.60
   2  12   2  104.49   14.70
  12 -14   2  108.69   15.00
 -14   2   2   89.69   14.90
   2  12   2  101.09   14.90
  -3 -12  -2    1.40    1.20
  15  -3  -2    1.70    1.30
  -3 -12  -2   -0.20    1.00
 -12  15  -2   -0.40    1.50
 -12  15  -2   -1.40    1.10
  15  -3  -2   -1.30    1.30
  12 -15   2   -0.50    1.60
   3  12   2   -1.10    1.60
 -15   3   2   -0.20    1.40
  -4 -12  -2    8.30    1.90
 -12  16  -2   11.70    2.60
  16  -4  -2    5.30    2.00
  -4 -12  -2    8.90    1.90
  16  -4  -2    4.80    2.00
  12 -16   2    5.60    2.40
 -16   4   2    8.20    2.40
   4  12   2    7.60    2.50
  -5 -12  -2   36.70    6.50
  17  -5  -2   54.69    6.80
  -5 -12  -2   44.20    6.60
  17  -5  -2   45.90    6.70
 -12  17  -2   39.40    6.90
   5  12   2   40.70    7.10
 -17   5   2   38.20    6.90
  12 -17   2   48.00    7.10
  18  -6  -2    1.30    1.40
 -12  18  -2   -0.50    1.70
  -6 -12  -2    0.30    1.30
  18  -6  -2   -1.60    1.40
  -6 -12  -2    0.10    1.30
 -18   6   2   -0.40    1.70
  12 -18   2    1.10    1.90
   6  12   2   -0.60    2.00
 -12  19  -2   12.30    2.80
  -7 -12  -2    6.70    2.00
  19  -7  -2    5.50    2.20
  -7 -12  -2    7.00    2.10
   7  12   2    4.40    2.60
 -19   7   2    6.30    2.30
  12 -19   2    1.60    2.20
  -8 -12  -2   61.39    8.30
  -8 -12  -2   56.09    8.40
 -12  20  -2   49.50    8.60
  20  -8  -2   54.29    8.50
  12 -20   2   56.79    8.70
 -20   8   2   48.70    8.50
   8  12   2   55.29    8.90
  19 -13  -2    4.80    2.10
 -13  -6  -2    6.20    2.20
  -6  19  -2    4.80    2.20
 -13  -6  -2    4.70    1.70
  13   6   2    4.10    2.30
   6 -19   2    3.80    2.00
 -19  13   2    3.80    1.90
 -19  13   2    3.00    2.30
 -13  -5  -2    5.70    2.10
  18 -13  -2    3.10    1.90
  -5  18  -2    4.00    2.00
   5 -18   2    3.50    1.80
  13   5   2    2.20    2.10
  13   5   2    2.30    1.80
 -18  13   2    3.20    1.70
 -18  13   2    4.60    2.30
  17 -13  -2   -0.80    1.60
  -4  17  -2   -0.70    1.40
 -13  -4  -2   -1.70    1.50
 -17  13   2   -1.10    1.80
   4 -17   2    2.30    1.70
  13   4   2   -0.70    1.50
 -17  13   2   -1.90    1.20
  13   4   2    0.40    1.70
  -3  16  -2   21.20    3.50
  -3  16  -2   16.90    3.10
 -13  -3  -2   18.20    3.40
  16 -13  -2   11.10    3.00
  13   3   2   10.80    3.10
 -16  13   2   19.50    3.30
 -16  13   2   15.30    3.60
   3 -16   2   14.00    3.10
  13   3   2   13.10    2.90
  -2  15  -2   44.50    6.30
 -13  -2  -2   35.90    6.40
  15 -13  -2   47.30    6.50
  -2  15  -2   36.90    6.30
   2 -15   2   39.60    6.30
  13   2   2   37.40    6.20
 -15  13   2   37.10    6.20
  13   2   2   45.90    6.50
 -15  13   2   42.10    6.90
  14 -13  -2    1.20    1.50
 -13  -1  -2   -0.90    1.30
  -1  14  -2   -1.80    1.20
  -1  14  -2    0.60    1.30
   1 -14   2   -0.80    1.20
   1 -14   2   -1.10    0.90
 -14  13   2   -1.50    1.70
  13   1   2   -1.60    1.50
 -14  13   2    0.40    1.20
  13   1   2   -2.10    1.10
   0  13  -2   36.40    6.20
  13 -13  -2   23.00    6.10
 -13   0  -2   45.10    6.30
   0  13  -2   47.30    6.20
   0 -13   2   47.20    6.00
 -13  13   2   50.99    6.80
  13   0   2   34.30    6.00
  13   0   2   24.90    6.00
   0 -13   2   34.70    6.00
 -13  13   2   49.80    6.10
 -13   1  -2  146.69   25.20
   1  12  -2  196.38   25.40
  12 -13  -2  197.28   25.40
   1  12  -2  177.08   25.30
 -12  13   2  162.88   25.60
  -1 -12   2  176.28   25.10
  -1 -12   2  184.98   25.10
 -12  13   2  162.38   25.10
  13  -1   2  197.58   25.40
  13  -1   2  198.08   25.20
   2  11  -2    2.40    1.50
   2  11  -2    0.80    1.20
  11 -13  -2   -0.50    1.40
 -13   2  -2   -0.20    1.20
 -11  13   2    0.20    1.00
  -2 -11   2   -0.70    0.90
 -11  13   2   -1.80    1.30
  -2 -11   2    0.30    0.90
  13  -2   2   -0.60    1.30
  13  -2   2    1.60    1.20
  10 -13  -2    5.70    1.60
  10 -13  -2    7.70    2.20
   3  10  -2    7.40    1.90
 -13   3  -2    7.20    2.00
   3  10  -2    8.90    2.20
  -3 -10   2    9.10    1.80
 -10  13   2    9.60    1.80
  13  -3   2    4.00    1.80
 -10  13   2    9.80    2.50
  -3 -10   2   12.90    2.00
  13  -3   2    9.00    2.00
 -13   4  -2   95.99   16.20
   4   9  -2  136.59   16.40
   4   9  -2  107.09   16.10
   9 -13  -2  104.29   16.30
  -9  13   2  120.99   16.70
  -4  -9   2  109.99   16.10
  -9  13   2   93.69   15.90
  13  -4   2  122.09   16.20
  13  -4   2  141.29   16.30
  -4  -9   2  126.29   16.10
  -9  13   2  112.49   16.00
   5   8  -2   -0.30    0.90
   5   8  -2   -0.60    1.30
   8 -13  -2   -1.10    1.30
   8 -13  -2    1.00    1.00
 -13   5  -2   -0.70    1.20
 -13   5  -2   -1.40    0.90
  -8  13   2    0.40    0.90
  13  -5   2    2.70    1.20
  13  -5   2   -0.70    1.20
  -8  13   2   -1.50    1.30
  -5  -8   2   -1.20    0.80
  -5  -8   2   -0.80    0.70
   7 -13  -2   23.10    4.30
 -13   6  -2   37.70    4.60
   6   7  -2   23.80    4.40
  13  -6   2   18.80    4.10
  -7  13   2   39.10    4.80
  -6  -7   2   22.00    3.90
  13  -6   2   22.70    4.20
  -6  -7   2   29.20    4.20
   6 -13  -2   41.00    6.80
 -13   7  -2   39.90    6.70
   7   6  -2   41.60    6.80
 -13   7  -2   46.00    6.80
  -6  13   2   36.50    6.90
  13  -7   2   53.99    6.60
  -7  -6   2   39.50    6.60
  13  -7   2   54.09    6.80
  -6  13   2   41.50    6.50
  -7  -6   2   49.10    6.50
 -13   8  -2    1.00    1.20
   8   5  -2    0.50    1.40
 -13   8  -2    0.00    1.20
   5 -13  -2    0.60    1.20
  -8  -5   2    0.20    0.80
  13  -8   2    0.90    1.20
  -5  13   2   -0.40    1.00
  -5  13   2   -0.60    1.10
  13  -8   2    1.30    0.90
  -8  -5   2   -0.80    1.00
 -13   9  -2   93.49   11.60
 -13   9  -2   91.09   11.70
   9   4  -2   66.89   11.20
   9   4  -2   52.69   11.40
   4 -13  -2   69.99   11.40
  -4  13   2   85.79   11.30
  -9  -4   2   83.59   11.50
  -4  13   2   94.09   11.70
   3 -13  -2   12.50    2.50
 -13  10  -2    9.30    2.60
 -13  10  -2   12.80    2.60
  10   3  -2   12.30    2.60
  10   3  -2   13.60    2.30
  13 -10   2   13.00    2.60
  -3  13   2   12.90    2.60
 -10  -3   2   10.90    2.60
  -3  13   2   11.10    2.40
  11   2  -2    1.60    1.00
   2 -13  -2    0.00    1.10
 -13  11  -2   -0.40    1.10
  11   2  -2    0.60    1.40
 -13  11  -2   -0.20    1.30
  13 -11   2   -0.20    1.30
 -11  -2   2    0.10    1.30
  -2  13   2   -0.40    1.00
  -2  13   2    0.00    1.20
  12   1  -2  100.19   17.40
 -13  12  -2  133.99   17.70
   1 -13  -2  107.39   17.60
 -13  12  -2  145.99   18.10
 -12  -1   2  139.39   17.90
  -1  13   2  129.29   17.70
  -1  13   2  125.09   17.70
  13   0  -2   62.69    9.00
   0 -13  -2   53.99    8.80
 -13  13  -2   65.59    9.20
 -13  13  -2   61.29    8.90
  13   0  -2   66.49    8.70
 -13   0   2   50.09    8.90
  13 -13   2   61.29    9.10
   0  13   2   55.99    8.90
   0  13   2   57.59    8.80
  14  -1  -2    1.70    1.20
 -13  14  -2    0.50    1.10
 -13  14  -2    1.30    1.60
  14  -1  -2    1.10    1.50
  -1 -13  -2    0.30    1.20
   1  13   2   -1.30    1.40
   1  13   2   -0.80    1.10
  13 -14   2   -0.70    1.50
 -14   1   2    0.50    1.50
 -13  15  -2   35.70    4.40
  -2 -13  -2   23.90    4.30
 -13  15  -2   36.40    5.00
  15  -2  -2   14.30    4.20
  15  -2  -2   24.30    4.30
 -15   2   2   34.10    4.80
  13 -15   2   18.80    4.50
   2  13   2   26.20    4.70
  16  -3  -2   18.60    3.80
 -13  16  -2   18.90    4.30
  16  -3  -2   25.90    4.10
  -3 -13  -2   25.60    3.90
 -16   3   2   20.00    4.10
  13 -16   2   21.00    4.20
   3  13   2   24.90    4.30
  17  -4  -2   -0.30    1.40
 -13  17  -2   -2.40    1.50
  17  -4  -2    0.90    1.50
  -4 -13  -2    0.10    1.30
  13 -17   2    0.40    1.80
   4  13   2    0.30    1.90
 -17   4   2   -0.90    1.50
  18  -5  -2    3.60    1.80
  -5 -13  -2    0.20    1.40
 -13  18  -2    1.20    1.80
  18  -5  -2   -1.10    1.40
   5  13   2    6.30    2.40
  13 -18   2   -0.80    1.80
 -18   5   2    2.00    2.00
  19  -6  -2    3.10    1.80
  19  -6  -2    0.20    1.90
 -13  19  -2    5.10    2.20
  -6 -13  -2    9.90    2.10
   6  13   2    7.10    2.70
  13 -19   2    5.50    2.30
 -19   6   2    3.80    2.10
  -5  19  -2    0.40    1.70
  19 -14  -2   -2.00    1.60
 -14  -5  -2    0.00    1.70
 -19  14   2   -0.60    2.10
   5 -19   2   -0.20    1.50
  14   5   2   -1.30    1.80
  14   5   2    2.60    1.70
  -4  18  -2   21.30    3.60
 -14  -4  -2   22.80    3.70
  18 -14  -2   12.40    3.20
  14   4   2    7.30    3.00
  14   4   2   10.60    2.90
   4 -18   2   11.10    3.00
 -18  14   2   29.00    4.40
  -3  17  -2   13.80    2.80
  17 -14  -2   10.10    2.90
  -3  17  -2   15.60    2.90
 -14  -3  -2    9.90    2.90
   3 -17   2    9.00    2.60
  14   3   2   14.80    2.80
  14   3   2   16.90    3.20
 -17  14   2   12.60    3.40
  -2  16  -2   -1.00    1.40
 -14  -2  -2    0.10    1.60
  16 -14  -2    0.20    1.70
  -2  16  -2   -0.40    1.30
  14   2   2   -0.90    1.60
  14   2   2   -0.70    1.40
   2 -16   2    0.60    1.40
 -16  14   2   -1.20    1.80
 -14  -1  -2   40.90    5.80
  -1  15  -2   34.10    5.70
  -1  15  -2   42.80    5.70
  15 -14  -2   23.30    5.60
 -15  14   2   46.10    6.30
  14   1   2   23.80    5.60
  14   1   2   30.80    5.50
   1 -15   2   37.30    5.60
 -14   0  -2  139.79   20.70
   0  14  -2  164.08   20.70
   0  14  -2  139.19   20.60
  14 -14  -2  148.59   20.80
  14   0   2  144.79   20.50
 -14  14   2  128.59   20.90
  14   0   2  157.18   20.80
   0 -14   2  150.38   20.50
   0 -14   2  136.49   20.50
  13 -14  -2   -0.30    1.40
 -14   1  -2   -0.40    1.30
   1  13  -2   -0.50    1.50
   1  13  -2   -0.10    1.10
 -13  14   2   -0.40    1.70
  -1 -13   2    2.20    1.20
  14  -1   2   -0.20    1.20
  -1 -13   2    1.40    1.20
  14  -1   2   -2.10    1.40
   2  12  -2   14.80    3.60
   2  12  -2   22.10    3.60
 -14   2  -2   20.90    3.80
  12 -14  -2   15.10    3.70
 -12  14   2   29.10    4.50
  14  -2   2   14.00    3.60
  14  -2   2   21.30    3.70
  -2 -12   2   21.80    3.60
  -2 -12   2   26.80    3.60
   3  11  -2  371.26   53.49
  11 -14  -2  399.36   53.69
   3  11  -2  359.16   53.59
 -14   3  -2  342.67   53.59
  14  -3   2  468.95   53.69
 -11  14   2  387.56   53.89
  -3 -11   2  377.56   53.39
  -3 -11   2  375.46   53.39
  14  -3   2  385.56   53.49
 -14   4  -2    1.40    1.30
  10 -14  -2   -0.90    1.30
   4  10  -2    1.20    1.60
  14  -4   2    0.60    1.30
  -4 -10   2    0.40    1.00
  14  -4   2    0.30    1.30
 -10  14   2   -1.70    1.50
  -4 -10   2   -0.50    1.00
 -14   5  -2    1.30    1.40
   9 -14  -2    2.50    1.50
   5   9  -2    1.80    1.50
  -5  -9   2    3.10    1.10
  -9  14   2    0.90    1.00
  -9  14   2   -0.30    1.50
  14  -5   2    2.20    1.30
  14  -5   2    1.00    1.30
  -5  -9   2    1.10    1.10
 -14   6  -2  145.49   21.00
   6   8  -2  155.48   21.10
 -14   6  -2  146.59   20.90
   8 -14  -2  141.49   21.00
  14  -6   2  175.48   20.90
  -6  -8   2  128.79   20.80
  -8  14   2  125.59   20.70
  14  -6   2  151.38   20.90
  -6  -8   2  161.08   20.80
  -8  14   2  153.48   21.20
   7 -14  -2    1.10    1.30
   7   7  -2    0.50    1.40
 -14   7  -2   -1.10    1.10
 -14   7  -2    0.60    1.20
  14  -7   2   -0.60    0.90
  -7  14   2    0.30    1.40
  14  -7   2    1.50    1.20
  -7  -7   2    1.50    1.10
  -7  14   2   -1.90    0.80
  -7  -7   2    0.40    0.90
   6 -14  -2   80.39   14.90
 -14   8  -2  123.29   15.10
 -14   8  -2  132.69   15.20
  -8  -6   2  109.69   15.00
  -6  14   2  113.99   14.80
  14  -8   2   74.09   14.80
  -8  -6   2   88.49   14.70
  -6  14   2  121.69   15.20
   9   5  -2    0.50    1.50
 -14   9  -2    1.60    1.30
   5 -14  -2    3.60    1.50
   9   5  -2    1.40    1.00
 -14   9  -2    3.70    1.60
  -9  -5   2    0.10    1.30
  -5  14   2    1.00    1.10
  -5  14   2    1.50    1.40
  -9  -5   2    2.20    1.00
  14  -9   2    0.50    1.30
   4 -14  -2   -0.20    1.20
  10   4  -2   -1.20    1.30
  10   4  -2   -0.60    0.90
 -14  10  -2   -1.10    1.10
 -14  10  -2    0.60    1.40
  -4  14   2   -0.20    1.30
  14 -10   2    1.40    1.40
  -4  14   2    0.00    1.10
 -10  -4   2   -1.20    1.10
  11   3  -2  209.98   35.90
 -14  11  -2  287.57   36.50
   3 -14  -2  227.58   36.10
 -11  -3   2  291.37   36.30
  -3  14   2  292.67   36.30
  -3  14   2  253.97   36.10
  12   2  -2   35.30    5.00
 -14  12  -2   36.10    5.30
  12   2  -2   31.00    5.40
   2 -14  -2   33.70    5.20
 -14  12  -2   29.20    5.40
 -12  -2   2   33.30    5.40
  14 -12   2   30.70    5.30
  -2  14   2   28.40    5.10
  -2  14   2   30.80    5.20
 -14  13  -2   -0.50    1.50
  13   1  -2    0.00    1.40
  13   1  -2   -1.40    1.00
   1 -14  -2   -2.00    1.00
 -14  13  -2    0.10    1.30
  -1  14   2    1.00    1.40
  -1  14   2   -0.50    1.10
  14 -13   2   -1.10    1.40
 -13  -1   2   -0.30    1.30
 -14  14  -2  118.69   14.40
  14   0  -2   73.69   13.60
 -14  14  -2  118.19   13.90
   0 -14  -2   89.49   13.80
   0  14   2   91.49   14.00
   0  14   2  113.59   14.00
 -14   0   2  104.09   14.10
  14 -14   2   65.59   13.90
  15  -1  -2   58.29    8.60
 -14  15  -2   51.99    8.90
  -1 -14  -2   60.29    8.70
 -14  15  -2   61.99    8.70
  15  -1  -2   67.39    8.90
  14 -15   2   60.09    9.00
   1  14   2   64.69    9.00
 -15   1   2   43.50    8.80
  -2 -14  -2    0.40    1.30
  16  -2  -2    0.20    1.30
 -14  16  -2   -0.50    1.70
  16  -2  -2   -0.90    1.50
 -16   2   2    0.10    1.60
  14 -16   2   -0.80    1.70
   2  14   2   -1.00    1.80
  -3 -14  -2   11.60    2.30
  17  -3  -2    7.30    2.10
  17  -3  -2    3.70    2.10
 -14  17  -2    9.60    2.70
   3  14   2    9.60    2.70
  14 -17   2    5.70    2.40
 -17   3   2    7.00    2.50
  -4 -14  -2   25.40    4.40
  18  -4  -2   23.40    4.40
 -14  18  -2   25.70    4.80
  18  -4  -2   26.00    4.40
 -18   4   2   21.90    4.50
   4  14   2   27.50    5.00
  14 -18   2   23.10    4.80
  19  -5  -2   -0.60    1.50
  -5 -14  -2   -0.50    1.30
  19  -5  -2   -0.30    1.70
 -14  19  -2   -0.10    1.80
  14 -19   2    0.90    2.10
 -19   5   2    0.90    1.80
   5  14   2    0.40    2.20
  19 -15  -2   44.50    7.10
  -4  19  -2   54.99    7.30
 -15  -4  -2   41.90    7.20
 -19  15   2   29.40    7.40
  15   4   2   46.50    7.00
   4 -19   2   45.60    7.10
  15   4   2   43.40    7.30
  18 -15  -2   -0.70    1.70
  -3  18  -2    0.60    1.60
 -15  -3  -2    1.20    1.80
   3 -18   2    0.60    1.60
  15   3   2    1.50    2.00
  15   3   2    0.40    1.60
 -18  15   2    0.20    2.20
  17 -15  -2    4.70    2.20
  -2  17  -2    8.20    2.10
 -15  -2  -2    6.30    2.20
  -2  17  -2    5.20    2.10
  15   2   2    0.70    2.00
   2 -17   2    5.60    2.00
 -17  15   2    7.90    2.70
  15   2   2    7.20    2.10
  -1  16  -2   96.69   14.00
  16 -15  -2  101.29   14.20
 -15  -1  -2   79.19   14.00
  -1  16  -2  110.09   14.20
  15   1   2  107.99   14.00
  15   1   2  113.09   14.20
 -16  15   2   79.99   14.40
   1 -16   2   90.39   14.00
 -15   0  -2    0.40    1.50
   0  15  -2    1.20    1.30
   0  15  -2    1.50    1.70
  15 -15  -2    2.40    1.80
   0 -15   2   -0.60    1.30
  15   0   2    1.70    1.50
 -15  15   2   -2.20    1.70
  15   0   2    0.30    1.60
 -15   1  -2    5.70    1.90
   1  14  -2    7.00    1.80
  14 -15  -2    1.90    2.00
   1  14  -2    4.90    2.00
  -1 -14   2    6.30    1.90
  15  -1   2    1.70    1.90
 -14  15   2    7.90    2.50
  15  -1   2    4.50    1.80
  -1 -14   2    8.90    1.80
  13 -15  -2  129.49   17.00
 -15   2  -2   83.49   16.70
   2  13  -2  129.29   16.90
   2  13  -2  102.69   16.60
  -2 -13   2  125.79   16.70
  15  -2   2  127.79   16.70
  15  -2   2  137.49   16.90
 -13  15   2  118.19   17.20
  -2 -13   2  116.19   16.60
 -15   3  -2    0.00    1.40
   3  12  -2   -0.20    1.60
  12 -15  -2   -0.50    1.60
  -3 -12   2    0.10    1.00
 -12  15   2    0.50    1.70
  15  -3   2    1.10    1.50
  15  -3   2    0.10    1.30
  -3 -12   2   -0.50    1.00
  11 -15  -2    3.40    2.00
   4  11  -2    4.70    2.10
 -15   4  -2   11.40    2.30
 -11  15   2   12.10    2.60
  15  -4   2    4.20    1.90
  -4 -11   2    7.90    1.80
  -4 -11   2    5.50    1.70
  15  -4   2    4.10    1.80
 -15   5  -2  106.89   18.60
  10 -15  -2  132.09   18.80
   5  10  -2  125.69   18.80
  -5 -10   2  147.79   18.50
 -10  15   2  124.59   18.90
  15  -5   2  150.28   18.60
  15  -5   2  128.89   18.60
  -5 -10   2  124.19   18.50
   9 -15  -2   -1.30    1.30
 -15   6  -2   -0.80    1.30
   6   9  -2   -0.40    1.40
  -9  15   2    0.10    1.40
  15  -6   2    0.10    1.10
  -6  -9   2   -0.40    1.00
  15  -6   2    0.80    1.40
  -6  -9   2   -1.50    0.90
   7   8  -2   32.20    6.50
   8 -15  -2   38.00    6.40
 -15   7  -2   49.99    6.60
  -8  15   2   59.69    6.30
  -8  15   2   56.19    6.90
  -7  -8   2   50.99    6.40
  15  -7   2   31.90    6.30
  15  -7   2   23.20    6.00
  -7  -8   2   40.80    6.10
 -15   8  -2   60.79    9.60
   8   7  -2   74.09    9.80
   7 -15  -2   59.59    9.60
 -15   8  -2   62.99    9.60
  -8  -7   2   63.59    9.50
  -7  15   2   55.89    9.70
  15  -8   2   76.49    9.60
  15  -8   2   63.09    9.60
  -8  -7   2   79.99    9.40
  -7  15   2   55.39    9.30
   6 -15  -2   -1.00    1.20
 -15   9  -2    1.10    1.40
 -15   9  -2    0.30    1.30
   9   6  -2   -0.80    1.40
  -6  15   2   -0.20    1.00
  -9  -6   2   -1.10    1.20
  15  -9   2   -1.40    1.30
  -9  -6   2   -0.40    0.90
  -6  15   2    0.70    1.40
 -15  10  -2  110.79   13.20
  10   5  -2   68.39   12.60
 -15  10  -2  107.39   13.00
   5 -15  -2   65.79   12.80
  -5  15   2   99.69   12.80
  -5  15   2  103.69   13.10
  15 -10   2   68.79   12.80
 -10  -5   2  101.29   13.00
  11   4  -2    9.80    1.90
   4 -15  -2   13.20    2.40
  11   4  -2    4.00    2.10
 -15  11  -2   13.10    2.40
 -15  11  -2    3.70    2.10
 -11  -4   2    4.80    2.00
  -4  15   2    9.70    2.00
  -4  15   2    9.80    2.30
  15 -11   2    9.50    2.20
  12   3  -2   -0.20    1.10
  12   3  -2    1.00    1.50
 -15  12  -2    1.50    1.30
   3 -15  -2   -0.50    1.30
 -15  12  -2   -2.40    1.40
  -3  15   2    0.10    1.20
 -12  -3   2   -2.20    1.30
  -3  15   2    1.50    1.40
  15 -12   2   -1.40    1.40
  13   2  -2   63.39   12.00
   2 -15  -2   65.49   12.10
 -15  13  -2   99.79   12.70
 -15  13  -2   97.09   12.30
 -13  -2   2   92.69   12.50
  -2  15   2   93.49   12.30
  -2  15   2   89.49   12.30
 -15  14  -2    9.50    2.70
   1 -15  -2   13.90    2.50
  14   1  -2   11.10    2.60
  14   1  -2   12.20    2.30
 -15  14  -2   10.10    2.40
  -1  15   2   14.30    2.70
  -1  15   2    8.90    2.30
 -14  -1   2    7.00    2.40
  15 -14   2    8.70    2.60
  15   0  -2   -0.10    1.30
 -15  15  -2   -0.40    1.80
  15   0  -2   -0.50    1.60
   0 -15  -2    0.70    1.40
 -15  15  -2   -0.30    1.30
 -15   0   2    2.20    1.70
   0  15   2    1.80    1.80
  15 -15   2   -0.50    1.70
   0  15   2   -0.10    1.30
  -1 -15  -2   60.89    8.80
  16  -1  -2   48.60    8.60
  16  -1  -2   53.19    8.90
 -16   1   2   70.39    9.10
   1  15   2   71.29    9.10
  15 -16   2   51.49    9.20
  17  -2  -2    8.70    2.50
  17  -2  -2    9.60    2.30
 -15  17  -2    7.00    2.60
  -2 -15  -2    9.10    2.30
   2  15   2    9.50    2.80
 -17   2   2    9.30    2.60
  15 -17   2    8.00    2.80
  -3 -15  -2    1.00    1.50
 -15  18  -2   -2.10    1.70
  18  -3  -2   -1.80    1.50
  18  -3  -2    0.90    1.60
   3  15   2    1.60    2.20
  15 -18   2   -1.40    2.00
 -18   3   2    1.50    1.90
  19  -4  -2   17.50    4.20
  -4 -15  -2   26.40    4.50
  19  -4  -2   15.80    4.20
 -15  19  -2   37.40    5.10
 -19   4   2   31.90    5.00
   4  15   2   33.30    5.20
  15 -19   2   22.00    4.80
  18 -16  -2    8.00    2.70
  -2  18  -2    9.90    2.40
 -16  -2  -2    4.80    2.50
 -18  16   2    7.90    3.00
  16   2   2   10.90    2.80
   2 -18   2    7.90    2.40
  16   2   2    8.60    2.30
  17 -16  -2   -1.40    1.80
 -16  -1  -2   -0.80    1.70
  -1  17  -2    0.10    1.40
  -1  17  -2    0.00    1.70
 -17  16   2   -2.80    1.80
   1 -17   2    2.10    1.60
  16   1   2   -2.10    1.50
  16   1   2    1.40    1.90
   0  16  -2    0.50    1.90
 -16   0  -2    1.70    1.80
  16 -16  -2   -3.00    1.50
   0  16  -2   -2.50    1.70
   0 -16   2   -1.30    1.30
 -16  16   2    2.30    2.30
  16   0   2   -0.10    1.50
  16   0   2    0.90    1.70
   1  15  -2   79.29   10.90
  15 -16  -2   76.39   11.00
 -16   1  -2   62.99   10.80
  16  -1   2   76.79   10.70
 -15  16   2   65.19   11.10
  16  -1   2   76.39   10.90
  -1 -15   2   69.89   10.60
  14 -16  -2   -3.50    1.50
 -16   2  -2   -2.10    1.30
   2  14  -2   -2.80    1.40
 -14  16   2   -0.50    1.80
  16  -2   2   -0.40    1.40
  -2 -14   2    0.60    1.30
  16  -2   2   -0.60    1.60
  -2 -14   2   -2.10    1.10
  13 -16  -2   -0.70    1.70
   3  13  -2   -0.30    1.60
 -16   3  -2   -1.10    1.40
  16  -3   2    0.70    1.60
 -13  16   2    2.40    2.10
  16  -3   2    0.20    1.40
  -3 -13   2   -0.90    1.10
  -3 -13   2    1.50    1.30
 -16   4  -2   86.89   15.20
  12 -16  -2   94.89   15.20
   4  12  -2  109.59   15.30
  -4 -12   2  108.99   15.00
 -12  16   2   96.69   15.50
  -4 -12   2  115.99   15.00
  16  -4   2  117.19   15.20
  16  -4   2  105.69   15.10
 -16   5  -2    0.90    1.60
   5  11  -2   -0.70    1.70
  11 -16  -2    0.60    1.60
  16  -5   2   -0.30    1.40
  -5 -11   2    0.90    1.30
  16  -5   2   -0.40    1.20
  -5 -11   2    0.20    1.10
 -11  16   2    0.50    1.70
 -16   6  -2   22.70    3.50
   6  10  -2    9.40    3.00
  10 -16  -2   12.20    3.00
  -6 -10   2   24.40    3.20
 -10  16   2   23.60    3.80
  16  -6   2   12.00    2.90
  16  -6   2    9.90    2.60
  -6 -10   2   13.90    2.70
   7   9  -2   65.19    9.80
 -16   7  -2   56.29    9.70
   9 -16  -2   64.09    9.80
  16  -7   2   68.29    9.50
  16  -7   2   71.69    9.70
  -7  -9   2   72.69    9.50
  -9  16   2   66.99    9.90
  -7  -9   2   53.49    9.50
   8   8  -2    1.80    1.70
 -16   8  -2   -1.40    1.30
   8 -16  -2    3.90    1.80
  -8  16   2   -1.30    1.40
  16  -8   2   -1.00    1.40
  -8  -8   2   -0.80    1.20
  -8  -8   2    0.20    0.90
 -16   9  -2   55.59    7.10
 -16   9  -2   58.69    7.20
   9   7  -2   31.60    6.90
   7 -16  -2   35.20    6.80
  -7  16   2   48.90    6.70
  -9  -7   2   39.80    6.60
  -9  -7   2   46.80    6.90
  -7  16   2   59.39    7.30
  16  -9   2   29.00    6.80
 -16  10  -2   23.40    4.50
  10   6  -2   35.60    5.00
 -16  10  -2   26.70    4.70
   6 -16  -2   19.00    4.40
 -10  -6   2   34.30    4.30
  -6  16   2   25.90    4.60
  16 -10   2   25.00    4.60
 -10  -6   2   25.50    4.60
  -6  16   2   24.20    4.30
 -16  11  -2    0.10    1.50
   5 -16  -2    1.00    1.50
 -16  11  -2    1.10    1.40
  11   5  -2    0.50    1.10
  11   5  -2   -0.40    1.60
  -5  16   2    0.10    1.40
 -11  -5   2    1.90    1.60
  -5  16   2    0.80    1.30
 -11  -5   2   -0.10    1.00
  16 -11   2    1.90    1.50
  12   4  -2   50.39    9.60
 -16  12  -2   78.59   10.10
 -16  12  -2   85.59   10.40
   4 -16  -2   66.69   10.00
  12   4  -2   47.00    9.90
  16 -12   2   46.60    9.90
  -4  16   2   73.99    9.90
 -12  -4   2   85.89   10.30
  -4  16   2   81.79   10.10
  13   3  -2    3.00    1.30
   3 -16  -2   -0.40    1.30
 -16  13  -2   -1.70    1.60
  13   3  -2    0.00    1.60
 -16  13  -2   -1.10    1.30
 -13  -3   2   -2.50    1.40
  -3  16   2    1.40    1.50
  16 -13   2    1.70    1.70
  -3  16   2    0.30    1.30
   2 -16  -2    0.10    1.40
 -16  14  -2    0.50    1.40
  14   2  -2    0.70    1.70
 -16  14  -2   -3.10    1.50
  14   2  -2    1.30    1.30
  16 -14   2    0.20    1.70
  -2  16   2   -0.10    1.30
 -14  -2   2    0.10    1.70
  -2  16   2   -1.70    1.50
   1 -16  -2   47.40    7.50
 -16  15  -2   68.69    7.70
  15   1  -2   33.20    7.50
 -16  15  -2   57.39    8.00
  15   1  -2   40.20    7.30
  16 -15   2   36.60    7.60
 -15  -1   2   59.09    7.90
  -1  16   2   46.90    7.60
  -1  16   2   53.59    7.60
  16   0  -2   -1.10    1.30
  16   0  -2    1.40    1.90
   0 -16  -2    1.40    1.60
 -16  16  -2    1.70    2.10
   0  16   2    1.10    1.80
 -16   0   2    1.50    1.70
  16 -16   2    0.50    1.90
  -1 -16  -2   -0.90    1.40
  17  -1  -2    0.70    1.90
 -16  17  -2   -0.30    2.00
  17  -1  -2   -1.20    1.40
   1  16   2    0.30    1.90
 -17   1   2    1.10    1.80
  16 -17   2    1.80    2.00
  -2 -16  -2    8.20    2.20
 -16  18  -2   12.30    2.90
  18  -2  -2    3.20    1.90
  18  -2  -2    2.80    2.10
   2  16   2    7.50    2.70
 -18   2   2    7.30    2.40
  16 -18   2    1.00    2.20
 -17  -1  -2   35.80    4.90
  18 -17  -2   15.00    4.40
  -1  18  -2   27.20    4.70
 -18  17   2   30.10    5.40
   1 -18   2   24.90    4.50
  17   1   2   18.60    4.40
  17   1   2   23.60    4.40
 -17   0  -2   48.60    8.70
   0  17  -2   61.39    8.90
  17 -17  -2   54.59    9.00
 -17  17   2   51.09    9.20
  17   0   2   59.29    8.90
   0 -17   2   62.59    8.70
  17   0   2   59.09    8.70
 -17   1  -2    0.50    1.70
   1  16  -2    0.40    1.90
  16 -17  -2   -2.00    1.80
 -16  17   2   -0.90    2.10
  17  -1   2   -0.40    1.80
  -1 -16   2    1.50    1.60
  17  -1   2   -3.00    1.40
   2  15  -2   14.50    3.20
 -17   2  -2   19.40    3.30
  15 -17  -2    9.50    3.10
 -15  17   2   18.60    3.70
  17  -2   2   14.20    2.90
  17  -2   2    7.20    2.80
  -2 -15   2   14.90    2.90
 -17   3  -2  130.79   21.70
  14 -17  -2  152.98   21.90
   3  14  -2  177.28   22.00
  -3 -14   2  156.58   21.60
 -14  17   2  141.89   22.10
  17  -3   2  166.38   21.70
  -3 -14   2  154.68   21.60
  17  -3   2  141.09   21.60
   4  13  -2    3.10    2.00
 -17   4  -2   -0.70    1.50
  13 -17  -2   -1.40    1.60
  17  -4   2    0.40    1.50
 -13  17   2   -2.80    1.70
  -4 -13   2   -0.70    1.30
  -4 -13   2   -1.80    1.10
  17  -4   2   -0.80    1.40
  12 -17  -2    1.50    1.80
   5  12  -2    0.60    1.80
 -17   5  -2   -3.30    1.30
  -5 -12   2    0.90    1.30
  -5 -12   2   -0.10    1.30
  17  -5   2   -0.50    1.20
 -12  17   2    0.60    1.70
  17  -5   2    0.00    1.50
  11 -17  -2  101.59   15.70
   6  11  -2  118.39   15.90
 -17   6  -2   98.69   15.70
 -11  17   2  102.69   15.90
  -6 -11   2  103.49   15.50
  -6 -11   2  118.49   15.50
  17  -6   2  111.09   15.60
  17  -6   2  109.09   15.40
 -17   7  -2   -1.00    1.40
  10 -17  -2    4.30    1.80
   7  10  -2   -0.70    1.70
  17  -7   2    0.30    1.60
  -7 -10   2    1.00    1.40
  -7 -10   2    0.00    1.20
 -10  17   2   -2.00    1.60
   8   9  -2   21.60    5.10
   9 -17  -2   28.30    5.20
 -17   8  -2   37.60    5.30
  17  -8   2   22.70    5.00
  -8  -9   2   36.90    5.10
  -9  17   2   34.70    5.40
  -8  -9   2   31.20    4.80
   8 -17  -2   49.60    7.90
 -17   9  -2   51.99    7.80
   9   8  -2   43.90    7.90
  17  -9   2   63.39    8.00
  -8  17   2   46.10    7.90
  -9  -8   2   55.89    7.50
  -9  -8   2   42.80    7.70
   7 -17  -2    1.10    1.50
  10   7  -2    1.50    1.70
 -17  10  -2   -2.40    1.60
 -17  10  -2    1.80    1.60
  -7  17   2   -1.20    1.50
 -10  -7   2    0.50    1.50
  17 -10   2   -2.20    1.40
 -10  -7   2   -0.40    1.10
   6 -17  -2   63.19   12.10
 -17  11  -2   93.29   12.30
 -17  11  -2   99.29   12.50
 -11  -6   2   71.29   11.90
 -11  -6   2   95.49   12.30
  -6  17   2   68.69   12.50
  -6  17   2   93.99   12.40
  12   5  -2   -0.80    1.70
   5 -17  -2    0.40    1.50
 -17  12  -2    0.40    1.40
 -17  12  -2   -0.90    1.50
  -5  17   2    0.70    1.50
  17 -12   2    1.00    1.60
  -5  17   2   -0.90    1.30
 -12  -5   2   -1.90    1.40
 -12  -5   2    1.70    1.20
   4 -17  -2   -0.70    1.40
  13   4  -2   -2.30    1.60
  13   4  -2    1.30    1.30
 -17  13  -2   -0.10    1.40
 -17  13  -2   -0.30    1.70
 -13  -4   2   -1.40    1.50
  17 -13   2   -1.70    1.50
  -4  17   2    1.40    1.50
  -4  17   2   -1.70    1.40
  14   3  -2   55.19   10.60
   3 -17  -2   83.89   10.70
  14   3  -2   71.89   10.40
  17 -14   2   56.69   10.70
  -3  17   2   91.79   10.70
   2 -17  -2   24.40    4.20
 -17  15  -2   22.90    4.10
 -17  15  -2   18.40    4.30
  15   2  -2   25.10    3.90
  15   2  -2   24.70    4.40
 -15  -2   2   20.40    4.20
  17 -15   2   19.30    4.20
  -2  17   2   23.80    4.30
  -2  17   2   20.70    4.10
  16   1  -2   -0.20    1.50
  16   1  -2   -0.90    1.70
   1 -17  -2   -1.10    1.60
 -17  16  -2   -0.10    1.90
  -1  17   2   -3.60    1.60
 -16  -1   2   -3.90    1.30
  17 -16   2   -0.30    1.90
   0 -17  -2   42.20    5.70
 -17  17  -2   46.80    6.40
  17   0  -2   20.30    5.40
  17   0  -2   26.00    5.60
  17 -17   2   30.60    6.00
 -17   0   2   38.70    6.00
   0  17   2   36.80    5.90
 -17  18  -2   38.10    6.80
  -1 -17  -2   35.90    6.40
  18  -1  -2   43.80    6.60
   1  17   2   49.70    6.90
  17 -18   2   39.20    6.80
 -18   1   2   34.90    6.60
 -18   1  -2    5.60    2.20
   1  17  -2    3.90    2.40
  17 -18  -2    2.90    2.30
  18  -1   2    2.70    2.10
  -1 -17   2    9.40    2.30
  18  -1   2    3.60    2.00
 -17  18   2    5.60    2.60
  16 -18  -2   99.59   14.70
   2  16  -2  101.89   14.60
 -18   2  -2   80.39   14.40
  18  -2   2  117.89   14.50
  -2 -16   2   97.39   14.30
  18  -2   2  100.99   14.40
 -16  18   2   95.59   14.80
 -18   3  -2   -0.60    1.50
  15 -18  -2    2.20    2.10
   3  15  -2   -3.30    1.70
  18  -3   2   -1.50    1.50
 -15  18   2   -1.90    1.90
  -3 -15   2    1.00    1.50
  18  -3   2    0.60    1.60
 -18   4  -2    0.50    1.80
  14 -18  -2    1.30    2.00
   4  14  -2    1.50    1.90
  -4 -14   2    1.90    1.50
  18  -4   2   -0.10    1.70
  -4 -14   2    3.40    1.60
  18  -4   2    0.70    1.60
 -14  18   2    5.00    2.30
   5  13  -2   88.79   14.10
 -18   5  -2   87.99   14.00
  13 -18  -2   96.89   14.10
 -13  18   2   84.89   14.10
  18  -5   2  107.89   14.00
  -5 -13   2   92.19   13.80
  18  -5   2  107.59   13.80
  -5 -13   2   95.49   13.80
   6  12  -2    0.30    1.90
  12 -18  -2   -1.10    1.70
 -18   6  -2   -0.80    1.50
  -6 -12   2   -0.30    1.30
  18  -6   2    1.90    1.70
 -12  18   2    1.30    2.00
  -6 -12   2   -0.70    1.30
  11 -18  -2    6.90    2.50
 -18   7  -2   11.20    2.70
   7  11  -2    6.80    2.60
  18  -7   2    7.30    2.40
 -11  18   2    8.10    2.60
  -7 -11   2   11.40    2.20
  -7 -11   2    8.40    2.20
  10 -18  -2   57.09    9.40
   8  10  -2   76.79    9.80
 -18   8  -2   50.29    9.30
  18  -8   2   54.39    9.40
 -10  18   2   62.39    9.60
  -8 -10   2   76.59    9.20
  -8 -10   2   59.69    9.30
 -18   9  -2   -0.80    1.40
   9   9  -2    2.00    1.90
   9 -18  -2   -1.90    1.60
  -9  -9   2   -0.70    1.40
  -9  18   2   -1.40    1.50
  18  -9   2    0.10    1.80
  -9  -9   2   -0.80    1.10
  10   8  -2   25.00    6.90
 -18  10  -2   54.59    7.10
   8 -18  -2   40.10    7.00
 -10  -8   2   57.69    7.20
  -8  18   2   59.09    7.40
  18 -10   2   32.10    6.90
 -10  -8   2   43.50    6.60
  11   7  -2   14.30    3.20
   7 -18  -2   10.10    2.80
 -18  11  -2   11.70    2.90
 -11  -7   2   15.60    2.60
  18 -11   2   11.60    3.00
  -7  18   2   11.60    3.00
 -11  -7   2   16.50    3.10
 -18  12  -2    1.40    1.70
 -18  12  -2   -0.50    1.70
  12   6  -2    2.90    2.00
   6 -18  -2   -0.40    1.60
  18 -12   2    0.50    1.70
 -12  -6   2    0.20    1.20
 -12  -6   2    0.80    1.60
  -6  18   2   -1.20    1.40
 -18  13  -2   85.49   10.40
   5 -18  -2   55.09   10.10
 -18  13  -2   89.09   10.80
 -13  -5   2   58.09    9.90
 -13  -5   2   77.29   10.50
  18 -13   2   43.70   10.10
  -5  18   2   80.39   10.40
  14   4  -2    1.60    1.90
 -18  14  -2    3.10    1.80
  14   4  -2    1.70    1.50
 -18  14  -2    2.70    2.10
   4 -18  -2    2.60    1.70
 -14  -4   2   -0.40    1.60
  -4  18   2    4.30    1.80
  -4  18   2    2.10    1.60
  18 -14   2    1.50    1.90
   3 -18  -2    1.00    1.70
 -18  15  -2    0.00    2.00
 -18  15  -2    0.00    1.50
  15   3  -2   -1.90    1.70
 -15  -3   2    0.70    1.70
  18 -15   2   -2.90    1.70
  -3  18   2   -0.20    1.70
  -3  18   2    1.40    1.50
   2 -18  -2   55.69    9.30
  16   2  -2   35.00    9.20
 -18  16  -2   86.69   10.10
  -2  18   2   69.99    9.50
 -16  -2   2   79.99    9.70
  -2  18   2   61.19    9.40
  18 -16   2   50.39    9.40
 -18  17  -2    5.70    2.50
  17   1  -2    9.80    2.70
   1 -18  -2    7.00    2.30
  -1  18   2    2.80    2.30
  18 -17   2    3.50    2.30
 -17  -1   2    7.20    2.40
  15 -19  -2   76.59   10.90
   4  15  -2   74.09   10.90
 -19   4  -2   57.69   10.50
 -15  19   2   60.09   10.80
  19  -4   2   77.19   10.50
  -4 -15   2   73.29   10.40
  19  -4   2   74.49   10.60
 -19   5  -2    0.60    1.80
  14 -19  -2   -2.30    1.80
   5  14  -2    0.40    2.00
  19  -5   2    3.30    1.90
  -5 -14   2   -1.80    1.30
 -14  19   2   -1.00    1.80
  -5 -14   2    0.20    1.70
   6  13  -2   20.50    4.10
  13 -19  -2   13.20    3.80
 -19   6  -2   20.40    3.90
  19  -6   2   11.20    3.60
 -13  19   2   29.40    4.50
  -6 -13   2   24.00    3.80
  -6 -13   2   21.20    3.70
 -19   7  -2   62.59   10.00
  12 -19  -2   56.19   10.00
   7  12  -2   79.49   10.40
  -7 -12   2   73.69    9.80
  19  -7   2   68.19   10.00
 -12  19   2   56.09   10.10
  -7 -12   2   69.59    9.90
 -19   8  -2    2.60    1.90
   8  11  -2    0.10    2.00
  11 -19  -2    1.50    1.90
  19  -8   2   -1.10    1.60
  -8 -11   2   -0.50    1.30
  -8 -11   2    1.40    1.60
 -11  19   2   -1.60    1.70
 -19   9  -2   54.79    6.60
   9  10  -2   25.80    6.40
  10 -19  -2   33.70    6.30
  19  -9   2   27.80    6.30
  -9 -10   2   39.50    6.00
  -9 -10   2   54.29    6.50
 -19  10  -2   56.39    9.30
   9 -19  -2   47.80    9.30
  10   9  -2   70.59    9.70
 -10  -9   2   69.39    9.10
  -9  19   2   60.19    9.50
  19 -10   2   67.19    9.50
 -10  -9   2   58.49    9.30
   8 -19  -2    2.50    1.80
 -19  11  -2   -0.30    1.60
  11   8  -2    1.60    2.10
 -11  -8   2    0.10    1.70
  19 -11   2   -1.00    1.60
  -8  19   2   -1.10    1.70
 -11  -8   2    2.70    1.30
   7 -19  -2   39.50    7.30
 -19  12  -2   51.09    7.50
  -7  19   2   64.69    7.90
 -12  -7   2   55.49    7.60
  19 -12   2   28.90    7.20
   6 -19  -2   23.90    5.00
 -19  13  -2   29.80    5.10
  13   6  -2   30.80    5.30
 -13  -6   2   23.90    5.10
  19 -13   2   30.20    5.20
  -6  19   2   34.60    5.30
 -19  14  -2   -0.70    2.00
  14   5  -2   -3.70    1.60
   5 -19  -2    2.30    1.80
 -19  14  -2   -1.40    1.50
 -14  -5   2   -1.40    1.80
  -5  19   2    0.20    1.60
  19 -14   2    1.60    1.90
   4 -19  -2   52.49    8.40
 -19  15  -2   63.29    8.40
 -19  15  -2   65.29    9.00
  19 -15   2   33.90    8.30
  -4  19   2   54.89    8.50
 -15  -4   2   54.69    8.60
  12 -20  -2    2.30    1.90
   8  12  -2    1.60    2.20
 -20   8  -2    1.30    1.80
  20  -8   2   -3.40    1.70
  -8 -12   2    0.20    1.60
 -12  20   2    0.60    1.90
  -8 -12   2   -1.80    1.70
 -20   9  -2   42.50    6.70
  11 -20  -2   39.50    6.70
   9  11  -2   46.90    7.20
  -9 -11   2   31.00    6.50
  20  -9   2   41.50    6.80
 -11  20   2   47.30    7.10
 -20  10  -2    1.60    1.90
  10  10  -2   -1.20    2.00
  10 -20  -2   -0.90    1.90
  20 -10   2    2.00    2.00
 -10 -10   2    1.00    1.70
 -10  20   2   -1.10    2.00
   9 -20  -2   30.70    5.20
  11   9  -2   13.00    4.90
 -20  11  -2   33.80    5.20
  20 -11   2   22.30    5.00
  -9  20   2   40.80    5.60
 -11  -9   2   34.10    5.20
 -20  12  -2   -1.20    1.60
  12   8  -2    1.70    2.20
   8 -20  -2   -1.60    1.70
 -12  -8   2   -3.00    1.60
  20 -12   2    1.70    2.00
  -8  20   2    1.60    2.00
   0   0   3  317.47   43.80
   0   0   3  326.97   43.80
   0   0   3  304.77   43.80
   0   1  -3    1.10    0.30
   1  -1  -3    2.40    0.30
   1   0   3    2.30    0.30
   1   0   3    1.70    0.30
  -1   1   3    1.50    0.30
   0  -1   3    1.30    0.30
   1   0   3    1.60    0.30
   1   0   3    1.10    0.30
  -1   1   3    1.00    0.30
  -1   1   3    0.70    0.30
   0  -1   3    1.50    0.30
   1   0  -3    1.40    0.30
  -1   1  -3    1.30    0.30
  -1   0   3    2.50    0.40
   0   1   3    1.90    0.40
  -1   0   3    1.60    0.30
   1  -1   3    1.40    0.30
   0   1   3    1.10    0.30
   1  -1   3    0.70    0.30
   0   1   3    1.20    0.30
  -1   2  -3  101.79   15.00
   2  -1  -3  118.79   15.00
  -1  -1  -3  106.79   15.00
  -1   2  -3  112.09   15.10
   2  -1  -3  114.69   15.00
  -2   1   3  106.29   15.00
  -2   1   3  104.99   15.00
   1   1   3  105.29   15.00
   1  -2   3  103.09   15.00
   1  -2   3  117.09   15.00
   1   1   3  108.49   15.00
   1   1   3   97.39   14.90
   3  -2  -3    2.70    0.50
  -1   3  -3    1.70    0.40
  -1   3  -3    1.10    0.50
   3  -2  -3    1.30    0.50
  -2  -1  -3    2.50    0.50
   1  -3   3    1.60    0.50
   2   1   3    1.30    0.40
   2   1   3    1.80    0.60
   1  -3   3    2.10    0.40
  -3   2   3    2.80    0.60
  -3   2   3    2.00    0.50
  -2   0  -3    2.60    0.70
   0   2  -3    3.70    0.70
   0   2  -3    3.60    0.70
  -2   2   3    4.00    0.60
   0  -2   3    3.60    0.70
  -2   2   3    4.40    0.80
   2   0   3    4.70    0.80
  -2   2   3    4.30    0.70
   0  -2   3    3.50    0.60
   1  -2  -3 1640.54  269.77
   1   1  -3 1780.52  269.87
  -2   1  -3 1954.50  269.87
   2  -1   3 2075.19  269.87
   2  -1   3 2114.09  269.87
   2  -1   3 2160.88  269.77
  -1  -1   3 1849.11  269.87
  -1  -1   3 1965.70  269.87
  -1   2   3 1980.60  269.87
  -1   2   3 1994.10  269.87
  -2   2  -3    3.10    0.70
   2   0  -3    3.30    0.50
   0  -2  -3    3.10    0.60
   2   0  -3    4.10    0.70
   0  -2  -3    3.50    0.50
   0   2   3    2.70    0.60
   0   2   3    3.80    0.70
  -2   0   3    2.60    0.60
   2  -2   3    2.70    0.60
  -1  -2  -3    2.70    0.50
  -2   3  -3    0.90    0.60
   3  -1  -3    2.10    0.40
   3  -1  -3    1.50    0.50
   2  -3   3    2.30    0.50
   1   2   3    3.00    0.50
  -3   1   3    2.10    0.50
   1   2   3    1.90    0.50
   1   2   3    1.70    0.60
  -3   1   3    1.40    0.50
   2  -3   3    2.10    0.50
  -2   4  -3 2245.78  298.27
  -2   4  -3 2112.39  297.87
   4  -2  -3 2160.78  297.97
   2  -4   3 2256.07  297.97
  -4   2   3 2021.80  297.97
   2   2   3 2202.18  298.07
   2   2   3 2090.89  297.87
  -3  -2  -3    3.70    0.70
  -2   5  -3    3.20    0.60
   5  -3  -3    3.50    0.70
  -2   5  -3    1.70    1.00
   5  -3  -3    2.50    0.70
   2  -5   3    2.80    0.70
  -5   3   3    3.10    0.80
   3   2   3    3.20    0.90
   3   2   3    2.00    0.60
   2  -5   3    3.70    0.70
  -5   3   3    1.50    0.70
  -1   4  -3    0.90    0.70
   4  -3  -3    0.10    0.40
   4  -3  -3    0.60    0.40
  -1   4  -3    0.30    0.40
  -3  -1  -3    0.40    0.40
   1  -4   3    1.40    0.50
   3   1   3    1.00    0.40
  -4   3   3    0.60    0.50
   3   1   3    0.80    0.50
   1  -4   3    0.80    0.40
  -4   3   3    0.70    0.40
  -3   0  -3  409.76   64.79
   0   3  -3  471.95   64.89
   3  -3  -3  448.86   64.69
   3  -3  -3  453.35   64.79
   0   3  -3  506.05   64.79
  -3   3   3  420.16   64.89
   0  -3   3  485.95   64.79
   3   0   3  538.05   64.89
  -3   3   3  480.95   64.79
   3   0   3  437.86   64.79
   0  -3   3  494.45   64.79
  -3   1  -3    1.00    0.50
   1   2  -3    1.60    0.40
  -3   1  -3    0.80    0.50
   1   2  -3    1.50    0.50
   2  -3  -3    3.00    0.50
  -2   3   3    3.60    0.80
   3  -1   3    2.10    0.60
  -2   3   3    1.30    0.40
  -1  -2   3    2.10    0.50
  -1  -2   3    2.90    0.40
   3  -1   3    1.90    0.40
   2   1  -3    1.60    0.30
   1  -3  -3    2.20    0.40
   2   1  -3    1.10    0.40
  -3   2  -3    1.10    0.60
  -1   3   3    2.60    0.70
   3  -2   3    1.70    0.40
  -1   3   3    1.30    0.50
   3  -2   3    1.10    0.40
   3  -2   3    2.40    0.50
  -2  -1   3    1.60    0.40
   3   0  -3  483.75   63.29
   3   0  -3  417.66   63.39
   0  -3  -3  431.26   63.29
  -3   3  -3  498.05   63.69
   0  -3  -3  459.75   63.29
   3  -3   3  475.15   63.39
  -3   0   3  423.86   63.39
   0   3   3  440.56   63.39
   0   3   3  444.46   63.49
  -3   0   3  448.36   63.29
   3  -3   3  518.05   63.39
  -1  -3  -3    0.80    0.30
   4  -1  -3    1.00    0.30
  -1  -3  -3    0.60    0.30
   4  -1  -3    0.70    0.50
  -3   4  -3   -0.60    0.80
   3  -4   3    0.30    0.40
  -4   1   3    0.90    0.50
   3  -4   3    0.70    0.40
   1   3   3    0.10    0.40
   1   3   3   -0.20    0.40
  -4   1   3    1.10    0.40
   5  -2  -3    2.10    0.70
  -3   5  -3    2.30    0.50
  -3   5  -3    0.80    1.10
  -2  -3  -3    3.30    0.70
   5  -2  -3    5.30    0.80
  -5   2   3    3.60    0.80
   3  -5   3    2.40    0.70
   2   3   3    2.00    0.60
   2   3   3    2.70    0.80
   3  -5   3    3.70    0.80
   2   3   3    2.40    0.60
  -5   2   3    2.10    0.70
   6  -3  -3  486.95   63.59
  -3   6  -3  406.46   64.09
  -3   6  -3  463.15   63.59
   6  -3  -3  446.56   63.69
  -3  -3  -3  441.46   63.59
   3   3   3  446.46   63.59
   3  -6   3  442.76   63.59
   3   3   3  480.95   63.79
  -6   3   3  460.15   63.69
   3   3   3  486.15   63.59
   3  -6   3  448.26   63.69
  -6   3   3  492.95   63.79
   7  -4  -3   -0.20    0.50
   7  -4  -3    0.70    0.60
  -3   7  -3    0.10    0.40
  -3   7  -3   -1.20    0.90
  -4  -3  -3    0.40    0.60
   3  -7   3   -0.50    0.60
   4   3   3   -0.30    0.70
  -7   4   3    0.20    0.70
  -7   4   3    0.60    0.70
   4   3   3   -0.30    0.50
   3  -7   3    0.00    0.40
  -2   6  -3    0.40    0.40
  -2   6  -3   -0.70    1.00
   6  -4  -3    1.00    0.60
   6  -4  -3    0.40    0.50
  -4  -2  -3    1.00    0.60
  -6   4   3    1.10    0.70
   4   2   3    0.80    0.50
   4   2   3    0.20    0.70
   2  -6   3    1.10    0.60
   2  -6   3    0.90    0.50
  -6   4   3    1.00    0.70
  -1   5  -3   32.10    5.10
   5  -4  -3   30.20    4.60
   5  -4  -3   31.70    4.70
  -4  -1  -3   32.30    4.70
  -1   5  -3   35.30    4.70
   1  -5   3   29.10    4.60
   4   1   3   33.80    4.70
  -5   4   3   34.10    5.00
  -5   4   3   29.40    4.70
   4   1   3   38.00    4.90
   1  -5   3   33.40    4.70
  -4   0  -3    0.80    0.50
   0   4  -3   -0.30    0.50
   0   4  -3    0.50    0.50
   4  -4  -3    0.20    0.40
   4  -4  -3    0.40    0.40
   4   0   3    0.20    0.60
  -4   4   3    0.80    0.50
  -4   4   3    1.10    0.70
   0  -4   3    0.70    0.40
   4   0   3    0.50    0.40
   0  -4   3    0.50    0.40
  -4   1  -3    0.20    0.60
   1   3  -3    0.70    0.40
   3  -4  -3    0.50    0.40
   1   3  -3    0.70    0.50
  -4   1  -3    0.90    0.50
  -1  -3   3    0.60    0.30
  -3   4   3    0.60    0.30
  -3   4   3    0.10    0.70
  -1  -3   3    1.10    0.40
   4  -1   3    0.30    0.30
  -3   4   3    0.20    0.40
   4  -1   3    1.30    0.50
   2  -4  -3   20.10    2.70
   2   2  -3   14.80    2.70
  -4   2  -3   18.90    3.10
  -4   2  -3   17.20    2.70
  -2  -2   3   19.10    2.60
  -2  -2   3   19.50    2.70
  -2   4   3   17.80    2.70
  -2   4   3   20.00    3.10
   4  -2   3   16.20    2.70
   4  -2   3   18.90    2.70
  -2  -2   3   16.20    2.70
   1  -4  -3    0.70    0.40
   3   1  -3    0.30    0.20
   3   1  -3    0.30    0.40
   1  -4  -3    0.50    0.20
  -4   3  -3    1.20    1.00
  -1   4   3    0.20    0.80
   4  -3   3    0.90    0.40
   4  -3   3    0.90    0.30
  -3  -1   3    0.70    0.30
  -3  -1   3    0.40    0.40
  -1   4   3    0.60    0.40
   4  -3   3    0.10    0.40
  -4   4  -3   -0.30    0.90
   4   0  -3    0.50    0.50
   4   0  -3    0.90    0.30
   0  -4  -3    0.20    0.30
   0  -4  -3    0.40    0.40
  -4   0   3    0.60    0.50
   0   4   3    0.70    0.50
   0   4   3   -0.30    0.70
   4  -4   3    0.90    0.50
  -4   0   3    0.80    0.30
   4  -4   3    1.10    0.50
  -4   5  -3   36.70    5.90
  -4   5  -3   35.00    5.20
   5  -1  -3   42.10    5.30
  -1  -4  -3   35.50    5.20
  -1  -4  -3   37.80    5.30
   5  -1  -3   33.60    5.30
   1   4   3   35.90    5.60
   4  -5   3   37.90    5.30
  -5   1   3   36.90    5.40
   1   4   3   38.50    5.40
  -5   1   3   37.70    5.30
   6  -2  -3    0.20    0.50
   6  -2  -3    1.30    0.50
  -4   6  -3    0.70    0.30
  -2  -4  -3    0.80    0.40
  -2  -4  -3    0.00    0.40
  -4   6  -3   -0.10    1.00
  -6   2   3    0.60    0.60
   4  -6   3   -0.40    0.40
   4  -6   3    0.30    0.60
   2   4   3    1.60    0.80
   2   4   3    0.70    0.70
  -6   2   3    0.80    0.50
   7  -3  -3    0.10    0.60
  -4   7  -3   -0.10    1.00
   7  -3  -3   -0.20    0.50
  -3  -4  -3    0.30    0.50
  -4   7  -3    0.30    0.40
   4  -7   3    1.20    0.80
   4  -7   3   -0.30    0.40
   3   4   3    0.00    0.70
   3   4   3    0.40    0.50
  -7   3   3    0.90    0.70
   3   4   3    0.30    0.50
  -7   3   3    0.10    0.60
   8  -4  -3   31.50    4.70
  -4   8  -3   32.10    4.50
   8  -4  -3   30.90    4.60
  -4   8  -3   23.80    5.10
  -4  -4  -3   33.40    4.60
   4  -8   3   28.90    4.70
   4   4   3   29.10    4.80
  -8   4   3   33.30    4.80
  -8   4   3   33.00    4.80
   4  -8   3   32.40    4.60
   4   4   3   29.60    4.60
   4   4   3   30.30    4.50
  -4   9  -3    0.50    0.50
   9  -5  -3   -0.30    0.70
  -4   9  -3   -1.10    1.00
  -5  -4  -3    0.40    0.70
   9  -5  -3   -0.50    0.70
   5   4   3    2.00    1.10
  -9   5   3    0.80    1.00
   4  -9   3    0.50    0.90
   5   4   3    0.30    0.70
   4  -9   3    0.80    0.70
  -9   5   3    0.90    0.90
  -3   8  -3   -0.80    1.10
   8  -5  -3    1.70    0.80
  -5  -3  -3    2.00    0.90
  -3   8  -3    3.60    0.80
   8  -5  -3    1.90    0.90
  -8   5   3    2.70    1.10
   5   3   3    3.10    1.20
  -8   5   3    2.90    1.10
   3  -8   3    4.20    0.80
   5   3   3    3.60    0.90
   3  -8   3    4.10    1.00
  -2   7  -3  230.48   39.30
  -2   7  -3  266.17   38.90
   7  -5  -3  289.07   38.90
  -5  -2  -3  289.87   39.00
   7  -5  -3  292.97   38.90
  -7   5   3  309.47   39.30
  -7   5   3  314.67   39.10
   2  -7   3  257.97   38.90
   5   2   3  271.17   38.90
   2  -7   3  281.07   38.90
   5   2   3  275.37   39.10
  -5  -1  -3    1.60    0.70
   6  -5  -3    1.30    0.60
   6  -5  -3    2.00    0.70
  -1   6  -3    0.90    1.00
  -1   6  -3    1.90    0.60
  -6   5   3    0.80    0.70
   1  -6   3    0.90    0.50
  -6   5   3    1.60    1.00
   5   1   3    0.60    0.60
   5   1   3    1.30    0.80
   1  -6   3    1.50    0.60
   0   5  -3    0.90    0.80
   5  -5  -3    2.20    0.70
   0   5  -3    4.50    0.80
  -5   0  -3    1.00    0.70
   5  -5  -3    2.70    0.60
  -5   5   3    1.50    1.00
   0  -5   3    2.70    0.60
   5   0   3    2.90    0.70
   5   0   3    0.20    0.70
  -5   5   3    2.80    0.80
   0  -5   3    2.80    0.60
  -5   1  -3  803.32  121.39
   1   4  -3  929.01  121.49
  -5   1  -3  969.80  121.39
   1   4  -3  833.82  121.39
   4  -5  -3  946.51  121.39
   5  -1   3  822.32  121.29
  -1  -4   3  891.61  121.29
  -4   5   3  800.52  121.29
  -1  -4   3  833.72  121.29
   5  -1   3  954.00  121.49
  -4   5   3  860.01  121.89
   3  -5  -3    2.70    0.70
   2   3  -3    2.80    0.70
  -5   2  -3    1.30    0.60
   3  -5  -3    1.90    0.40
   2   3  -3    1.80    0.60
  -5   2  -3   -0.50    0.80
   5  -2   3    1.50    0.70
  -2  -3   3    1.50    0.40
  -2  -3   3    1.70    0.50
   5  -2   3    3.20    0.70
  -3   5   3    1.10    1.20
  -3   5   3    2.50    0.60
   3   2  -3    2.40    0.50
   2  -5  -3    1.70    0.60
  -5   3  -3    0.20    0.90
  -5   3  -3    2.40    0.70
   2  -5  -3    2.70    0.40
   3   2  -3    1.10    0.60
  -2   5   3    1.90    1.30
  -3  -2   3    1.60    0.50
   5  -3   3    1.40    0.50
   5  -3   3    2.50    0.60
  -2   5   3    2.30    0.70
  -3  -2   3    2.30    0.60
   4   1  -3  896.71  124.49
   4   1  -3  903.31  124.29
   1  -5  -3  936.11  124.39
   1  -5  -3  936.81  124.29
  -5   4  -3  914.01  124.99
   5  -4   3  973.10  124.49
  -4  -1   3  798.82  124.39
   5  -4   3  939.91  124.29
  -1   5   3  963.30  124.49
   5  -4   3  803.32  124.39
  -4  -1   3  827.22  124.29
   0  -5  -3    1.30    0.60
   0  -5  -3    2.70    0.50
   5   0  -3    3.00    0.60
   5   0  -3    1.30    0.70
  -5   5  -3   -0.30    1.20
  -5   0   3    3.10    0.80
   5  -5   3    1.60    0.60
   0   5   3    0.10    1.20
   5  -5   3    2.40    0.50
  -5   0   3    3.60    0.60
   5  -5   3    2.60    0.80
   0   5   3    3.00    0.80
  -1  -5  -3    1.60    0.50
  -5   6  -3   -0.40    1.00
   6  -1  -3    1.80    0.50
  -1  -5  -3    1.80    0.50
   6  -1  -3    1.10    0.70
  -6   1   3    1.00    0.40
   5  -6   3    2.10    0.80
   5  -6   3    0.60    0.60
   1   5   3    1.80    0.70
   5  -6   3    1.60    0.30
   1   5   3    0.60    1.20
  -6   1   3    1.50    0.70
   7  -2  -3  327.37   44.30
  -5   7  -3  292.87   44.90
  -2  -5  -3  315.57   44.30
   7  -2  -3  312.87   44.40
  -2  -5  -3  308.37   44.30
  -5   7  -3  308.47   44.20
   5  -7   3  337.67   44.50
   2   5   3  348.97   44.50
   5  -7   3  322.87   44.40
   2   5   3  324.37   44.70
  -7   2   3  312.77   44.40
  -7   2   3  324.97   44.50
  -5   8  -3    0.40    1.20
   8  -3  -3    2.00    0.90
   8  -3  -3    3.90    0.90
  -5   8  -3    3.60    0.70
  -3  -5  -3    3.10    0.80
  -3  -5  -3    2.50    0.80
  -8   3   3    1.80    1.00
   3   5   3    3.80    1.10
  -8   3   3    3.90    0.90
   3   5   3    1.00    0.90
   5  -8   3    3.40    1.10
   5  -8   3    3.50    0.90
  -4  -5  -3    1.40    0.70
  -4  -5  -3    0.90    0.70
   9  -4  -3    1.50    0.90
   9  -4  -3    1.10    0.70
  -5   9  -3   -0.10    0.50
  -5   9  -3   -2.60    1.00
   5  -9   3   -1.80    0.80
   5  -9   3   -0.10    0.60
  -9   4   3   -0.20    0.90
   4   5   3    0.50    0.90
  -9   4   3    2.00    0.90
   4   5   3    0.10    0.60
  10  -5  -3    0.70    0.90
  -5  10  -3    3.10    1.50
  -5  10  -3    2.30    0.80
  -5  -5  -3    2.60    0.90
  10  -5  -3    3.40    1.10
 -10   5   3    3.60    1.10
   5   5   3    2.80    1.30
   5 -10   3    3.20    0.90
   5   5   3    1.50    0.90
   5 -10   3    3.90    1.30
   5   5   3    3.00    0.70
 -10   5   3    2.80    1.30
  -5  11  -3    1.80    0.70
  -6  -5  -3    1.00    0.90
  11  -6  -3    1.20    1.00
  11  -6  -3    1.80    1.00
  -5  11  -3   -0.30    1.20
   6   5   3    1.30    0.90
   5 -11   3    1.20    1.10
   5 -11   3    1.50    0.80
 -11   6   3    1.70    1.30
   6   5   3   -0.10    1.10
 -11   6   3    0.80    1.10
  10  -6  -3   -0.40    0.80
  -4  10  -3    0.30    0.60
  10  -6  -3   -0.60    0.80
  -4  10  -3   -0.30    1.10
  -6  -4  -3   -0.10    0.80
   4 -10   3   -0.60    0.90
   6   4   3   -0.70    0.90
 -10   6   3    0.30    0.90
   4 -10   3   -0.60    0.60
 -10   6   3   -1.00    0.90
   6   4   3    0.20    0.80
  -6  -3  -3  568.94   94.29
   9  -6  -3  673.53   94.29
  -3   9  -3  687.93   94.19
   9  -6  -3  713.73   94.29
   3  -9   3  607.04   94.19
   6   3   3  678.23   94.29
   3  -9   3  712.33   94.39
  -9   6   3  782.52   94.49
  -9   6   3  664.73   94.59
   6   3   3  744.43   94.49
  -6  -2  -3    3.00    1.00
   8  -6  -3    1.80    0.80
  -2   8  -3    3.70    0.90
  -2   8  -3    0.20    1.20
   8  -6  -3    2.30    0.90
  -8   6   3    2.00    1.00
  -8   6   3    1.00    1.20
   6   2   3    2.10    1.10
   6   2   3    2.40    0.80
   2  -8   3    2.60    0.70
   2  -8   3    2.50    0.90
   7  -6  -3    0.40    0.50
   7  -6  -3    0.50    0.60
  -1   7  -3    0.60    0.60
  -6  -1  -3    0.60    0.70
  -1   7  -3   -0.50    1.00
   1  -7   3    0.50    0.60
   1  -7   3    0.80    0.50
  -7   6   3   -0.20    0.70
   6   1   3    0.50    0.80
   6   1   3    0.30    0.60
  -7   6   3    0.30    1.00
   0   6  -3  278.17   38.70
   6  -6  -3  230.48   38.30
   6  -6  -3  286.97   38.30
  -6   0  -3  238.68   38.40
   0   6  -3  276.97   38.30
   0  -6   3  280.67   38.30
  -6   6   3  311.27   38.40
  -6   6   3  268.57   38.90
   6   0   3  296.97   38.30
   0  -6   3  257.57   38.30
   6   0   3  313.17   38.50
  -6   1  -3    1.50    0.50
  -6   1  -3    0.70    0.60
   1   5  -3    0.50    0.70
   5  -6  -3    0.70    0.60
   1   5  -3   -0.20    0.60
  -1  -5   3    1.30    0.50
  -5   6   3    0.30    0.40
  -5   6   3    0.90    0.50
   6  -1   3    1.20    0.60
  -5   6   3   -0.70    1.20
   6  -1   3    0.40    0.70
  -1  -5   3    0.80    0.40
   2   4  -3    1.10    0.70
   4  -6  -3    0.00    0.30
  -6   2  -3    0.30    0.60
   4  -6  -3    0.10    0.60
  -6   2  -3   -0.40    0.50
   2   4  -3   -0.40    0.50
  -4   6   3   -0.50    1.20
  -2  -4   3    0.20    0.30
   6  -2   3    0.20    0.50
  -2  -4   3    1.00    0.50
  -4   6   3    0.20    0.40
   6  -2   3    0.00    0.60
  -6   3  -3  150.98   20.00
   3  -6  -3  142.09   19.40
  -6   3  -3  129.29   19.60
   3  -6  -3  136.59   19.60
   3   3  -3  125.49   19.60
   3   3  -3  132.79   19.50
  -3  -3   3  151.38   19.40
   6  -3   3  146.89   19.50
  -3   6   3  133.89   19.50
   6  -3   3  135.29   19.50
  -3   6   3  154.68   20.60
  -3  -3   3  144.49   19.50
  -6   4  -3    0.80    0.50
   4   2  -3    0.20    0.30
   2  -6  -3    0.30    0.50
  -6   4  -3   -0.70    0.90
   2  -6  -3    0.40    0.30
   4   2  -3    0.60    0.60
  -2   6   3   -1.50    1.40
  -4  -2   3    0.60    0.40
  -2   6   3    0.20    0.50
  -4  -2   3    0.10    0.40
   6  -4   3    0.20    0.40
   6  -4   3    0.50    0.50
   5   1  -3    0.10    0.60
   5   1  -3    1.10    0.50
   1  -6  -3    2.10    0.60
  -6   5  -3    0.80    1.20
   1  -6  -3    1.60    0.40
  -1   6   3   -1.20    1.70
  -5  -1   3    1.20    0.40
   6  -5   3    1.00    0.70
  -1   6   3    1.50    0.70
   6  -5   3    1.30    0.40
   6  -5   3    1.40    0.70
  -5  -1   3    0.10    0.50
   0  -6  -3  179.78   26.70
   0  -6  -3  211.58   26.60
   6   0  -3  187.78   26.70
   6  -6   3  179.38   26.60
  -6   0   3  188.58   26.80
  -6   0   3  197.08   26.60
   0   6   3  160.78   27.60
   6  -6   3  187.78   26.80
   6  -6   3  206.28   26.80
   0   6   3  205.38   26.90
   7  -1  -3   -0.30    0.60
  -1  -6  -3    0.40    0.50
  -6   7  -3   -0.10    1.20
   7  -1  -3    0.20    0.50
  -1  -6  -3   -0.10    0.40
   1   6   3    0.20    0.70
  -7   1   3    0.40    0.40
   6  -7   3   -0.10    0.30
   1   6   3   -1.50    1.30
   6  -7   3   -0.20    0.50
  -7   1   3    0.10    0.70
   6  -7   3    0.40    0.70
   8  -2  -3    2.50    0.70
  -6   8  -3   -0.80    1.20
  -2  -6  -3    1.60    0.70
  -6   8  -3    2.20    0.50
  -2  -6  -3    1.60    0.70
   8  -2  -3    1.20    0.90
   2   6   3    0.10    1.10
   6  -8   3    1.60    0.70
   2   6   3    3.10    1.10
  -8   2   3    2.30    0.70
  -8   2   3    0.50    0.80
   6  -8   3    1.70    0.90
   9  -3  -3  463.75   73.69
  -6   9  -3  587.64   73.59
  -3  -6  -3  474.15   73.69
  -6   9  -3  546.85   74.29
  -3  -6  -3  539.15   73.69
   9  -3  -3  519.85   73.69
   6  -9   3  559.24   73.69
  -9   3   3  542.55   73.89
   3   6   3  554.94   73.89
   3   6   3  508.05   73.89
   6  -9   3  543.45   73.89
  -6  10  -3   -0.70    1.10
  -4  -6  -3    0.40    0.60
  10  -4  -3    0.60    0.70
  10  -4  -3    0.00    0.80
  -4  -6  -3   -0.10    0.70
  -6  10  -3    0.10    0.50
   4   6   3   -0.40    0.70
 -10   4   3   -0.60    0.90
   6 -10   3    0.00    0.70
 -10   4   3   -0.30    0.70
   6 -10   3   -0.40    0.80
   4   6   3    0.10    1.00
  -6  11  -3   -0.30    1.20
  11  -5  -3    0.30    0.90
  11  -5  -3    1.80    0.90
  -5  -6  -3    1.30    0.90
  -6  11  -3    1.70    0.70
  -5  -6  -3    1.10    0.80
   5   6   3    0.70    1.20
 -11   5   3   -0.10    1.10
 -11   5   3    2.20    1.10
   6 -11   3    1.80    1.20
   6 -11   3    2.10    0.80
   5   6   3    0.00    0.60
  12  -6  -3  709.33  104.49
  -6  -6  -3  767.12  104.49
  -6  -6  -3  765.22  104.49
  12  -6  -3  743.63  104.49
  -6  12  -3  764.82  104.99
  -6  12  -3  738.63  104.39
   6 -12   3  732.63  104.39
 -12   6   3  886.11  104.89
   6 -12   3  674.13  104.59
 -12   6   3  827.32  104.79
   6   6   3  694.13  104.69
  -7  -6  -3    0.30    0.80
  -6  13  -3   -0.70    1.20
  13  -7  -3    1.00    1.10
  -6  13  -3   -0.50    0.70
  13  -7  -3   -1.60    0.90
  -7  -6  -3   -0.80    0.90
 -13   7   3   -0.70    1.20
   6 -13   3    0.30    1.20
 -13   7   3   -1.50    1.10
   6 -13   3   -0.70    0.70
   7   6   3   -0.30    1.40
  12  -7  -3   -0.50    0.90
  -5  12  -3    1.20    1.40
  -7  -5  -3    0.10    0.90
  -5  12  -3    1.40    0.80
  12  -7  -3   -0.10    0.90
   7   5   3    0.50    1.00
 -12   7   3   -1.00    1.20
   5 -12   3   -0.70    0.70
   7   5   3    1.20    1.30
   5 -12   3   -0.30    1.00
 -12   7   3    1.30    1.30
  -4  11  -3  127.89   17.00
  11  -7  -3  113.69   17.00
  -4  11  -3  125.29   17.50
  11  -7  -3  106.89   17.10
  -7  -4  -3  125.99   17.10
   4 -11   3  116.19   16.90
   7   4   3  116.59   17.00
 -11   7   3  154.58   17.60
   4 -11   3  115.99   17.10
   7   4   3  109.39   17.20
  10  -7  -3    1.30    0.80
  -7  -3  -3   -0.30    0.80
  -3  10  -3   -1.50    1.20
  -3  10  -3   -0.90    0.70
  10  -7  -3    0.20    0.90
   7   3   3   -1.20    1.10
 -10   7   3   -1.10    1.20
   3 -10   3    0.00    0.70
   3 -10   3   -0.30    0.80
   7   3   3    0.90    0.90
 -10   7   3   -2.40    1.00
  -2   9  -3   -0.80    1.10
  -2   9  -3    0.50    0.80
  -7  -2  -3    1.20    0.90
   9  -7  -3    0.90    0.70
   9  -7  -3    0.40    0.80
  -9   7   3    0.30    1.30
   7   2   3    0.00    0.70
   7   2   3   -0.40    1.00
   2  -9   3    0.00    0.60
  -9   7   3   -0.70    0.90
   2  -9   3   -0.20    0.80
   8  -7  -3  117.69   17.80
  -7  -1  -3  122.39   17.90
  -1   8  -3  112.69   18.30
   8  -7  -3  128.39   17.90
  -1   8  -3  122.39   17.80
   1  -8   3  127.69   17.90
   7   1   3  142.99   17.90
   1  -8   3  129.99   17.80
   7   1   3  118.99   18.00
  -8   7   3  155.48   18.60
  -7   0  -3   -0.70    0.70
   0   7  -3   -0.60    1.10
   0   7  -3   -0.20    0.70
   7  -7  -3   -0.90    0.70
   7  -7  -3    1.50    0.60
   0  -7   3   -0.30    0.60
   7   0   3   -0.90    0.80
  -7   7   3    0.10    1.30
   7   0   3    0.50    0.60
   0  -7   3    0.30    0.60
  -7   7   3    0.30    0.70
   1   6  -3   -0.40    0.80
   6  -7  -3    2.10    0.80
  -7   1  -3    1.20    0.80
  -7   1  -3    1.10    0.40
   6  -7  -3    0.50    0.50
   1   6  -3   -0.60    0.70
  -6   7   3   -0.20    1.20
  -1  -6   3    0.30    0.50
   7  -1   3    0.00    0.60
  -1  -6   3   -0.10    0.50
   7  -1   3    0.00    0.70
  -6   7   3    0.90    0.60
   2   5  -3   81.69   10.20
   5  -7  -3   73.49    9.80
   2   5  -3   69.89   10.00
   5  -7  -3   59.79   10.00
  -7   2  -3   67.59   10.10
  -7   2  -3   77.39   10.00
   7  -2   3   70.59   10.00
   7  -2   3   67.69    9.90
  -5   7   3   60.69   10.60
  -5   7   3   67.09    9.90
  -2  -5   3   65.49    9.90
  -2  -5   3   70.89    9.80
  -7   3  -3    0.00    0.70
  -7   3  -3   -0.50    0.60
   4  -7  -3    0.20    0.30
   3   4  -3   -0.20    0.70
   3   4  -3    0.20    0.50
   4  -7  -3    0.10    0.60
  -3  -4   3    0.10    0.40
  -3  -4   3    0.80    0.50
  -4   7   3    0.20    1.30
   7  -3   3    0.20    0.50
  -4   7   3   -0.40    0.40
   7  -3   3   -0.50    0.50
   4   3  -3    0.50    0.40
   3  -7  -3    0.30    0.30
   4   3  -3    0.30    0.70
   4   3  -3    0.30    0.40
   3  -7  -3    0.90    0.60
  -7   4  -3   -0.40    0.60
  -7   4  -3   -1.30    0.70
  -4  -3   3    0.00    0.50
   7  -4   3    0.20    0.50
  -3   7   3    0.30    0.60
  -3   7   3   -1.10    1.20
   7  -4   3    0.00    0.60
   5   2  -3   59.79    8.00
   2  -7  -3   60.09    8.10
  -7   5  -3   53.79    8.10
   5   2  -3   55.49    8.20
   2  -7  -3   56.79    7.90
  -7   5  -3   62.89    8.70
   7  -5   3   48.70    8.00
  -2   7   3   58.49    8.10
  -5  -2   3   60.69    8.00
  -5  -2   3   51.79    8.10
  -2   7   3   50.99    9.10
   7  -5   3   56.09    8.10
   1  -7  -3   -0.40    0.30
   6   1  -3    0.80    0.50
   1  -7  -3    0.30    0.60
   6   1  -3   -1.00    0.60
  -7   6  -3   -1.00    1.10
  -6  -1   3    0.50    0.70
   7  -6   3    0.40    0.60
   7  -6   3   -0.40    0.40
   7  -6   3    0.50    0.70
  -1   7   3   -0.80    0.60
  -6  -1   3    0.10    0.40
  -1   7   3    0.60    2.20
   7   0  -3    0.20    0.50
   7   0  -3   -0.50    0.70
   0  -7  -3   -0.50    0.50
   0  -7  -3   -0.60    0.40
  -7   7  -3   -0.60    1.30
   0   7   3   -4.20    2.00
  -7   0   3    0.40    0.40
   7  -7   3   -0.40    0.60
   7  -7   3   -0.60    0.40
   0   7   3   -0.40    0.80
   7  -7   3    0.10    0.70
  -7   0   3   -0.60    0.70
  -1  -7  -3  145.89   21.20
   8  -1  -3  155.48   21.40
  -1  -7  -3  154.28   21.20
   8  -1  -3  160.88   21.20
  -7   8  -3  178.28   22.10
   7  -8   3  135.79   21.30
   7  -8   3  171.88   21.10
  -8   1   3  152.38   21.40
   7  -8   3  145.49   21.40
   1   7   3  138.99   22.00
   1   7   3  143.49   21.40
  -8   1   3  139.89   21.20
  -2  -7  -3    1.10    0.70
   9  -2  -3    0.50    0.80
  -2  -7  -3   -0.40    0.50
   9  -2  -3    0.80    0.70
  -7   9  -3   -1.20    1.20
   2   7   3   -1.30    1.00
  -9   2   3    0.10    1.00
   2   7   3   -0.50    0.80
   7  -9   3    0.50    0.70
   7  -9   3   -0.20    0.40
  -9   2   3    0.00    0.60
   7  -9   3    0.60    0.90
  -7  10  -3   -1.00    1.20
  -3  -7  -3    0.20    0.60
  -7  10  -3    0.10    0.50
  10  -3  -3   -1.20    0.80
  -3  -7  -3    0.60    0.60
  10  -3  -3    1.40    0.80
   7 -10   3   -0.80    0.90
 -10   3   3   -0.50    0.70
   3   7   3   -1.10    1.00
   7 -10   3    1.00    0.70
   3   7   3   -0.80    0.90
 -10   3   3   -0.90    0.90
  -4  -7  -3  143.49   19.50
  11  -4  -3  153.38   19.60
  -7  11  -3  134.79   19.30
  11  -4  -3  150.68   19.50
  -4  -7  -3  132.39   19.50
  -7  11  -3  136.39   20.00
 -11   4   3  150.38   19.60
   7 -11   3  136.79   19.50
   7 -11   3  134.29   19.70
   4   7   3  148.49   19.80
 -11   4   3  131.99   19.70
   4   7   3  119.19   19.50
  -5  -7  -3   -0.30    0.80
  12  -5  -3   -1.60    0.90
  -7  12  -3    1.20    0.60
  12  -5  -3    0.10    1.00
  -5  -7  -3   -0.30    0.80
  -7  12  -3    0.70    1.30
   5   7   3   -1.10    1.20
 -12   5   3    0.00    0.90
   7 -12   3    0.30    1.10
 -12   5   3   -1.10    1.20
   7 -12   3    0.50    0.80
  -7  13  -3   -0.20    0.70
  -6  -7  -3   -0.80    0.80
  -7  13  -3    0.10    1.40
  13  -6  -3    1.40    1.10
  -6  -7  -3    0.30    0.80
  13  -6  -3    0.60    1.10
 -13   6   3   -1.20    1.00
   7 -13   3   -1.10    0.70
   6   7   3   -1.30    1.30
   7 -13   3   -1.80    1.10
 -13   6   3   -1.00    1.10
  14  -7  -3   42.80    6.70
  14  -7  -3   35.80    6.60
  -7  -7  -3   48.30    6.70
  -7  14  -3   45.30    7.10
  -7  -7  -3   45.60    6.60
   7   7   3   36.40    7.00
 -14   7   3   48.50    7.00
   7 -14   3   43.80    6.60
 -14   7   3   55.69    7.20
   7 -14   3   47.80    6.90
  15  -8  -3   -0.80    1.10
  -8  -7  -3    0.30    1.00
  -8  -7  -3    0.10    1.10
  15  -8  -3    0.90    1.30
  -7  15  -3   -0.50    1.30
 -15   8   3    0.10    1.50
   8   7   3    0.10    1.50
 -15   8   3    1.50    1.50
   7 -15   3   -0.30    0.90
   7 -15   3    1.90    1.40
  14  -8  -3    0.70    1.20
  14  -8  -3    0.30    1.10
  -6  14  -3    1.10    0.90
  -6  14  -3   -0.80    1.40
  -8  -6  -3    0.00    1.00
  -8  -6  -3    0.90    1.00
 -14   8   3   -1.40    1.10
   6 -14   3    1.80    1.00
   6 -14   3   -1.10    1.20
   8   6   3    0.60    1.60
 -14   8   3    1.00    1.40
  13  -8  -3   17.50    3.60
  -8  -5  -3   21.30    3.50
  13  -8  -3   20.70    3.50
  -5  13  -3   21.60    4.00
  -5  13  -3   20.40    3.30
 -13   8   3   25.80    3.90
   8   5   3   20.90    3.90
 -13   8   3   26.90    4.10
   8   5   3   18.30    3.50
   5 -13   3   18.50    3.30
   5 -13   3   23.10    3.70
  -8  -4  -3    0.20    1.00
  12  -8  -3   -0.50    1.00
  12  -8  -3    0.90    1.00
  -4  12  -3    0.70    0.90
  -4  12  -3   -1.10    1.20
   8   4   3   -0.50    1.00
 -12   8   3    0.40    1.40
 -12   8   3   -0.20    1.10
   4 -12   3    0.40    0.80
   4 -12   3   -0.50    1.10
   8   4   3    1.20    1.30
  -3  11  -3    2.60    1.00
  11  -8  -3    1.70    1.10
  -8  -3  -3    2.30    1.10
  -3  11  -3   -0.10    1.20
  11  -8  -3    1.90    0.90
 -11   8   3    1.60    1.50
   3 -11   3    1.60    1.10
 -11   8   3    0.60    1.30
   8   3   3    2.20    1.40
   3 -11   3    3.50    1.00
   8   3   3    1.70    1.00
  -2  10  -3    9.40    1.60
  -8  -2  -3    7.00    1.70
  10  -8  -3    5.00    1.60
  10  -8  -3    8.90    1.60
  -2  10  -3    6.30    2.10
 -10   8   3    8.90    2.30
   8   2   3    6.60    1.60
   2 -10   3    9.20    1.60
   2 -10   3    6.00    1.60
 -10   8   3    7.70    1.80
   8   2   3    9.20    2.00
  -1   9  -3   -0.90    1.20
   9  -8  -3    0.80    0.90
  -8  -1  -3    0.80    0.90
   9  -8  -3    1.80    0.80
  -1   9  -3    0.70    0.90
   1  -9   3    0.60    0.70
   8   1   3    2.00    0.90
  -9   8   3    0.90    1.40
   8   1   3    0.40    1.10
  -9   8   3    3.00    1.10
   1  -9   3    1.40    0.90
   8  -8  -3    3.10    0.80
   8  -8  -3    3.20    1.10
   0   8  -3    1.90    1.00
  -8   0  -3    1.80    0.90
   0   8  -3    1.40    1.30
   0  -8   3    3.20    0.90
   8   0   3    3.30    1.00
   0  -8   3    2.10    0.80
  -8   8   3    0.40    1.40
  -8   8   3    1.40    1.00
   8   0   3    2.50    1.20
  -8   1  -3  146.29   21.70
   1   7  -3  140.19   21.60
   1   7  -3  135.09   21.90
   7  -8  -3  165.88   21.70
   7  -8  -3  159.28   21.50
  -8   1  -3  163.68   21.40
   8  -1   3  135.39   21.70
  -7   8   3  168.38   22.30
  -1  -7   3  150.08   21.50
  -1  -7   3  152.28   21.60
  -7   8   3  175.78   21.60
   8  -1   3  149.79   21.60
   6  -8  -3    1.90    0.90
  -8   2  -3    3.00    0.70
   2   6  -3    0.40    0.90
   2   6  -3    0.20    0.90
  -8   2  -3   -0.20    0.70
  -6   8   3   -1.50    1.00
  -6   8   3    0.90    0.60
  -6   8   3    1.40    0.60
   8  -2   3    1.40    0.70
  -2  -6   3    1.90    0.60
   8  -2   3    1.00    0.80
  -2  -6   3    0.80    0.60
   3   5  -3    0.90    0.80
   5  -8  -3    0.80    0.50
   3   5  -3    0.90    0.80
  -8   3  -3    1.30    0.70
   5  -8  -3    0.60    0.80
  -8   3  -3    1.40    0.80
  -5   8   3   -0.80    1.10
  -5   8   3    1.60    0.60
  -3  -5   3    1.10    0.50
   8  -3   3    0.30    0.70
  -3  -5   3    2.20    0.70
   8  -3   3    0.90    0.70
   4   4  -3  346.57   44.90
  -8   4  -3  332.27   45.00
   4  -8  -3  351.66   44.70
  -8   4  -3  288.57   45.00
   4  -8  -3  330.07   44.90
   4   4  -3  287.67   44.90
   8  -4   3  338.87   44.90
   8  -4   3  303.17   44.80
  -4   8   3  357.26   44.90
  -4  -4   3  321.57   44.70
  -4   8   3  260.77   45.40
  -4  -4   3  328.87   44.90
   5   3  -3    0.60    0.80
   3  -8  -3    1.30    0.40
   5   3  -3    1.50    0.60
   5   3  -3    2.10    0.60
  -8   5  -3    1.00    0.80
   3  -8  -3    2.50    0.90
  -8   5  -3   -0.30    0.90
  -5  -3   3    2.60    0.80
   8  -5   3    1.50    0.70
  -3   8   3   -1.80    1.10
  -3   8   3    1.80    0.80
   8  -5   3    2.70    0.90
  -8   6  -3   -0.10    0.90
   2  -8  -3    1.10    0.70
   6   2  -3    0.50    0.70
   6   2  -3    1.00    0.50
   2  -8  -3    0.70    0.40
  -8   6  -3    0.60    0.70
   8  -6   3    1.70    0.80
  -6  -2   3    0.60    0.70
  -2   8   3   -2.00    1.50
   8  -6   3    1.50    0.60
  -2   8   3    0.70    0.70
  -6  -2   3    1.40    0.50
   1  -8  -3  147.99   22.30
  -8   7  -3  180.18   22.80
   1  -8  -3  163.68   22.10
   7   1  -3  149.29   22.40
   7   1  -3  171.48   22.20
  -8   7  -3  150.98   22.30
  -1   8   3  170.38   22.40
   8  -7   3  143.59   22.30
  -7  -1   3  156.38   22.40
   8  -7   3  173.38   22.10
  -1   8   3  132.39   23.10
  -7  -1   3  153.48   22.10
   8  -7   3  162.08   22.30
   0  -8  -3    2.80    0.90
   0  -8  -3    3.40    0.70
   8   0  -3    2.60    0.80
  -8   8  -3   -1.90    1.10
   8   0  -3    1.00    0.90
   8  -8   3    1.70    0.90
   8  -8   3    2.60    0.60
   0   8   3    1.00    0.90
  -8   0   3    2.80    0.60
   0   8   3   -0.90    1.40
  -8   0   3    1.00    0.90
   8  -8   3    4.00    1.10
  -1  -8  -3    2.10    0.80
  -1  -8  -3    0.50    0.60
   9  -1  -3    0.00    0.90
  -8   9  -3    0.90    1.50
   9  -1  -3    1.60    0.80
  -9   1   3    2.10    0.60
   1   8   3    0.70    1.00
   8  -9   3    1.10    0.50
   8  -9   3    1.30    0.80
   8  -9   3    2.20    1.00
   1   8   3   -0.90    1.20
  -9   1   3    1.20    1.00
  10  -2  -3    5.90    1.80
  10  -2  -3    9.20    1.60
  -2  -8  -3    9.90    1.60
  -2  -8  -3   11.90    1.80
  -8  10  -3    8.70    2.30
   8 -10   3    6.30    1.60
 -10   2   3    6.50    1.90
   2   8   3    5.80    1.90
 -10   2   3    7.80    1.60
   8 -10   3   10.00    2.00
   2   8   3    9.20    2.00
   8 -10   3    9.10    1.50
  11  -3  -3    1.80    1.10
  -8  11  -3    0.00    1.30
  -3  -8  -3    2.90    1.00
  -3  -8  -3    2.10    0.90
  11  -3  -3    4.10    1.10
 -11   3   3   -0.80    1.20
   8 -11   3    2.10    0.70
   8 -11   3    1.60    0.90
   3   8   3   -0.30    0.90
 -11   3   3    1.50    0.90
   8 -11   3    3.90    1.40
   3   8   3    2.70    1.40
  12  -4  -3    0.80    0.90
  -4  -8  -3   -0.60    0.80
  -8  12  -3    0.40    1.20
  12  -4  -3    0.10    1.10
  -8  12  -3    0.30    0.70
  -4  -8  -3    0.90    0.90
   4   8   3    0.00    1.20
   8 -12   3   -0.50    0.80
 -12   4   3    0.60    0.90
   8 -12   3    1.50    1.30
   4   8   3   -0.20    0.80
 -12   4   3   -1.80    1.00
  -5  -8  -3   21.00    3.60
  -8  13  -3   25.60    4.20
  13  -5  -3   23.80    3.80
  -5  -8  -3   18.20    3.60
  13  -5  -3   22.30    3.70
 -13   5   3   27.00    4.10
   8 -13   3   18.50    3.90
   5   8   3   21.60    4.10
   8 -13   3   19.30    3.50
 -13   5   3   28.50    3.90
  -8  14  -3    0.40    1.30
  -6  -8  -3    2.40    1.10
  -6  -8  -3    0.70    0.90
  14  -6  -3    0.30    1.20
  14  -6  -3    1.90    1.20
   8 -14   3    0.00    1.30
   8 -14   3   -1.30    0.80
 -14   6   3   -1.80    1.20
 -14   6   3   -0.50    1.20
   6   8   3   -1.20    1.50
  -7  -8  -3    0.60    1.10
  -8  15  -3    0.50    1.40
  15  -7  -3   -0.10    1.10
  15  -7  -3   -1.40    1.00
  -7  -8  -3    0.70    1.10
   7   8   3    0.70    1.60
 -15   7   3   -1.40    1.20
   8 -15   3    0.10    1.30
 -15   7   3   -0.50    1.20
   8 -15   3   -1.20    0.80
  -8  -8  -3   46.10    7.10
  16  -8  -3   45.70    7.10
  16  -8  -3   44.10    7.20
  -8  -8  -3   50.09    7.10
  -8  16  -3   48.00    7.50
 -16   8   3   54.79    7.50
   8 -16   3   44.50    7.30
   8   8   3   36.50    7.40
 -16   8   3   50.29    7.40
  17  -9  -3    1.50    1.60
  -8  17  -3    0.40    1.60
  17  -9  -3    1.60    1.70
  -9  -8  -3    0.50    1.10
  -9  -8  -3   -1.70    1.30
   9   8   3    1.00    2.00
 -17   9   3   -0.30    1.50
   8 -17   3   -2.00    1.40
  -9  -7  -3   -0.30    1.10
  16  -9  -3   -0.30    1.10
  -7  16  -3    0.00    1.50
  16  -9  -3   -0.20    1.40
  -9  -7  -3    1.20    1.10
   9   7   3   -0.30    1.60
 -16   9   3    0.00    1.50
   7 -16   3    0.30    1.40
 -16   9   3   -0.70    1.20
  -6  15  -3  552.74   77.19
  15  -9  -3  567.14   76.99
  15  -9  -3  535.85   76.79
  -9  -6  -3  570.14   76.99
  -9  -6  -3  575.14   76.89
   6 -15   3  537.25   76.79
 -15   9   3  583.94   77.29
   6 -15   3  489.15   76.99
   9   6   3  494.75   77.09
 -15   9   3  627.34   77.19
  14  -9  -3   -0.80    1.20
  -5  14  -3    1.70    1.10
  14  -9  -3    1.20    1.10
  -5  14  -3   -0.80    1.30
  -9  -5  -3    0.20    1.10
 -14   9   3   -0.20    1.20
 -14   9   3    1.40    1.50
   9   5   3   -0.20    1.00
   9   5   3   -2.60    1.40
   5 -14   3   -0.90    1.10
   5 -14   3    1.30    0.90
  -9  -4  -3    0.20    1.10
  -4  13  -3    0.50    1.50
  13  -9  -3   -1.00    1.00
  13  -9  -3   -0.40    1.00
  -4  13  -3    1.10    0.90
 -13   9   3    1.10    1.20
 -13   9   3    1.90    1.50
   4 -13   3   -0.20    1.10
   4 -13   3    0.20    0.80
   9   4   3   -1.20    1.00
   9   4   3   -0.90    1.20
  -3  12  -3  605.14   86.99
  -3  12  -3  634.84   86.59
  -9  -3  -3  565.64   86.69
  12  -9  -3  706.13   86.69
  12  -9  -3  576.64   86.69
   3 -12   3  623.14   86.59
 -12   9   3  671.43   86.79
   9   3   3  625.54   86.69
   9   3   3  668.53   86.89
 -12   9   3  538.85   86.99
   3 -12   3  652.63   86.69
  11  -9  -3    0.60    0.90
  11  -9  -3    1.70    1.10
  -2  11  -3   -0.80    1.30
  -2  11  -3    3.30    1.10
  -9  -2  -3    1.00    1.10
 -11   9   3    0.20    1.10
   2 -11   3    0.40    1.00
   2 -11   3    1.90    0.90
   9   2   3    1.50    1.00
 -11   9   3    1.10    1.50
   9   2   3   -1.50    1.20
  -9  -1  -3    0.80    1.00
  -1  10  -3   -0.60    1.10
  10  -9  -3    0.10    0.80
  -1  10  -3    0.50    0.90
  10  -9  -3   -0.10    0.90
   9   1   3   -1.30    1.00
   9   1   3   -0.30    0.90
   1 -10   3    0.30    0.70
 -10   9   3    0.50    0.90
   1 -10   3    0.50    0.90
 -10   9   3    0.80    1.40
   9  -9  -3  485.25   73.99
   0   9  -3  537.45   74.39
   9  -9  -3  623.14   73.89
   0   9  -3  566.24   73.99
  -9   0  -3  466.35   73.99
  -9   9   3  465.15   74.29
   9   0   3  586.94   73.89
  -9   9   3  502.05   73.89
   9   0   3  560.24   74.09
   0  -9   3  504.25   73.79
   0  -9   3  549.65   73.89
  -9   1  -3    1.90    1.00
   8  -9  -3    0.80    0.70
   1   8  -3    0.60    1.20
   1   8  -3    2.30    1.10
   8  -9  -3    1.30    1.00
  -8   9   3    0.40    0.80
  -8   9   3   -1.00    1.20
   9  -1   3   -0.10    0.90
  -1  -8   3    2.20    0.80
  -1  -8   3    1.70    0.80
   9  -1   3    1.80    0.90
   2   7  -3    1.70    1.00
  -9   2  -3    0.10    0.80
  -9   2  -3    0.00    0.50
   2   7  -3   -0.10    1.00
   7  -9  -3    0.80    0.90
  -7   9   3    0.70    0.70
  -7   9   3   -1.40    1.10
  -7   9   3    0.20    0.60
   9  -2   3    0.70    0.80
  -2  -7   3   -0.20    0.60
   9  -2   3   -0.70    0.80
  -2  -7   3    0.10    0.50
  -9   3  -3   48.60    9.00
   3   6  -3   74.39    9.20
   3   6  -3   75.29    9.20
   6  -9  -3   62.89    9.00
  -9   3  -3   55.59    8.90
   6  -9  -3   62.69    8.80
   9  -3   3   67.99    9.00
  -3  -6   3   68.79    8.90
  -6   9   3   56.89    8.90
  -6   9   3   43.70    9.40
  -3  -6   3   61.09    8.90
   9  -3   3   75.89    9.10
   4   5  -3    1.60    1.00
   5  -9  -3    0.20    0.40
  -9   4  -3   -0.10    0.80
   5  -9  -3    0.00    0.80
  -9   4  -3   -0.20    0.80
   4   5  -3   -0.10    0.70
  -4  -5   3    1.10    0.50
   9  -4   3   -1.10    0.60
  -5   9   3   -1.20    1.30
  -4  -5   3    0.20    0.60
  -5   9   3    0.90    0.70
   9  -4   3    0.90    0.80
   4  -9  -3    0.90    0.40
   4  -9  -3    0.40    0.80
   5   4  -3   -0.10    0.90
   5   4  -3    0.50    0.60
  -9   5  -3   -0.20    0.80
  -9   5  -3    0.50    0.90
   9  -5   3   -0.20    0.70
  -5  -4   3    0.70    0.70
   9  -5   3   -0.80    0.70
  -4   9   3    0.10    0.60
  -5  -4   3    1.00    0.60
  -4   9   3   -2.70    1.00
   6   3  -3   28.50    6.10
  -9   6  -3   45.10    6.40
   3  -9  -3   45.90    5.90
   6   3  -3   37.00    5.90
   6   3  -3   39.70    5.90
   3  -9  -3   39.20    6.10
  -9   6  -3   50.29    6.30
   9  -6   3   44.80    6.20
  -3   9   3   48.00    6.10
  -6  -3   3   53.19    6.20
  -3   9   3   50.59    7.20
   9  -6   3   31.50    5.90
   2  -9  -3    0.60    0.80
   2  -9  -3   -0.10    0.50
  -9   7  -3    0.30    0.70
   7   2  -3    0.40    0.90
  -9   7  -3   -1.00    0.90
   7   2  -3    0.10    0.60
  -7  -2   3    0.00    0.40
  -7  -2   3   -0.20    0.70
   9  -7   3   -1.60    0.70
  -2   9   3   -3.40    1.10
  -2   9   3    0.70    0.80
   9  -7   3   -0.40    0.60
   8   1  -3   -0.40    0.80
  -9   8  -3    0.80    0.80
   8   1  -3    0.80    0.70
   1  -9  -3    2.20    0.60
   1  -9  -3    1.90    0.90
  -9   8  -3   -0.60    1.20
  -8  -1   3    0.80    0.50
  -8  -1   3    0.90    0.90
   9  -8   3    1.60    0.60
  -1   9   3    0.80    0.90
  -1   9   3   -2.80    1.20
   9  -8   3    1.80    0.90
   0  -9  -3  271.77   46.00
   9   0  -3  326.07   46.00
  -9   0   3  323.47   46.20
   9  -9   3  334.77   46.10
  -9   0   3  363.06   45.90
   0   9   3  330.97   46.40
   0   9   3  361.56   46.20
  -1  -9  -3    0.30    0.60
  10  -1  -3   -1.50    0.90
  -9  10  -3    0.90    1.40
  10  -1  -3    1.00    0.80
  -1  -9  -3   -0.60    0.70
   9 -10   3   -1.00    0.80
   1   9   3    0.30    1.10
   9 -10   3   -0.70    0.50
 -10   1   3    0.80    1.10
 -10   1   3    0.30    0.50
   1   9   3   -2.00    0.90
   9 -10   3   -0.40    1.00
  -2  -9  -3    2.40    1.00
  11  -2  -3   -0.20    1.00
  11  -2  -3    0.90    0.90
  -9  11  -3    1.60    1.50
  -2  -9  -3    0.70    0.80
   2   9   3   -0.70    0.90
   9 -11   3    1.50    1.00
   9 -11   3    0.60    0.90
   2   9   3    1.40    1.20
   9 -11   3    0.30    1.20
 -11   2   3    2.50    0.80
 -11   2   3    0.80    1.10
  12  -3  -3  383.46   57.59
  -9  12  -3  478.05   58.09
  -3  -9  -3  422.76   57.59
   9 -12   3  358.26   57.79
   3   9   3  397.96   57.79
 -12   3   3  448.86   57.89
   3   9   3  382.16   57.69
   9 -12   3  454.05   57.69
  -9  13  -3    0.90    1.30
  -4  -9  -3    0.70    0.90
  13  -4  -3    0.60    1.20
  13  -4  -3   -0.30    1.00
  -4  -9  -3   -0.30    0.90
   4   9   3   -0.40    1.30
   9 -13   3    0.80    0.90
 -13   4   3   -0.90    1.20
   9 -13   3    1.30    1.40
 -13   4   3    0.10    0.90
  14  -5  -3    2.00    1.30
  14  -5  -3   -0.10    1.10
  -5  -9  -3    1.10    1.00
  -5  -9  -3   -0.20    1.00
  -9  14  -3   -1.10    1.30
   9 -14   3   -1.80    1.20
 -14   5   3    0.90    1.50
 -14   5   3   -0.60    1.00
   5   9   3    0.40    1.60
   9 -14   3   -0.30    0.90
  15  -6  -3  408.86   65.09
  15  -6  -3  445.06   65.09
  -6  -9  -3  467.65   65.09
  -6  -9  -3  522.55   65.19
  -9  15  -3  494.95   65.49
   9 -15   3  493.35   65.09
   9 -15   3  416.96   65.29
   6   9   3  496.05   65.49
  -7  -9  -3   -0.30    1.10
  -9  16  -3    1.00    1.60
  16  -7  -3   -1.30    1.20
  16  -7  -3   -1.00    1.20
  -7  -9  -3   -1.30    1.10
   7   9   3   -1.10    1.70
   9 -16   3   -0.70    1.40
 -16   7   3   -1.30    1.40
  -9  17  -3    1.10    1.60
  17  -8  -3   -0.60    1.20
  17  -8  -3    0.30    1.50
  -8  -9  -3    0.70    1.30
  -8  -9  -3    1.60    1.20
   8   9   3   -2.20    1.60
   9 -17   3   -0.50    1.60
 -17   8   3   -0.70    1.40
  -9  -9  -3  482.85   67.29
  -9  18  -3  491.65   67.59
  -9  -9  -3  477.25   67.19
  18  -9  -3  484.65   67.39
 -18   9   3  537.75   67.59
   9 -18   3  420.36   67.29
   9   9   3  493.05   67.69
 -10  -9  -3   -0.10    1.40
 -10  -9  -3   -0.20    1.10
  19 -10  -3   -2.50    1.60
  -9  19  -3    0.20    1.80
  10   9   3   -0.90    2.00
   9 -19   3   -0.80    1.60
 -19  10   3    0.10    1.80
  18 -10  -3    0.20    1.60
 -10  -8  -3   -1.80    1.20
  -8  18  -3    0.60    1.70
 -10  -8  -3    0.70    1.40
 -18  10   3   -0.70    1.50
  10   8   3    0.20    1.90
   8 -18   3    0.40    1.60
  17 -10  -3    0.10    1.60
  -7  17  -3    3.40    1.80
 -10  -7  -3    2.60    1.30
 -10  -7  -3    2.10    1.50
  10   7   3    2.20    2.00
 -17  10   3    3.80    2.00
   7 -17   3    2.50    1.70
 -17  10   3    3.70    1.80
  -6  16  -3    0.00    1.50
 -10  -6  -3   -1.00    1.00
 -10  -6  -3   -0.60    1.30
  16 -10  -3   -2.20    1.20
 -16  10   3    1.30    1.60
   6 -16   3    0.10    1.50
 -16  10   3    1.00    1.40
  10   6   3   -0.90    1.60
  -5  15  -3    0.40    1.10
  15 -10  -3    0.20    1.30
 -10  -5  -3   -0.20    1.20
  -5  15  -3   -0.40    1.40
  15 -10  -3    1.50    1.20
   5 -15   3   -0.30    1.10
  10   5   3   -0.40    1.50
   5 -15   3   -0.80    1.20
  10   5   3    0.20    1.20
 -15  10   3    0.00    1.50
 -15  10   3    0.20    1.30
  14 -10  -3   60.79   10.00
  14 -10  -3   48.30    9.80
 -10  -4  -3   80.39   10.20
  -4  14  -3   78.69   10.50
  -4  14  -3   72.89    9.90
   4 -14   3   76.49    9.90
  10   4   3   62.49   10.00
  10   4   3   50.89   10.10
 -14  10   3   87.79   10.70
   4 -14   3   67.29   10.10
 -14  10   3   82.79   10.20
  13 -10  -3   -0.40    1.10
 -10  -3  -3   -0.10    1.10
  13 -10  -3    0.00    1.00
  -3  13  -3   -1.00    1.00
  -3  13  -3    0.10    1.50
 -13  10   3   -1.00    1.40
 -13  10   3   -1.70    1.00
   3 -13   3    0.10    0.90
  10   3   3   -1.40    1.30
  10   3   3    0.10    1.10
   3 -13   3   -0.20    1.10
  12 -10  -3    0.30    0.90
  12 -10  -3   -0.20    1.10
 -10  -2  -3    1.50    1.20
  -2  12  -3   -0.40    1.20
  -2  12  -3   -1.10    0.90
   2 -12   3   -1.20    0.80
  10   2   3   -0.20    1.00
  10   2   3   -0.10    1.20
   2 -12   3    0.50    1.10
 -12  10   3   -0.80    1.30
 -12  10   3    0.50    1.10
 -10  -1  -3  339.77   41.80
  -1  11  -3  317.97   41.70
  11 -10  -3  297.17   41.70
  -1  11  -3  314.47   42.10
  11 -10  -3  279.57   41.60
   1 -11   3  309.97   41.70
  10   1   3  289.77   41.60
  10   1   3  246.18   41.70
  10 -10  -3    1.00    0.90
   0  10  -3   -0.70    1.30
  10 -10  -3   -0.70    1.00
   0  10  -3    0.30    1.10
 -10   0  -3   -0.60    1.00
   0 -10   3    0.20    0.80
  10   0   3    0.30    1.00
 -10  10   3   -0.70    1.40
   0 -10   3   -0.10    0.90
  10   0   3    0.50    1.30
 -10  10   3    1.40    0.90
   9 -10  -3   -0.10    0.80
   1   9  -3    0.20    1.30
   9 -10  -3   -0.20    0.90
   1   9  -3   -0.90    1.00
 -10   1  -3    0.10    1.00
  10  -1   3    1.70    1.00
  -9  10   3    0.30    0.80
  -9  10   3   -1.40    1.20
  10  -1   3   -0.60    1.00
  -1  -9   3    0.50    0.80
  -1  -9   3    1.60    0.80
   8 -10  -3  329.07   48.50
 -10   2  -3  385.06   48.80
   8 -10  -3  354.86   48.70
   2   8  -3  336.97   48.70
   2   8  -3  302.47   48.90
  -2  -8   3  339.27   48.50
  10  -2   3  311.07   48.60
  -8  10   3  401.06   48.60
  -2  -8   3  380.16   48.60
  -8  10   3  357.06   49.20
 -10   3  -3   -0.10    0.90
   3   7  -3   -0.90    1.00
   7 -10  -3    1.50    1.10
   3   7  -3    0.20    1.00
 -10   3  -3    0.90    0.70
  10  -3   3    2.20    0.90
  -3  -7   3   -0.60    0.70
  -3  -7   3    0.30    0.60
  -7  10   3   -0.10    1.30
  10  -3   3    0.20    1.00
  -7  10   3    0.20    0.70
   6 -10  -3   -0.50    0.90
 -10   4  -3    0.10    0.80
   4   6  -3   -0.10    0.80
   4   6  -3   -0.50    0.90
 -10   4  -3   -0.20    0.90
   6 -10  -3   -0.70    0.50
  -6  10   3   -0.80    0.60
  -4  -6   3    0.00    0.70
  -6  10   3   -1.10    1.30
  10  -4   3   -1.20    0.80
  -4  -6   3   -0.20    0.60
  10  -4   3   -0.30    0.80
   5 -10  -3  508.05   72.39
   5   5  -3  516.25   72.29
 -10   5  -3  531.05   72.39
   5   5  -3  483.15   72.39
   5 -10  -3  514.25   72.09
 -10   5  -3  493.95   72.39
  -5  -5   3  465.85   72.29
  -5  -5   3  539.65   72.19
  -5  10   3  537.45   72.19
  10  -5   3  553.84   72.29
  10  -5   3  515.15   72.29
  -5  10   3  603.24   73.09
   4 -10  -3   -0.20    0.40
 -10   6  -3    0.40    0.90
   6   4  -3   -0.10    0.60
 -10   6  -3    0.60    0.90
   6   4  -3    0.10    1.00
   6   4  -3    0.10    0.60
   4 -10  -3   -0.50    0.80
  10  -6   3   -0.30    0.80
  -4  10   3   -0.20    0.80
  -4  10   3   -0.30    1.30
  10  -6   3    1.50    0.90
  -6  -4   3   -0.30    0.80
   7   3  -3   -0.10    0.50
   3 -10  -3    0.10    0.50
   7   3  -3    0.50    1.00
 -10   7  -3   -0.70    0.80
 -10   7  -3   -0.80    0.90
   7   3  -3   -0.30    0.60
   3 -10  -3   -1.60    0.80
  10  -7   3    0.90    0.80
  -3  10   3   -2.60    1.00
  10  -7   3    0.30    0.90
  -7  -3   3   -0.60    0.80
  -3  10   3   -0.10    0.80
   2 -10  -3  463.65   63.39
   8   2  -3  487.55   63.79
   2 -10  -3  428.56   63.59
 -10   8  -3  424.96   63.89
   8   2  -3  474.45   63.49
 -10   8  -3  428.06   63.69
  10  -8   3  515.25   63.79
  -2  10   3  465.25   63.69
  -2  10   3  449.06   63.99
  -8  -2   3  444.16   63.69
   9   1  -3    0.40    0.70
 -10   9  -3    1.00    1.30
   1 -10  -3   -0.30    0.80
   9   1  -3   -1.60    0.90
 -10   9  -3    0.10    0.90
   1 -10  -3    0.70    0.60
  -1  10   3   -0.40    0.90
  -1  10   3    0.00    1.10
  10  -9   3   -0.10    0.50
  -9  -1   3   -1.00    0.90
  -9  -1   3   -0.40    0.50
  10  -9   3   -1.00    1.00
   0 -10  -3   -0.10    0.60
   0 -10  -3   -0.20    0.80
  10   0  -3    0.30    0.80
 -10  10  -3    0.10    1.30
 -10  10  -3   -0.30    0.90
  10   0  -3   -0.50    1.00
  10 -10   3    1.10    1.10
 -10   0   3   -0.80    1.10
 -10   0   3   -0.10    0.50
   0  10   3   -1.00    1.10
  10 -10   3    1.00    0.60
   0  10   3   -0.80    1.00
 -10  11  -3  442.76   68.29
  11  -1  -3  535.85   67.89
  -1 -10  -3  504.95   67.89
  11  -1  -3  534.95   68.09
  -1 -10  -3  519.65   67.79
   1  10   3  503.45   68.09
 -11   1   3  461.75   68.09
  10 -11   3  480.65   68.09
   1  10   3  515.65   68.19
 -11   1   3  415.56   67.69
  10 -11   3  479.05   67.99
  12  -2  -3    0.20    0.90
  -2 -10  -3   -0.60    0.80
  12  -2  -3   -1.00    1.10
 -10  12  -3   -1.90    1.10
  -2 -10  -3    0.10    0.90
   2  10   3    1.10    1.40
  10 -12   3    1.00    1.00
  10 -12   3    1.40    1.40
   2  10   3   -1.30    0.90
 -12   2   3   -0.70    1.10
 -10  13  -3   -0.10    1.30
  13  -3  -3    0.20    1.00
  13  -3  -3    0.40    1.30
  -3 -10  -3   -0.30    0.90
  -3 -10  -3   -0.10    0.90
   3  10   3    0.80    1.50
  10 -13   3    1.00    1.40
 -13   3   3    1.00    1.40
   3  10   3   -1.80    0.90
  10 -13   3    1.40    1.00
 -10  14  -3   81.39   13.10
  14  -4  -3   84.49   12.70
  -4 -10  -3   89.69   12.70
  -4 -10  -3   92.59   12.80
  14  -4  -3  100.99   12.90
  10 -14   3   80.09   12.70
 -14   4   3   90.29   13.10
   4  10   3   87.59   13.10
  10 -14   3  101.09   13.10
  -5 -10  -3    0.00    1.10
 -10  15  -3    0.60    1.40
  15  -5  -3    0.00    1.30
  -5 -10  -3    1.40    1.10
  15  -5  -3   -0.50    1.20
  10 -15   3   -1.80    1.50
 -15   5   3   -1.30    1.40
   5  10   3    0.80    1.60
  10 -15   3   -2.20    0.90
 -10  16  -3    0.10    1.40
  -6 -10  -3   -1.60    1.00
  16  -6  -3   -0.80    1.30
  -6 -10  -3    0.10    1.10
  16  -6  -3   -2.10    1.10
   6  10   3    0.20    1.70
 -16   6   3   -2.30    1.40
  10 -16   3    0.70    1.70
  -7 -10  -3    2.40    1.40
  17  -7  -3    3.60    1.50
  17  -7  -3    0.00    1.50
 -10  17  -3    3.20    1.80
  -7 -10  -3    1.10    1.40
   7  10   3    1.50    2.00
  10 -17   3    4.20    2.00
 -17   7   3    1.00    1.80
 -10  18  -3    0.70    1.70
  -8 -10  -3   -2.90    1.20
  18  -8  -3   -1.90    1.20
  18  -8  -3    2.40    1.70
  -8 -10  -3    0.10    1.40
  10 -18   3   -0.10    1.50
 -18   8   3   -0.60    1.60
   8  10   3    0.70    2.00
  -9 -10  -3    1.60    1.60
  19  -9  -3   -0.50    1.70
  -9 -10  -3    0.70    1.30
 -10  19  -3    1.20    1.90
   9  10   3   -0.70    2.00
 -19   9   3    0.60    1.80
  10 -19   3   -1.80    1.70
  20 -10  -3    0.20    1.80
 -10 -10  -3    3.20    1.60
 -10 -10  -3    0.40    1.60
 -10  20  -3    3.40    2.10
  10 -20   3   -4.80    1.50
  10  10   3    1.60    2.30
 -20  10   3    2.50    1.90
  20 -11  -3    1.50    1.90
 -11  -9  -3    0.30    1.30
  -9  20  -3    0.90    2.00
 -11  -9  -3    1.00    1.70
   9 -20   3    0.60    1.80
  11   9   3   -1.60    2.10
 -20  11   3    1.60    1.80
 -11  -8  -3   46.00    6.50
  -8  19  -3   45.70    7.10
 -11  -8  -3   32.80    6.60
  19 -11  -3   43.10    6.80
   8 -19   3   39.00    6.70
  11   8   3   41.30    7.10
 -19  11   3   44.10    6.70
 -11  -7  -3   -1.20    1.50
  -7  18  -3    2.20    1.80
 -11  -7  -3   -2.20    1.20
  18 -11  -3    1.10    1.60
  11   7   3   -1.30    1.90
   7 -18   3   -1.40    1.50
 -18  11   3   -0.30    1.50
 -18  11   3   -0.30    1.70
 -11  -6  -3    0.00    1.10
 -11  -6  -3   -2.20    1.30
  17 -11  -3    0.50    1.50
  -6  17  -3    0.90    1.70
 -17  11   3   -0.80    1.30
   6 -17   3   -0.30    1.40
  11   6   3   -1.80    1.70
 -17  11   3   -1.30    1.70
  16 -11  -3   71.69   10.60
  -5  16  -3   78.89   10.90
 -11  -5  -3   65.49   10.60
 -16  11   3   68.09   10.60
 -16  11   3   76.79   11.10
  11   5   3   71.89   10.90
   5 -16   3   79.59   10.70
  11   5   3   64.89   10.50
  -4  15  -3   -1.20    1.00
  15 -11  -3    0.60    1.40
  -4  15  -3    0.00    1.50
 -11  -4  -3   -0.60    1.30
  11   4   3   -0.50    1.40
 -15  11   3   -0.90    1.20
   4 -15   3    1.50    1.40
   4 -15   3    0.40    1.40
 -15  11   3    1.60    1.60
  11   4   3   -1.20    1.20
  -3  14  -3    2.20    1.60
  -3  14  -3    2.00    1.20
 -11  -3  -3    2.10    1.40
  14 -11  -3    0.40    1.10
  14 -11  -3    0.40    1.30
 -14  11   3   -0.80    1.60
   3 -14   3    2.20    1.40
 -14  11   3    1.60    1.30
  11   3   3    3.10    1.40
  11   3   3    1.20    1.50
   3 -14   3    0.80    1.00
  -2  13  -3   61.39    8.40
  13 -11  -3   53.89    8.50
  13 -11  -3   59.19    8.20
 -11  -2  -3   55.19    8.50
  -2  13  -3   60.19    8.70
  11   2   3   52.59    8.50
   2 -13   3   61.69    8.30
 -13  11   3   48.70    8.80
 -13  11   3   58.59    8.40
   2 -13   3   51.49    8.30
  11   2   3   53.49    8.30
  -1  12  -3   -0.80    1.20
  -1  12  -3   -0.20    1.10
  12 -11  -3    0.90    1.30
  12 -11  -3    0.00    1.00
 -11  -1  -3    0.70    1.20
   1 -12   3   -1.00    0.90
  11   1   3    0.00    1.30
 -12  11   3   -1.60    1.40
 -12  11   3    0.20    1.10
  11   1   3    2.10    1.20
   1 -12   3    0.60    1.00
  11 -11  -3    5.30    1.50
   0  11  -3    1.40    1.30
   0  11  -3    0.80    1.40
  11 -11  -3    2.30    1.00
 -11   0  -3    2.00    1.30
 -11  11   3    2.10    1.10
   0 -11   3    3.00    1.10
 -11  11   3   -1.10    1.50
   0 -11   3    1.70    1.00
  11   0   3    3.00    1.20
  11   0   3    1.00    1.40
  10 -11  -3   73.19   11.90
   1  10  -3   67.19   12.30
 -11   1  -3   92.19   12.20
  10 -11  -3   64.59   12.10
   1  10  -3   86.79   12.10
 -10  11   3  106.19   12.10
 -10  11   3   97.49   12.70
  -1 -10   3   84.49   12.00
  11  -1   3   74.49   12.00
  -1 -10   3  100.99   12.00
 -11   2  -3    0.00    1.00
   9 -11  -3    2.80    0.90
   2   9  -3    4.90    1.50
   2   9  -3   -0.40    1.10
   9 -11  -3    0.20    1.10
  -9  11   3    0.30    0.70
  -9  11   3    0.60    1.50
  -2  -9   3    0.60    0.80
  11  -2   3   -0.50    1.00
  -2  -9   3    0.20    0.80
  11  -2   3    2.00    1.10
   8 -11  -3    4.20    1.40
   3   8  -3   -0.50    1.10
 -11   3  -3    2.90    0.90
   3   8  -3    2.70    1.40
 -11   3  -3    0.30    1.10
  -3  -8   3    0.90    0.80
  11  -3   3   -1.30    1.00
  -8  11   3   -0.70    1.30
  -8  11   3    2.10    0.80
  -3  -8   3    2.80    1.00
  11  -3   3    4.20    1.20
  -8  11   3    3.90    1.00
   4   7  -3  191.98   29.50
   7 -11  -3  205.88   29.10
   7 -11  -3  210.98   29.40
 -11   4  -3  232.08   29.50
   4   7  -3  168.78   29.30
  -7  11   3  245.88   30.00
  -7  11   3  253.07   29.30
  11  -4   3  188.08   29.30
  -4  -7   3  205.68   29.20
  -4  -7   3  221.58   29.30
  11  -4   3  191.78   29.30
   5   6  -3   -0.10    0.80
   5   6  -3    1.90    1.10
 -11   5  -3    1.20    1.10
   6 -11  -3    1.30    1.10
 -11   5  -3    1.50    1.00
   6 -11  -3    1.60    0.60
  -6  11   3    0.60    0.80
  -5  -6   3    0.60    0.60
  -6  11   3   -2.20    1.30
  11  -5   3    0.50    0.90
  11  -5   3    1.50    1.00
  -5  -6   3    2.60    0.90
   5 -11  -3    1.40    1.00
 -11   6  -3    2.20    1.00
   6   5  -3    1.60    0.80
   6   5  -3    3.20    1.30
 -11   6  -3    3.60    1.20
   5 -11  -3    1.50    0.60
  11  -6   3   -1.00    0.80
  11  -6   3    0.50    1.00
  -5  11   3   -1.80    1.20
  -6  -5   3    2.10    1.00
  -6  -5   3    1.30    0.70
  -5  11   3    1.10    0.80
 -11   7  -3  239.78   33.80
 -11   7  -3  233.48   33.80
   7   4  -3  230.68   33.80
   7   4  -3  255.37   33.50
   4 -11  -3  250.17   33.40
   7   4  -3  238.58   33.50
   4 -11  -3  233.28   33.70
  11  -7   3  256.77   33.70
  -4  11   3  245.58   34.10
  -7  -4   3  211.18   33.60
  -4  11   3  243.18   33.60
   3 -11  -3    1.90    1.10
 -11   8  -3    0.90    1.20
 -11   8  -3    3.50    1.20
   8   3  -3    0.40    1.20
   8   3  -3    3.50    0.90
   3 -11  -3    2.80    0.70
   8   3  -3    0.90    0.70
  11  -8   3    0.90    0.70
  -3  11   3    0.50    1.30
  -3  11   3    2.80    1.10
  -8  -3   3    1.70    1.10
  11  -8   3    3.60    1.30
   2 -11  -3    0.90    1.00
   2 -11  -3    1.70    0.70
   9   2  -3    1.10    0.80
 -11   9  -3    0.60    1.20
   9   2  -3   -0.50    1.10
 -11   9  -3   -0.60    0.90
  -2  11   3   -0.90    1.00
  -2  11   3    1.30    1.10
  -9  -2   3    0.70    1.10
  11  -9   3    0.40    0.60
  11  -9   3    0.50    1.00
  10   1  -3  133.49   17.30
   1 -11  -3  134.49   17.20
 -11  10  -3  107.29   17.60
  10   1  -3  124.09   17.50
 -11  10  -3  121.09   17.40
   1 -11  -3  127.69   17.40
 -10  -1   3  114.69   17.50
  -1  11   3  110.19   17.50
  11 -10   3  121.69   17.50
  -1  11   3  125.19   17.50
 -11  11  -3    1.80    1.20
  11   0  -3    0.00    1.20
   0 -11  -3    2.30    1.10
  11   0  -3    2.60    1.00
   0 -11  -3    2.90    0.80
 -11  11  -3    0.40    1.40
   0  11   3   -1.60    1.00
  11 -11   3    0.80    1.20
   0  11   3    0.80    1.30
 -11   0   3    1.10    1.30
  -1 -11  -3    0.20    1.00
 -11  12  -3    1.60    1.50
  -1 -11  -3    0.60    0.80
 -11  12  -3    1.00    1.00
  12  -1  -3    1.70    1.00
  12  -1  -3   -0.50    1.10
   1  11   3   -0.80    1.10
  11 -12   3   -0.70    1.20
 -12   1   3    0.00    1.20
   1  11   3   -1.10    1.20
  -2 -11  -3   42.70    6.60
  -2 -11  -3   51.19    6.50
 -11  13  -3   54.39    7.20
  13  -2  -3   37.80    6.50
  13  -2  -3   34.40    6.60
   2  11   3   40.40    6.70
  11 -13   3   40.40    6.60
   2  11   3   51.69    7.00
 -13   2   3   55.39    7.00
  11 -13   3   40.90    6.90
  -3 -11  -3    1.30    1.10
  14  -3  -3    1.70    1.20
  -3 -11  -3    2.20    1.20
  14  -3  -3    0.60    1.30
 -11  14  -3    2.10    1.50
 -14   3   3   -1.60    1.30
  11 -14   3    0.50    1.40
  11 -14   3    1.70    1.10
   3  11   3    0.10    1.70
  -4 -11  -3    0.40    1.10
  -4 -11  -3   -1.30    0.90
 -11  15  -3    1.70    1.50
  15  -4  -3    1.20    1.30
  15  -4  -3    0.30    1.40
   4  11   3    0.20    1.60
 -15   4   3    1.10    1.60
  11 -15   3    1.30    1.10
  11 -15   3    0.90    1.70
  16  -5  -3   41.50    7.80
  16  -5  -3   39.20    7.80
 -11  16  -3   56.89    8.30
  -5 -11  -3   63.59    7.80
  -5 -11  -3   52.29    7.80
  11 -16   3   52.39    8.20
 -16   5   3   75.69    8.50
   5  11   3   49.40    8.30
  17  -6  -3   -0.50    1.30
  -6 -11  -3    2.10    1.40
  17  -6  -3    1.70    1.50
 -11  17  -3    0.40    1.60
  -6 -11  -3    1.50    1.30
 -17   6   3   -0.70    1.70
   6  11   3   -1.30    1.90
  11 -17   3   -1.00    1.60
  -7 -11  -3    1.00    1.40
 -11  18  -3    0.80    1.70
  -7 -11  -3   -1.70    1.20
  18  -7  -3    0.20    1.40
  18  -7  -3   -1.10    1.50
 -18   7   3   -0.50    1.50
  11 -18   3    3.20    2.10
   7  11   3    1.90    2.10
  -8 -11  -3   21.20    4.50
 -11  19  -3   37.00    5.30
  19  -8  -3   18.10    4.60
  -8 -11  -3   32.70    4.80
 -19   8   3   37.50    5.30
  11 -19   3   28.40    5.00
   8  11   3   22.50    5.10
  -9 -11  -3    2.00    1.60
  -9 -11  -3   -2.70    1.20
  20  -9  -3    1.60    1.90
 -11  20  -3    0.70    2.00
   9  11   3    1.00    2.40
 -20   9   3   -0.80    1.70
  11 -20   3   -1.50    1.80
  20 -12  -3    1.50    1.90
 -12  -8  -3   -0.70    1.70
  -8  20  -3   -0.20    2.00
 -12  -8  -3   -0.50    1.30
 -20  12   3   -1.50    1.70
   8 -20   3    0.70    1.70
  12   8   3   -1.30    1.90
  -7  19  -3    2.80    2.00
 -12  -7  -3   -0.10    1.60
 -12  -7  -3    0.00    1.20
  19 -12  -3    1.30    1.80
 -19  12   3   -1.10    1.40
   7 -19   3    0.00    1.70
  12   7   3   -2.50    1.90
 -12  -6  -3  531.15   74.69
 -12  -6  -3  561.24   74.49
  -6  18  -3  568.24   74.79
  18 -12  -3  498.75   74.59
   6 -18   3  521.95   74.59
  12   6   3  544.85   74.89
 -18  12   3  511.55   74.89
 -18  12   3  542.25   74.59
 -12  -5  -3   -1.00    1.40
  -5  17  -3    0.30    1.50
  17 -12  -3   -0.60    1.40
 -17  12   3   -0.20    1.80
 -17  12   3   -0.30    1.30
  12   5   3    2.60    1.50
   5 -17   3   -1.60    1.30
  12   5   3   -1.70    1.80
  -4  16  -3    0.40    1.50
 -12  -4  -3   -0.20    1.40
  16 -12  -3   -0.10    1.40
  -4  16  -3    0.90    1.50
   4 -16   3   -0.70    1.30
 -16  12   3    0.80    1.80
  12   4   3    0.80    1.30
  12   4   3    0.90    1.70
 -16  12   3   -0.70    1.20
 -12  -3  -3  439.66   68.79
  -3  15  -3  529.15   68.79
  15 -12  -3  485.55   68.89
  -3  15  -3  475.65   68.89
   3 -15   3  526.95   68.79
  12   3   3  510.45   68.79
   3 -15   3  586.64   69.39
 -15  12   3  470.65   68.79
  12   3   3  493.85   68.99
 -15  12   3  446.86   69.19
  -2  14  -3   -1.90    1.10
  14 -12  -3    1.90    1.40
 -12  -2  -3    1.00    1.30
  -2  14  -3    1.30    1.50
   2 -14   3    0.00    1.00
   2 -14   3   -0.60    1.10
 -14  12   3   -0.20    1.10
 -14  12   3   -1.70    1.40
  12   2   3   -0.70    1.50
  12   2   3    0.50    1.20
  -1  13  -3   -0.40    1.20
 -12  -1  -3    0.70    1.20
  -1  13  -3   -1.50    1.20
  13 -12  -3    0.90    1.50
  12   1   3    1.60    1.50
 -13  12   3   -0.70    1.00
  12   1   3    0.10    1.20
   1 -13   3    0.00    1.10
   1 -13   3   -1.30    0.90
 -13  12   3    0.40    1.60
   0  12  -3  420.56   59.19
   0  12  -3  427.06   58.99
 -12   0  -3  373.36   58.99
  12 -12  -3  492.25   58.89
  12 -12  -3  422.86   59.09
  12   0   3  447.36   59.09
   0 -12   3  438.16   58.89
  12   0   3  417.16   58.89
   0 -12   3  416.56   58.89
 -12  12   3  377.56   58.89
  11 -12  -3    1.40    1.00
  11 -12  -3    0.40    1.30
   1  11  -3    0.80    1.30
 -12   1  -3   -0.90    1.10
   1  11  -3   -0.30    1.20
  -1 -11   3    1.30    1.00
  -1 -11   3    1.40    1.00
 -11  12   3   -0.20    1.50
  12  -1   3   -0.60    1.20
  12  -1   3    1.80    1.20
 -11  12   3    2.70    1.10
 -12   2  -3   -1.20    1.00
   2  10  -3   -0.80    1.10
  10 -12  -3    1.10    0.90
   2  10  -3    1.20    1.40
  10 -12  -3    0.40    1.20
  -2 -10   3    1.50    0.90
  12  -2   3    1.80    1.30
 -10  12   3   -0.40    1.30
  -2 -10   3    0.40    0.80
  12  -2   3   -1.50    1.00
 -10  12   3   -1.10    0.80
   9 -12  -3  106.09   17.00
   9 -12  -3  114.99   16.80
 -12   3  -3  137.59   17.20
   3   9  -3  104.49   17.00
   3   9  -3  105.49   17.10
  -3  -9   3  129.99   16.90
  12  -3   3  106.19   16.90
  -9  12   3  140.49   16.80
  -9  12   3  136.99   17.60
  12  -3   3  110.19   17.00
  -3  -9   3  120.69   16.80
 -12   4  -3   -0.30    0.80
   8 -12  -3   -1.10    1.20
   4   8  -3    0.10    1.20
   4   8  -3   -0.50    1.00
 -12   4  -3    0.80    1.20
  -8  12   3    0.80    0.90
  -8  12   3    0.80    0.70
  12  -4   3   -0.10    1.00
  12  -4   3   -0.20    1.10
  -8  12   3    0.50    1.60
  -4  -8   3    0.70    0.80
  -4  -8   3    0.00    0.90
   7 -12  -3   -0.30    1.00
   5   7  -3    0.30    1.00
 -12   5  -3   -0.10    1.00
 -12   5  -3    0.50    1.20
   7 -12  -3   -0.40    0.60
   5   7  -3   -0.40    1.20
  12  -5   3   -1.10    1.00
  -7  12   3    2.00    0.90
  -5  -7   3   -0.10    0.70
  -7  12   3   -1.20    1.40
  12  -5   3    2.10    1.10
  -5  -7   3    0.30    0.80
   6   6  -3   55.49    8.40
 -12   6  -3   51.99    8.50
   6 -12  -3   58.19    8.10
   6 -12  -3   54.69    8.50
 -12   6  -3   64.49    8.50
   6   6  -3   46.50    8.50
  -6  -6   3   55.59    8.20
  12  -6   3   62.39    8.40
  -6  12   3   60.09    8.90
  -6  -6   3   60.99    8.40
  12  -6   3   51.49    8.40
  -6  12   3   60.79    8.30
   5 -12  -3   -0.30    0.60
 -12   7  -3    1.10    1.10
   7   5  -3    0.20    0.90
   7   5  -3    1.70    1.30
   5 -12  -3   -0.90    1.00
 -12   7  -3    0.00    1.00
  -7  -5   3    0.40    1.00
  12  -7   3    0.30    1.00
  -5  12   3    0.10    1.30
  -5  12   3   -0.20    0.90
  12  -7   3   -0.90    0.80
  -7  -5   3    0.60    0.70
   8   4  -3   -1.80    1.10
   4 -12  -3    0.20    1.00
 -12   8  -3   -0.40    1.10
   8   4  -3    1.40    0.90
 -12   8  -3    1.20    1.20
   4 -12  -3    0.30    0.60
  12  -8   3    1.90    1.20
  -4  12   3   -1.10    1.20
  -4  12   3    0.70    1.00
  12  -8   3    0.60    0.80
  -8  -4   3    0.30    1.00
 -12   9  -3  142.09   21.20
   9   3  -3  140.89   21.20
   9   3  -3  164.78   21.00
   3 -12  -3  146.79   20.90
   3 -12  -3  146.39   21.10
 -12   9  -3  138.49   21.30
  -3  12   3  161.48   21.40
  12  -9   3  165.18   20.90
  12  -9   3  147.29   21.20
  -9  -3   3  147.29   21.20
  -3  12   3  137.29   21.10
 -12  10  -3   -0.40    1.00
  10   2  -3   -0.80    1.10
  10   2  -3    1.00    0.90
   2 -12  -3    1.40    0.70
   2 -12  -3   -1.40    1.00
 -12  10  -3    0.80    1.30
  -2  12   3    0.00    1.10
  12 -10   3   -0.50    1.10
 -10  -2   3   -0.10    1.10
  -2  12   3   -0.20    1.10
   1 -12  -3   -0.70    1.00
   1 -12  -3    1.40    0.80
  11   1  -3    0.10    0.90
  11   1  -3    1.10    1.40
 -12  11  -3    1.20    1.10
 -12  11  -3   -0.60    1.30
  -1  12   3    1.40    1.30
  12 -11   3    2.60    1.40
  -1  12   3   -0.20    1.10
 -11  -1   3   -0.50    1.10
 -12  12  -3  345.67   42.90
 -12  12  -3  334.77   43.20
  12   0  -3  244.68   42.70
   0 -12  -3  262.37   42.80
   0 -12  -3  340.57   42.70
   0  12   3  326.37   43.00
   0  12   3  290.57   42.90
 -12   0   3  321.77   43.10
 -12  13  -3    1.00    1.50
  -1 -12  -3    0.40    0.90
  -1 -12  -3    0.60    1.10
 -12  13  -3   -0.90    1.00
  13  -1  -3   -2.90    1.10
  13  -1  -3   -1.50    1.00
   1  12   3   -0.60    1.30
   1  12   3    1.00    1.30
  12 -13   3    0.30    1.40
 -13   1   3   -0.30    1.30
  14  -2  -3   -1.00    1.30
  -2 -12  -3   -0.30    1.00
  14  -2  -3    0.00    1.10
 -12  14  -3    0.50    1.10
 -12  14  -3    0.10    1.50
  -2 -12  -3   -0.60    1.10
   2  12   3    1.20    1.50
  12 -14   3   -0.70    1.50
   2  12   3   -0.40    1.10
 -14   2   3    0.60    1.50
 -12  15  -3  351.46   45.60
  15  -3  -3  267.87   45.50
  -3 -12  -3  390.16   45.60
 -12  15  -3  372.06   46.00
  -3 -12  -3  311.77   45.60
   3  12   3  308.07   45.90
 -15   3   3  353.86   46.00
  12 -15   3  256.57   45.80
  -4 -12  -3   -0.20    1.10
  -4 -12  -3   -0.40    1.20
 -12  16  -3    0.60    1.60
  16  -4  -3    0.60    1.50
  16  -4  -3   -2.00    1.20
 -16   4   3   -2.00    1.40
   4  12   3   -2.10    1.60
  12 -16   3    0.20    1.60
  17  -5  -3    0.70    1.50
  17  -5  -3    0.90    1.40
 -12  17  -3    1.40    1.60
  -5 -12  -3    0.60    1.30
  -5 -12  -3   -0.60    1.20
  12 -17   3    2.00    1.80
   5  12   3    1.50    2.00
 -17   5   3    0.90    1.70
  18  -6  -3  319.97   48.20
  -6 -12  -3  397.16   48.30
  18  -6  -3  296.97   48.20
  12 -18   3  349.67   48.50
   6  12   3  379.36   48.70
  -7 -12  -3    0.00    1.40
  -7 -12  -3    1.40    1.50
  19  -7  -3    1.30    1.50
 -12  19  -3    0.90    1.90
  19  -7  -3   -0.40    1.70
  12 -19   3   -1.30    1.80
 -19   7   3    0.30    1.90
   7  12   3   -2.50    2.00
  20  -8  -3   -1.80    1.70
 -12  20  -3    2.70    2.10
  -8 -12  -3    0.60    1.50
  -8 -12  -3   -2.30    2.10
   8  12   3    0.60    2.30
  12 -20   3    1.10    2.00
 -20   8   3   -3.60    1.50
  -6  19  -3    1.20    1.90
  19 -13  -3   -0.10    1.70
 -13  -6  -3   -1.80    1.50
 -13  -6  -3    1.00    1.30
  13   6   3   -2.30    1.90
   6 -19   3    0.00    1.60
 -19  13   3    0.50    1.50
 -19  13   3    1.20    2.00
 -13  -5  -3    1.00    1.60
  -5  18  -3    1.20    1.70
  18 -13  -3    0.00    1.70
  13   5   3   -2.20    1.50
  13   5   3   -1.00    1.80
   5 -18   3   -0.80    1.50
 -18  13   3   -0.90    1.90
 -18  13   3   -0.60    1.30
  -4  17  -3   15.50    2.90
 -13  -4  -3   12.80    2.80
  17 -13  -3    4.80    2.40
 -17  13   3   14.30    3.10
   4 -17   3    9.70    2.40
  13   4   3    7.00    2.20
 -17  13   3   11.10    2.40
  13   4   3    4.00    2.40
 -13  -3  -3    0.50    1.50
  16 -13  -3   -0.10    1.40
  -3  16  -3    0.70    1.50
  -3  16  -3   -0.10    1.40
  13   3   3   -0.90    1.30
 -16  13   3   -1.90    1.20
  13   3   3   -1.60    1.50
   3 -16   3    2.40    1.50
 -16  13   3   -0.50    1.70
  15 -13  -3    0.80    1.50
  -2  15  -3   -0.10    1.40
  -2  15  -3   -1.90    1.20
 -13  -2  -3    2.60    1.60
 -15  13   3   -1.10    1.60
  13   2   3   -0.30    1.40
   2 -15   3    1.00    1.30
 -15  13   3    0.00    1.20
  13   2   3   -1.20    1.40
  -1  14  -3  167.68   21.10
 -13  -1  -3  156.58   21.00
  -1  14  -3  144.09   20.80
  13   1   3  120.79   20.70
  13   1   3  116.99   20.90
 -14  13   3  162.78   21.40
   1 -14   3  131.69   20.80
   1 -14   3  156.68   20.70
 -14  13   3  165.38   20.80
  13 -13  -3    0.50    1.50
   0  13  -3    1.70    1.40
   0  13  -3   -2.10    1.20
 -13   0  -3   -2.60    1.10
  13   0   3    0.40    1.20
 -13  13   3   -1.40    1.00
 -13  13   3   -0.50    1.60
  13   0   3   -2.80    1.30
   0 -13   3    0.70    1.00
   0 -13   3    0.40    1.20
   1  12  -3    0.60    1.40
  12 -13  -3    1.00    1.40
   1  12  -3    0.30    1.30
 -13   1  -3    0.30    1.30
  -1 -12   3    0.90    1.00
  -1 -12   3   -0.40    1.00
  13  -1   3    1.10    1.30
 -12  13   3   -0.30    0.90
 -12  13   3   -0.50    1.50
  13  -1   3   -2.10    1.20
   2  11  -3  365.96   44.00
   2  11  -3  293.37   43.80
 -13   2  -3  371.86   44.00
  11 -13  -3  308.17   43.90
  11 -13  -3  290.97   43.60
  -2 -11   3  300.37   43.70
  13  -2   3  261.57   43.80
  13  -2   3  257.47   43.70
  -2 -11   3  383.06   43.80
   3  10  -3    1.10    1.20
   3  10  -3   -2.10    1.30
 -13   3  -3    0.90    1.20
  10 -13  -3   -1.00    1.30
  10 -13  -3    2.00    1.00
  -3 -10   3    1.90    1.00
  13  -3   3    0.20    1.20
 -10  13   3    0.40    1.40
  -3 -10   3    0.90    1.00
  13  -3   3    0.50    1.20
   4   9  -3   -1.10    1.30
   9 -13  -3    1.80    1.40
 -13   4  -3   -0.40    1.20
   4   9  -3    0.40    1.10
  -9  13   3   -1.50    1.40
  -4  -9   3    0.90    0.90
  13  -4   3   -1.70    1.10
  -9  13   3   -0.50    0.80
  -4  -9   3   -0.50    0.90
  13  -4   3    0.50    1.20
 -13   5  -3  874.11  105.39
   8 -13  -3  742.83  105.29
   5   8  -3  643.44  105.19
   5   8  -3  703.13  105.19
  -8  13   3  896.61  105.09
  13  -5   3  706.53  105.19
  -5  -8   3  773.72  105.19
  13  -5   3  718.53  105.19
  -5  -8   3  765.72  104.99
   6   7  -3    0.20    1.30
   7 -13  -3   -2.20    1.10
 -13   6  -3    1.40    1.20
 -13   6  -3   -0.20    1.10
  -6  -7   3    0.20    0.80
  -7  13   3    0.00    0.90
  13  -6   3   -0.20    1.10
  -7  13   3   -2.00    1.30
  -6  -7   3   -0.50    0.90
  13  -6   3    1.30    1.20
 -13   7  -3   -0.50    1.10
   7   6  -3   -1.20    1.20
 -13   7  -3    0.20    1.10
   6 -13  -3   -1.80    1.00
  -6  13   3   -1.00    1.40
  13  -7   3   -0.20    1.10
  -7  -6   3   -0.20    1.00
  -6  13   3   -0.60    0.90
  -7  -6   3   -0.10    0.80
  13  -7   3    0.70    1.00
   8   5  -3  893.01  126.49
 -13   8  -3  895.51  126.39
 -13   8  -3  871.61  126.39
   5 -13  -3  886.21  126.39
  -8  -5   3 1016.50  126.19
  13  -8   3  932.91  126.39
  -5  13   3  831.62  126.19
  -8  -5   3  890.61  126.39
  13  -8   3  954.10  126.19
  -5  13   3  927.31  126.59
 -13   9  -3   -0.30    1.30
   9   4  -3    1.10    0.90
   4 -13  -3   -0.60    1.10
 -13   9  -3   -0.90    1.20
   9   4  -3    1.50    1.50
  13  -9   3   -2.60    1.00
  -4  13   3   -0.30    1.00
  -9  -4   3    0.10    1.10
  -4  13   3   -0.90    1.10
 -13  10  -3    0.00    1.30
  10   3  -3   -0.20    1.30
 -13  10  -3   -1.60    1.00
   3 -13  -3   -2.20    1.10
  10   3  -3   -0.20    0.90
 -10  -3   3   -2.00    1.10
  -3  13   3    0.90    1.30
  -3  13   3    0.50    1.10
  13 -10   3    1.10    1.30
 -13  11  -3  445.16   65.09
 -13  11  -3  434.06   64.99
   2 -13  -3  454.85   64.89
  11   2  -3  516.85   64.79
  11   2  -3  478.95   65.09
  13 -11   3  484.55   64.99
  -2  13   3  450.75   64.99
 -11  -2   3  454.85   65.09
  -2  13   3  474.85   64.99
 -13  12  -3   -0.10    1.10
 -13  12  -3    0.00    1.40
   1 -13  -3   -1.40    1.00
  12   1  -3   -2.30    1.20
  12   1  -3    0.00    0.90
  -1  13   3   -1.80    1.00
  -1  13   3    0.00    1.30
  13 -12   3    2.20    1.50
 -12  -1   3    0.50    1.30
 -13  13  -3    0.80    1.10
  13   0  -3   -0.70    1.00
  13   0  -3    1.30    1.40
   0 -13  -3    1.00    1.20
 -13  13  -3    1.30    1.50
  13 -13   3    0.00    1.40
   0  13   3   -1.40    1.00
 -13   0   3   -0.70    1.30
   0  13   3   -0.60    1.40
 -13  14  -3  203.08   29.80
  14  -1  -3  230.68   29.60
  14  -1  -3  230.38   29.40
  -1 -13  -3  208.88   29.50
 -13  14  -3  194.48   29.40
  13 -14   3  202.98   29.70
 -14   1   3  189.78   29.70
   1  13   3  208.58   29.60
   1  13   3  217.08   29.70
  -2 -13  -3    3.00    1.40
  15  -2  -3    0.70    1.20
 -13  15  -3    1.20    1.60
 -13  15  -3    1.00    1.20
  15  -2  -3   -0.20    1.50
   2  13   3    0.80    1.70
  13 -15   3    0.70    1.70
 -15   2   3   -0.40    1.40
  -3 -13  -3    0.30    1.30
  16  -3  -3   -1.00    1.20
  16  -3  -3    0.40    1.50
 -13  16  -3    2.10    1.70
   3  13   3   -0.60    1.70
  13 -16   3   -1.50    1.60
 -16   3   3    1.20    1.70
  17  -4  -3   14.70    3.20
  -4 -13  -3   16.40    3.10
  17  -4  -3   19.90    3.40
 -13  17  -3   17.00    3.50
   4  13   3   15.10    3.60
 -17   4   3   16.70    3.50
  13 -17   3   13.20    3.40
  18  -5  -3    0.50    1.60
  18  -5  -3    0.80    1.50
 -13  18  -3   -1.70    1.60
  -5 -13  -3   -0.20    1.30
 -18   5   3   -0.80    1.80
  13 -18   3   -3.40    1.60
   5  13   3    1.00    2.10
 -13  19  -3    2.40    2.00
  19  -6  -3   -0.60    1.70
  19  -6  -3   -0.60    1.50
  -6 -13  -3    1.30    1.40
  13 -19   3   -0.60    1.80
   6  13   3   -0.10    2.20
 -19   6   3   -2.30    1.70
 -14  -5  -3   66.69    8.50
  -5  19  -3   57.59    8.40
  19 -14  -3   41.70    8.20
 -19  14   3   67.29    8.90
  14   5   3   48.00    8.00
  14   5   3   43.20    8.20
   5 -19   3   46.80    8.00
 -14  -4  -3   -0.40    1.70
  18 -14  -3   -0.40    1.80
  -4  18  -3   -0.10    1.60
  14   4   3   -1.30    1.50
  14   4   3   -1.00    1.80
   4 -18   3   -1.10    1.50
 -18  14   3    0.70    2.00
  17 -14  -3    0.10    1.60
  -3  17  -3   -2.50    1.30
 -14  -3  -3    0.30    1.70
  14   3   3   -2.50    1.50
 -17  14   3   -2.60    1.80
   3 -17   3   -0.30    1.30
  14   3   3    1.40    1.50
  -2  16  -3   77.19   10.20
  16 -14  -3   61.29   10.20
  -2  16  -3   67.79   10.10
 -14  -2  -3   56.69   10.10
  14   2   3   63.59   10.00
 -16  14   3   74.09   10.70
   2 -16   3   65.19   10.00
  14   2   3   75.19   10.30
 -14  -1  -3   -0.40    1.40
  15 -14  -3   -1.80    1.50
  -1  15  -3    0.90    1.50
  -1  15  -3   -0.60    1.30
 -15  14   3   -0.90    1.60
  14   1   3   -0.50    1.50
  14   1   3    1.70    1.40
   1 -15   3    0.70    1.30
   0  14  -3    1.40    1.40
  14 -14  -3    0.20    1.60
 -14   0  -3    0.60    1.40
   0  14  -3    0.30    1.60
   0 -14   3    1.40    1.20
   0 -14   3    1.10    1.30
  14   0   3   -2.60    1.30
 -14  14   3   -2.10    1.60
  14   0   3    0.80    1.40
 -14   1  -3   36.00    6.60
   1  13  -3   42.70    6.70
   1  13  -3   45.30    6.70
  13 -14  -3   42.50    6.80
  14  -1   3   39.80    6.50
  -1 -13   3   46.50    6.40
 -13  14   3   49.90    7.30
  -1 -13   3   43.10    6.50
  14  -1   3   35.30    6.60
   2  12  -3   -0.50    1.40
  12 -14  -3    0.30    1.60
   2  12  -3   -0.10    1.20
 -14   2  -3    0.40    1.30
  14  -2   3   -0.90    1.30
 -12  14   3   -1.00    1.50
  -2 -12   3    0.90    1.10
  14  -2   3   -0.20    1.20
  -2 -12   3    2.80    1.20
 -14   3  -3    0.10    1.30
  11 -14  -3   -0.90    1.30
   3  11  -3    3.30    1.70
   3  11  -3    0.30    1.20
  -3 -11   3    0.10    1.00
  14  -3   3    0.10    1.30
  -3 -11   3    0.60    1.00
  14  -3   3   -1.70    1.30
 -11  14   3   -1.00    1.60
   4  10  -3   76.39   12.00
  10 -14  -3   75.09   11.70
 -14   4  -3  100.09   12.20
  10 -14  -3   70.89   12.00
   4  10  -3   83.09   11.90
  -4 -10   3   96.19   11.90
  14  -4   3   63.09   11.80
  14  -4   3   66.89   11.90
 -10  14   3  117.89   12.90
  -4 -10   3   92.29   11.80
   9 -14  -3    2.30    1.50
   5   9  -3    2.20    1.50
 -14   5  -3   -1.50    1.10
  14  -5   3   -0.90    1.20
  14  -5   3   -0.10    1.20
  -5  -9   3    0.30    1.00
  -9  14   3    0.10    0.90
  -9  14   3   -1.20    1.40
  -5  -9   3    0.90    0.90
 -14   6  -3    3.40    1.40
   6   8  -3    1.50    1.50
   8 -14  -3    0.60    1.30
 -14   6  -3    1.20    1.30
  14  -6   3    1.30    1.30
  -6  -8   3    1.40    0.90
  -6  -8   3    0.90    1.10
  14  -6   3   -2.40    1.00
  -8  14   3    1.00    1.00
  -8  14   3    1.70    1.60
 -14   7  -3  109.19   15.80
   7 -14  -3  109.09   15.80
 -14   7  -3  127.49   15.80
   7   7  -3   99.29   15.80
  14  -7   3   98.29   15.50
  -7  14   3  110.09   15.50
  -7  14   3  110.59   16.00
  -7  -7   3  111.19   15.60
  14  -7   3  110.09   15.70
  -7  -7   3  106.49   15.40
 -14   8  -3    2.50    1.30
   6 -14  -3    1.30    1.30
 -14   8  -3    0.70    1.20
   8   6  -3    0.30    1.30
  -8  -6   3    1.00    0.90
  14  -8   3    0.20    0.90
  14  -8   3    1.30    1.30
  -8  -6   3    0.90    1.20
  -6  14   3    0.80    1.30
  -6  14   3    0.00    1.00
   5 -14  -3    0.30    1.10
   9   5  -3    0.10    1.40
 -14   9  -3    0.50    1.20
 -14   9  -3    0.70    1.20
  -9  -5   3    1.00    1.30
  -5  14   3    0.00    1.00
  -5  14   3    0.80    1.30
  14  -9   3   -1.40    1.10
  -9  -5   3    0.40    0.90
   4 -14  -3  122.99   17.80
  10   4  -3  140.19   17.60
 -14  10  -3  104.29   17.80
  10   4  -3  133.99   17.90
 -14  10  -3  129.69   17.80
  -4  14   3  118.39   17.60
  -4  14   3  123.89   17.90
  14 -10   3  135.89   17.80
 -10  -4   3  114.49   17.80
  11   3  -3   -1.40    1.40
 -14  11  -3    1.40    1.60
   3 -14  -3    2.10    1.30
 -14  11  -3    0.80    1.30
  11   3  -3    2.80    1.10
  14 -11   3    0.80    1.40
 -11  -3   3   -0.50    1.30
  -3  14   3   -0.40    1.20
  -3  14   3   -0.70    1.10
  12   2  -3    0.30    1.40
 -14  12  -3    0.60    1.20
 -14  12  -3    0.70    1.50
  12   2  -3   -1.40    0.90
   2 -14  -3   -0.50    1.10
  -2  14   3    1.60    1.40
  -2  14   3   -0.80    1.10
  14 -12   3    1.90    1.60
 -12  -2   3    0.60    1.50
  13   1  -3   44.10    7.40
 -14  13  -3   53.49    7.70
   1 -14  -3   47.70    7.30
  13   1  -3   49.80    7.10
 -14  13  -3   46.00    7.30
  14 -13   3   42.40    7.50
  -1  14   3   42.00    7.30
 -13  -1   3   49.00    7.50
  -1  14   3   53.39    7.40
  14   0  -3    0.10    1.40
  14   0  -3    0.30    1.10
   0 -14  -3    1.20    1.30
 -14  14  -3    1.70    1.40
 -14  14  -3   -1.10    1.50
  14 -14   3   -1.20    1.40
   0  14   3   -0.80    1.20
 -14   0   3   -0.50    1.50
   0  14   3    1.20    1.60
 -14  15  -3    0.00    1.30
  15  -1  -3    1.10    1.60
  -1 -14  -3    1.70    1.40
  15  -1  -3    2.10    1.30
 -14  15  -3    1.40    1.70
   1  14   3    1.00    1.70
 -15   1   3    2.30    1.70
  14 -15   3    1.80    1.80
  16  -2  -3   64.19    9.80
 -14  16  -3   76.99   10.20
  16  -2  -3   59.99    9.60
  -2 -14  -3   66.89    9.70
  14 -16   3   53.39   10.00
 -16   2   3   65.29   10.00
   2  14   3   66.69   10.00
  17  -3  -3   -0.60    1.40
 -14  17  -3    2.50    1.90
  -3 -14  -3    1.90    1.40
  17  -3  -3    1.90    1.70
   3  14   3   -4.90    1.80
  14 -17   3    3.50    2.10
 -17   3   3    0.90    1.80
  -4 -14  -3   -1.90    1.30
 -14  18  -3    1.90    1.80
  18  -4  -3    0.00    1.50
  18  -4  -3    2.10    1.70
  14 -18   3    4.30    2.20
   4  14   3   -2.70    1.80
 -18   4   3   -0.10    1.80
  19  -5  -3   52.69    8.80
  19  -5  -3   56.99    8.80
 -14  19  -3   61.99    9.30
  -5 -14  -3   60.19    8.90
   5  14   3   64.19    9.50
  14 -19   3   59.89    9.20
 -19   5   3   56.19    9.20
 -15  -4  -3    0.50    1.80
  19 -15  -3    0.70    1.90
  -4  19  -3    0.90    1.80
  15   4   3    1.00    1.70
 -19  15   3    0.80    2.20
  15   4   3   -3.70    1.70
   4 -19   3   -0.50    1.60
 -15  -3  -3  275.97   43.10
  -3  18  -3  310.47   43.10
  18 -15  -3  310.07   43.20
 -18  15   3  270.07   43.40
  15   3   3  348.17   43.30
   3 -18   3  316.77   43.00
  15   3   3  319.87   43.00
  17 -15  -3   -2.20    1.60
  -2  17  -3    0.30    1.50
  -2  17  -3    3.00    1.80
 -15  -2  -3   -0.20    1.60
  15   2   3   -2.30    1.80
  15   2   3   -2.40    1.40
   2 -17   3   -1.20    1.40
 -17  15   3   -1.00    2.00
  -1  16  -3    0.00    1.40
  16 -15  -3   -2.60    1.70
  -1  16  -3    0.80    1.70
 -15  -1  -3   -1.10    1.50
  15   1   3    0.10    1.70
  15   1   3    0.90    1.50
   1 -16   3    2.20    1.50
 -16  15   3    0.20    1.90
   0  15  -3  293.77   43.60
   0  15  -3  330.27   43.70
  15 -15  -3  325.47   43.80
 -15   0  -3  276.67   43.60
  15   0   3  326.97   43.60
  15   0   3  335.77   43.80
 -15  15   3  271.77   43.90
   0 -15   3  339.57   43.60
   1  14  -3   -0.90    1.50
  14 -15  -3   -0.60    1.60
 -15   1  -3    0.00    1.30
   1  14  -3   -1.00    1.10
  15  -1   3   -0.40    1.50
  -1 -14   3   -0.30    1.20
 -14  15   3    0.20    1.90
  15  -1   3   -0.90    1.30
  -1 -14   3    0.50    1.20
  13 -15  -3   -0.60    1.60
   2  13  -3    0.00    1.20
 -15   2  -3   -0.40    1.30
   2  13  -3   -1.50    1.50
 -13  15   3   -1.10    1.70
  -2 -13   3   -0.30    1.10
  -2 -13   3   -0.20    1.10
  15  -2   3   -1.30    1.20
  15  -2   3   -1.20    1.40
 -15   3  -3  172.98   24.10
  12 -15  -3  154.48   24.10
   3  12  -3  157.98   24.10
  15  -3   3  156.28   23.90
  -3 -12   3  184.68   23.90
  -3 -12   3  172.28   23.90
 -12  15   3  206.48   24.60
  15  -3   3  152.38   24.00
   4  11  -3    0.00    1.50
  11 -15  -3   -1.00    1.50
 -15   4  -3   -1.40    1.30
  -4 -11   3    0.80    1.10
  15  -4   3   -0.90    1.30
  -4 -11   3   -0.80    1.00
  15  -4   3    0.30    1.40
 -11  15   3   -1.30    1.60
  10 -15  -3    1.80    1.60
   5  10  -3   -0.80    1.50
 -15   5  -3   -0.70    1.40
  15  -5   3    0.90    1.40
  -5 -10   3    0.30    1.00
  -5 -10   3   -0.70    1.00
  15  -5   3   -0.60    1.20
 -10  15   3   -0.60    1.60
 -15   6  -3  121.89   14.10
   6   9  -3   76.09   13.90
   9 -15  -3   90.49   14.00
  -6  -9   3  102.99   13.70
  -6  -9   3  127.59   13.90
  15  -6   3   72.69   13.60
  15  -6   3   92.59   13.90
 -15   7  -3    1.50    1.50
   7   8  -3   -0.20    1.40
   8 -15  -3   -0.60    1.40
  15  -7   3   -0.20    1.30
  -7  -8   3    0.50    1.10
  -8  15   3   -0.70    1.40
  -8  15   3   -0.20    1.00
  -7  -8   3    0.00    0.90
  15  -7   3   -0.90    1.00
   8   7  -3   -0.90    1.40
 -15   8  -3   -1.00    1.20
 -15   8  -3   -0.80    1.10
   7 -15  -3    0.70    1.30
  15  -8   3    1.00    1.40
  -8  -7   3    0.00    0.90
  -8  -7   3    0.20    1.10
  -7  15   3   -0.40    1.30
  -7  15   3   -1.10    0.90
   6 -15  -3  161.48   21.60
 -15   9  -3  152.48   21.60
 -15   9  -3  129.19   21.50
   9   6  -3  152.38   21.70
  15  -9   3  166.08   21.60
  -9  -6   3  150.88   21.60
  -9  -6   3  175.58   21.30
  -6  15   3  134.59   21.30
  -6  15   3  149.79   21.70
   5 -15  -3   -1.50    1.20
  10   5  -3   -2.90    1.30
 -15  10  -3   -1.10    1.20
 -15  10  -3    2.40    1.40
 -10  -5   3   -0.50    0.90
  -5  15   3    0.60    1.20
 -10  -5   3   -0.80    1.20
  15 -10   3    1.20    1.40
  -5  15   3   -1.30    1.20
 -15  11  -3    0.40    1.30
 -15  11  -3   -0.10    1.50
   4 -15  -3   -1.20    1.20
  11   4  -3   -0.10    1.50
  11   4  -3   -0.10    1.00
  15 -11   3    0.40    1.40
  -4  15   3    0.00    1.20
 -11  -4   3   -0.50    1.30
  -4  15   3   -1.00    1.20
   3 -15  -3  201.88   29.40
 -15  12  -3  192.18   29.60
  12   3  -3  225.38   29.60
  12   3  -3  214.68   29.20
 -15  12  -3  215.78   29.50
 -12  -3   3  192.18   29.50
  -3  15   3  209.88   29.40
  15 -12   3  214.98   29.50
  -3  15   3  212.28   29.50
  13   2  -3    0.00    1.60
 -15  13  -3    1.00    1.60
  13   2  -3   -2.10    1.00
 -15  13  -3   -1.10    1.30
   2 -15  -3   -1.40    1.20
  -2  15   3   -0.10    1.20
 -13  -2   3   -0.30    1.40
  -2  15   3   -0.20    1.40
  15 -13   3   -2.30    1.30
   1 -15  -3    0.50    1.30
  14   1  -3    1.70    1.30
  14   1  -3   -0.60    1.50
 -15  14  -3    0.30    1.60
 -15  14  -3   -1.00    1.30
  -1  15   3   -0.40    1.20
 -14  -1   3   -0.30    1.40
  15 -14   3    1.60    1.70
  -1  15   3    2.40    1.60
 -15  15  -3  273.47   31.00
   0 -15  -3  194.48   30.50
  15   0  -3  172.88   30.30
 -15   0   3  251.57   30.90
   0  15   3  253.67   30.70
   0  15   3  217.28   30.70
  15 -15   3  169.78   30.60
  16  -1  -3   -0.80    1.30
  16  -1  -3    0.10    1.70
 -15  16  -3    0.60    1.80
  -1 -15  -3   -0.50    1.40
 -16   1   3   -0.60    1.60
   1  15   3    0.40    1.80
  15 -16   3   -1.30    1.80
 -15  17  -3    0.80    1.80
  17  -2  -3   -0.70    1.60
  17  -2  -3    0.10    1.50
  -2 -15  -3   -0.50    1.50
   2  15   3    0.50    1.90
  15 -17   3   -1.80    1.90
 -17   2   3    0.00    1.70
  18  -3  -3  128.19   23.00
  -3 -15  -3  196.98   23.30
  18  -3  -3  146.09   23.00
   3  15   3  191.08   23.60
  15 -18   3  176.38   23.50
  19  -4  -3   -2.50    1.50
  19  -4  -3    0.00    1.70
  -4 -15  -3    0.30    1.60
 -15  19  -3    1.00    1.90
  15 -19   3   -0.30    2.00
   4  15   3   -0.70    2.10
 -19   4   3    2.30    2.00
 -16  -2  -3   -0.90    1.80
  18 -16  -3   -1.60    1.70
  -2  18  -3   -0.60    1.40
   2 -18   3   -1.30    1.50
  16   2   3   -2.80    1.80
  16   2   3   -2.40    1.50
 -18  16   3   -1.20    2.10
  -1  17  -3   44.20    7.60
  17 -16  -3   40.50    7.70
 -16  -1  -3   58.59    7.80
  -1  17  -3   58.39    7.60
 -17  16   3   59.29    8.30
   1 -17   3   45.70    7.50
  16   1   3   42.80    7.50
  16   1   3   36.20    7.60
   0  16  -3    0.70    1.40
 -16   0  -3    1.20    1.70
   0  16  -3    0.40    1.80
  16 -16  -3    3.20    2.10
   0 -16   3    1.10    1.50
 -16  16   3   -1.00    1.90
  16   0   3   -0.40    1.50
  16   0   3    0.40    1.90
 -16   1  -3    1.10    1.60
   1  15  -3    0.20    1.80
  15 -16  -3   -2.90    1.60
  16  -1   3    0.80    1.60
  -1 -15   3   -2.40    1.20
  16  -1   3   -1.10    1.60
 -15  16   3   -1.00    1.90
  14 -16  -3  116.99   19.30
 -16   2  -3  147.09   19.30
   2  14  -3  122.29   19.20
  -2 -14   3  134.09   19.00
  16  -2   3  126.09   19.20
  16  -2   3  120.09   19.10
  -2 -14   3  165.38   19.10
 -16   3  -3    0.20    1.50
   3  13  -3    0.00    1.70
  13 -16  -3   -1.10    1.60
 -13  16   3   -1.40    1.60
  -3 -13   3   -1.00    1.20
  -3 -13   3   -1.40    1.10
  16  -3   3   -1.30    1.40
  16  -3   3   -1.60    1.60
 -16   4  -3   -0.40    1.50
   4  12  -3   -0.20    1.60
  12 -16  -3    1.40    1.70
 -12  16   3   -1.80    1.60
  -4 -12   3    0.30    1.20
  -4 -12   3    0.20    1.10
  16  -4   3    0.50    1.40
  16  -4   3   -1.00    1.40
  11 -16  -3  294.17   44.80
 -16   5  -3  393.76   44.90
   5  11  -3  293.47   44.80
  16  -5   3  292.47   44.60
  -5 -11   3  338.57   44.50
  16  -5   3  248.68   44.50
  -5 -11   3  387.46   44.70
 -16   6  -3   -1.50    1.30
  10 -16  -3    2.10    1.70
   6  10  -3   -0.50    1.50
 -10  16   3    0.80    1.60
  16  -6   3   -0.10    1.20
  -6 -10   3   -0.40    1.00
  16  -6   3   -0.50    1.30
  -6 -10   3   -1.50    1.10
 -16   7  -3   -0.90    1.40
   7   9  -3   -0.30    1.60
   9 -16  -3    2.30    1.70
  -7  -9   3   -1.00    1.20
  16  -7   3    0.40    1.40
  -7  -9   3   -0.40    1.10
  -9  16   3    0.50    1.50
 -16   8  -3  595.34   77.59
   8   8  -3  472.35   77.49
   8 -16  -3  510.15   77.49
  -8  16   3  621.34   77.69
  16  -8   3  502.05   77.39
  -8  -8   3  636.54   77.29
  -8  -8   3  545.95   77.39
 -16   9  -3    0.20    1.30
   9   7  -3    0.30    1.50
 -16   9  -3   -1.70    1.30
   7 -16  -3   -0.30    1.40
  -7  16   3    1.20    1.20
  -9  -7   3    1.10    1.40
  -9  -7   3    0.80    1.00
  -7  16   3    0.60    1.50
  16  -9   3   -0.10    1.50
   6 -16  -3   -0.90    1.40
 -16  10  -3    0.80    1.40
  10   6  -3   -0.10    1.50
 -16  10  -3   -1.10    1.30
 -10  -6   3   -0.60    1.30
  16 -10   3   -1.30    1.30
 -10  -6   3   -1.00    1.00
  -6  16   3    0.80    1.20
  -6  16   3    1.00    1.50
   5 -16  -3  422.16   62.59
  11   5  -3  457.15   62.69
 -16  11  -3  462.85   62.69
 -16  11  -3  411.96   62.69
  -5  16   3  421.76   62.39
  -5  16   3  471.45   62.79
 -11  -5   3  460.75   62.69
  16 -11   3  427.56   62.59
 -11  -5   3  500.25   62.39
 -16  12  -3   -1.00    1.60
 -16  12  -3    1.50    1.50
   4 -16  -3   -0.40    1.30
  12   4  -3    0.00    1.10
  12   4  -3   -1.80    1.50
  16 -12   3   -1.50    1.40
  -4  16   3    0.20    1.30
 -12  -4   3    0.10    1.50
  -4  16   3    0.10    1.30
   3 -16  -3    1.60    1.50
 -16  13  -3   -0.10    1.40
 -16  13  -3    1.90    1.90
  13   3  -3    0.30    1.20
  13   3  -3   -0.80    1.50
 -13  -3   3    1.00    1.60
  -3  16   3   -2.20    1.20
  16 -13   3   -1.90    1.50
  -3  16   3   -1.20    1.20
  14   2  -3  207.58   27.70
 -16  14  -3  204.28   27.60
 -16  14  -3  193.98   27.80
  14   2  -3  196.38   27.40
   2 -16  -3  194.78   27.60
 -14  -2   3  179.28   27.70
  -2  16   3  204.18   27.60
  16 -14   3  181.38   27.70
  -2  16   3  187.18   27.50
   1 -16  -3   -1.70    1.30
  15   1  -3   -1.50    1.20
 -16  15  -3    0.50    1.80
 -16  15  -3   -1.10    1.30
  15   1  -3    0.70    1.70
  -1  16   3   -0.40    1.30
  16 -15   3   -0.60    1.80
 -15  -1   3   -1.80    1.50
  -1  16   3    0.70    1.70
  16   0  -3    0.90    1.40
   0 -16  -3    0.40    1.60
 -16  16  -3    0.10    1.80
  16   0  -3    1.60    1.80
   0  16   3    3.00    2.00
 -16   0   3   -1.20    1.60
  16 -16   3   -2.70    1.50
  17  -1  -3   80.49   11.10
  17  -1  -3   79.29   10.90
 -16  17  -3   75.59   11.30
  -1 -16  -3   73.59   10.90
   1  16   3   65.39   11.10
  16 -17   3   76.99   11.40
 -17   1   3   64.59   11.10
 -16  18  -3    1.40    2.00
  -2 -16  -3    1.70    1.70
  18  -2  -3    0.40    1.90
   2  16   3   -0.30    2.00
 -18   2   3   -0.90    1.80
  16 -18   3   -0.30    2.10
  18 -17  -3   -0.80    2.10
  17   1   3    1.40    1.80
   1 -18   3    1.20    1.60
  17 -17  -3    1.90    2.10
 -17   0  -3   -2.30    1.50
   0  17  -3   -0.50    1.90
 -17  17   3    0.50    2.20
  17   0   3    2.40    1.80
  17   0   3   -2.30    1.80
   0 -17   3    4.40    1.70
   1  16  -3   34.00    5.50
  16 -17  -3   24.20    5.30
 -17   1  -3   41.00    5.50
 -16  17   3   48.20    6.30
  -1 -16   3   28.80    5.10
  17  -1   3   28.70    5.30
  17  -1   3   18.70    4.90
 -17   2  -3    2.00    1.80
   2  15  -3    0.40    1.80
  15 -17  -3   -3.10    1.70
  17  -2   3    0.20    1.60
  17  -2   3    1.40    1.70
 -15  17   3   -2.50    1.70
  -2 -15   3   -1.10    1.40
  14 -17  -3    3.40    2.00
 -17   3  -3   -0.90    1.50
   3  14  -3    1.80    1.90
  -3 -14   3    2.10    1.40
  -3 -14   3    0.40    1.30
  17  -3   3   -2.40    1.50
  17  -3   3    1.00    1.60
 -14  17   3   -0.90    2.00
   4  13  -3   50.79    7.90
  13 -17  -3   39.90    7.80
 -17   4  -3   55.49    7.90
  -4 -13   3   53.69    7.50
  17  -4   3   45.00    7.60
  17  -4   3   36.00    7.40
 -13  17   3   69.09    8.50
  -4 -13   3   52.69    7.50
   5  12  -3   -0.40    1.60
 -17   5  -3   -0.30    1.50
  12 -17  -3   -1.20    1.50
  -5 -12   3   -0.80    1.10
 -12  17   3   -0.30    1.70
  17  -5   3    0.10    1.60
  -5 -12   3   -1.40    1.20
  17  -5   3   -0.90    1.30
 -17   6  -3    0.20    1.60
  11 -17  -3    3.90    1.90
   6  11  -3    2.60    1.90
  17  -6   3    0.60    1.50
  -6 -11   3   -1.10    1.30
  -6 -11   3    0.60    1.20
  17  -6   3   -0.40    1.30
 -11  17   3   -0.80    1.70
   7  10  -3   71.99   12.30
 -17   7  -3   88.89   12.30
  10 -17  -3   74.79   12.30
  17  -7   3   67.99   12.10
  -7 -10   3   92.39   12.00
  -7 -10   3   92.69   12.20
 -10  17   3   87.59   12.50
 -17   8  -3    3.20    1.70
   8   9  -3    0.70    1.70
   9 -17  -3    1.20    1.60
  -9  17   3    1.00    1.70
  -8  -9   3    2.60    1.20
  17  -8   3   -2.20    1.30
  -8  -9   3    0.00    1.30
   8 -17  -3   -0.70    1.60
   9   8  -3    0.10    1.70
 -17   9  -3   -0.40    1.40
  17  -9   3    0.50    1.60
  -9  -8   3   -0.50    1.10
  -8  17   3   -0.60    1.50
  -9  -8   3   -1.20    1.30
  10   7  -3   84.09   13.70
 -17  10  -3   95.79   13.70
   7 -17  -3  101.49   13.70
  17 -10   3   84.29   13.60
 -10  -7   3   94.49   13.70
  -7  17   3   91.59   13.80
 -10  -7   3   99.89   13.40
   6 -17  -3    0.30    1.50
 -17  11  -3    1.60    1.60
  11   6  -3   -2.30    1.50
 -17  11  -3   -0.40    1.40
  -6  17   3   -1.00    1.20
 -11  -6   3    0.50    1.00
  -6  17   3   -0.50    1.50
  17 -11   3   -0.50    1.50
 -11  -6   3    2.40    1.60
   5 -17  -3    0.30    1.50
  12   5  -3    0.20    1.70
 -17  12  -3   -0.40    1.60
 -17  12  -3    2.10    1.60
  -5  17   3   -1.80    1.30
  -5  17   3   -0.40    1.40
 -12  -5   3    0.30    1.10
  17 -12   3   -0.70    1.60
 -12  -5   3   -0.50    1.60
  13   4  -3   55.19    9.50
 -17  13  -3   66.79    9.80
   4 -17  -3   72.59    9.60
 -17  13  -3   61.79    9.50
  13   4  -3   54.59    9.20
  -4  17   3   66.69    9.60
  17 -13   3   63.49    9.60
  -4  17   3   58.09    9.30
 -13  -4   3   68.29    9.60
 -17  14  -3   -1.60    1.70
  14   3  -3   -0.60    1.30
  14   3  -3   -1.90    1.70
   3 -17  -3    1.10    1.50
 -17  14  -3   -0.20    1.50
  -3  17   3    0.20    1.50
 -14  -3   3   -0.30    1.60
  17 -14   3    0.40    1.70
  -3  17   3   -0.50    1.30
 -17  15  -3    1.00    1.90
  15   2  -3    3.70    1.90
  15   2  -3   -3.10    1.60
   2 -17  -3    2.50    1.80
 -17  15  -3    0.30    1.40
  -2  17   3   -0.80    1.60
  -2  17   3   -0.60    1.30
  17 -15   3    0.20    1.80
 -15  -2   3    1.20    1.70
 -17  16  -3   36.90    7.20
  16   1  -3   49.70    7.10
   1 -17  -3   47.80    7.10
 -16  -1   3   38.90    7.20
  17 -16   3   53.49    7.50
  -1  17   3   44.10    7.20
  17   0  -3    1.20    1.90
   0 -17  -3    2.30    1.70
 -17  17  -3   -1.60    1.90
 -17   0   3   -0.10    1.80
   0  17   3   -1.90    1.80
  17 -17   3   -0.20    1.90
  -1 -17  -3    0.30    1.60
  17 -18   3   -0.90    2.10
  17 -18  -3   -2.10    2.00
  -1 -17   3    2.50    1.80
  18  -1   3   -1.40    1.70
 -18   2  -3   -0.20    1.70
   2  16  -3   -2.50    1.90
  16 -18  -3   -1.50    1.90
  -2 -16   3    1.80    1.60
  18  -2   3   -0.70    1.60
 -16  18   3    1.20    2.20
  18  -2   3   -1.50    1.60
 -18   3  -3   94.69   15.70
   3  15  -3  104.69   15.80
  15 -18  -3   96.89   15.80
  18  -3   3  102.99   15.50
  -3 -15   3  118.09   15.60
 -15  18   3  134.59   16.40
  18  -3   3  103.49   15.60
 -18   4  -3   -2.50    1.50
  14 -18  -3   -3.30    1.70
   4  14  -3    1.60    1.90
  18  -4   3   -2.20    1.30
  -4 -14   3   -1.20    1.30
  -4 -14   3    0.30    1.30
  18  -4   3   -0.20    1.70
 -14  18   3   -0.50    1.90
 -18   5  -3    0.80    1.60
  13 -18  -3    0.00    1.90
   5  13  -3    0.50    1.90
  18  -5   3   -1.80    1.30
  -5 -13   3    0.80    1.40
  -5 -13   3    0.60    1.30
 -13  18   3   -0.30    1.80
  18  -5   3    2.30    1.70
 -18   6  -3  149.19   16.00
  12 -18  -3  112.89   15.80
   6  12  -3   94.99   15.80
  -6 -12   3  114.29   15.50
  18  -6   3   81.29   15.60
   7  11  -3   -0.80    1.90
  11 -18  -3    1.30    1.70
 -18   7  -3   -0.70    1.50
 -11  18   3   -0.10    1.80
  18  -7   3   -1.70    1.50
  -7 -11   3   -1.30    1.10
  -7 -11   3   -2.10    1.30
  10 -18  -3    3.50    1.90
 -18   8  -3    1.50    1.70
   8  10  -3   -0.70    1.90
 -10  18   3   -1.90    1.70
  -8 -10   3   -0.40    1.30
  -8 -10   3   -2.00    1.10
  18  -8   3   -0.40    1.70
 -18   9  -3   90.19   13.00
   9 -18  -3   82.69   13.00
   9   9  -3   75.39   13.00
  -9  -9   3   91.29   12.90
  -9  -9   3   96.59   12.70
  18  -9   3   72.79   12.90
  -9  18   3  101.59   13.20
 -18  10  -3   -1.10    1.40
  10   8  -3    2.80    2.00
   8 -18  -3   -2.50    1.50
 -10  -8   3   -0.50    1.40
  -8  18   3    1.50    1.80
 -10  -8   3   -0.30    1.10
  18 -10   3   -0.70    1.60
  11   7  -3   -3.90    1.40
   7 -18  -3   -0.90    1.50
 -18  11  -3    1.00    1.60
 -11  -7   3    0.90    1.20
  -7  18   3    0.30    1.60
 -11  -7   3    0.30    1.60
  18 -11   3    1.40    1.70
 -18  12  -3  159.48   26.00
   6 -18  -3  187.28   25.90
 -18  12  -3  182.58   25.90
  12   6  -3  200.38   26.10
 -12  -6   3  183.28   25.90
 -12  -6   3  175.68   25.90
  -6  18   3  194.38   26.00
  18 -12   3  178.98   25.90
   5 -18  -3   -0.20    1.60
 -18  13  -3   -1.70    1.80
 -18  13  -3    0.20    1.60
  13   5  -3    1.10    1.90
  -5  18   3    0.60    1.50
 -13  -5   3    0.00    1.60
  -5  18   3    0.60    1.60
  18 -13   3    0.30    1.70
 -18  14  -3    0.00    1.80
  14   4  -3    0.50    1.80
 -18  14  -3    0.10    1.50
   4 -18  -3    0.50    1.60
  18 -14   3   -0.30    1.70
 -14  -4   3    0.00    1.80
  -4  18   3   -0.20    1.50
  -4  18   3   -0.20    1.50
 -18  15  -3  134.89   16.70
   3 -18  -3  102.39   16.60
 -18  15  -3  127.59   17.10
  15   3  -3  100.29   16.70
  18 -15   3   97.39   16.70
 -15  -3   3  113.49   16.90
  -3  18   3  120.79   16.70
  -3  18   3  120.59   16.70
 -18  16  -3   -0.20    1.90
   2 -18  -3    0.20    1.70
  16   2  -3   -1.10    1.80
  18 -16   3    0.30    2.00
  -2  18   3   -1.70    1.70
 -16  -2   3    0.60    1.90
   1 -18  -3   -0.60    1.70
  18 -17   3   -1.10    2.00
   4  15  -3    0.10    2.00
  15 -19  -3   -1.80    1.90
 -19   4  -3   -0.60    1.60
 -15  19   3   -1.10    2.00
  19  -4   3    2.10    1.60
  -4 -15   3   -2.20    1.40
  19  -4   3   -2.20    1.70
   5  14  -3   87.79   16.30
 -19   5  -3  121.79   16.50
  14 -19  -3   90.69   16.30
  19  -5   3   87.29   16.20
 -14  19   3  148.29   17.00
  -5 -14   3  137.09   16.30
  -5 -14   3  116.89   16.20
 -19   6  -3   -1.80    1.50
   6  13  -3    0.90    2.00
  13 -19  -3   -1.90    1.80
  19  -6   3   -2.30    1.70
 -13  19   3    0.70    1.90
  -6 -13   3    1.20    1.50
  -6 -13   3   -0.50    1.40
 -19   7  -3    1.30    1.70
  12 -19  -3   -0.80    1.80
   7  12  -3    0.70    2.00
  19  -7   3   -0.80    1.80
 -12  19   3   -0.50    1.70
  -7 -12   3   -0.30    1.40
  -7 -12   3   -0.70    1.30
 -19   8  -3  196.08   26.20
   8  11  -3  157.08   26.20
  11 -19  -3  168.18   26.10
 -11  19   3  228.08   26.60
  -8 -11   3  204.58   26.10
  -8 -11   3  189.68   25.90
  19  -8   3  142.89   26.00
 -19   9  -3    1.20    1.60
   9  10  -3   -0.40    1.80
  10 -19  -3    0.00    1.90
  19  -9   3    0.10    1.90
 -10  19   3    0.10    1.80
  -9 -10   3    0.20    1.50
  10   9  -3    1.20    2.00
 -19  10  -3   -0.30    1.70
   9 -19  -3    2.70    1.80
 -10  -9   3    0.20    1.50
  -9  19   3    0.60    1.80
  19 -10   3   -1.10    1.70
 -19  11  -3  224.48   31.70
   8 -19  -3  216.98   31.70
  11   8  -3  227.78   31.80
  -8  19   3  253.47   31.90
 -11  -8   3  211.28   31.60
  19 -11   3  206.18   31.70
   7 -19  -3   -1.40    1.50
  12   7  -3    1.20    2.00
 -19  12  -3   -0.30    1.70
  19 -12   3   -0.10    1.80
 -12  -7   3    1.10    1.80
  -7  19   3   -1.00    1.60
 -19  13  -3   -2.90    1.60
  13   6  -3   -1.40    1.80
   6 -19  -3    0.60    1.70
 -13  -6   3    1.60    1.80
  -6  19   3    0.80    1.80
  19 -13   3   -0.10    1.70
  14   5  -3  158.28   23.40
 -19  14  -3  166.98   23.30
 -19  14  -3  159.28   23.60
   5 -19  -3  169.48   23.40
  -5  19   3  171.38   23.50
  19 -14   3  167.38   23.40
 -14  -5   3  148.29   23.40
 -19  15  -3    0.80    2.10
  15   4  -3    4.00    2.20
 -19  15  -3    0.40    1.60
   4 -19  -3   -2.80    1.50
 -15  -4   3   -2.40    1.70
  -4  19   3   -2.20    1.40
  19 -15   3   -1.10    1.80
   8  12  -3   -1.40    1.90
 -20   8  -3    1.00    1.80
  12 -20  -3   -1.60    1.80
  20  -8   3   -3.20    1.70
  -8 -12   3   -2.00    1.50
 -12  20   3   -1.50    1.80
  11 -20  -3    1.40    2.00
 -20   9  -3   -0.30    1.70
   9  11  -3    4.10    2.30
  20  -9   3   -1.30    1.80
  -9 -11   3   -2.00    1.50
 -11  20   3   -0.90    1.70
  10 -20  -3   79.69   12.30
 -20  10  -3   95.89   12.40
  10  10  -3   68.69   12.40
  20 -10   3   69.39   12.30
 -10  20   3   87.09   12.50
 -10 -10   3   92.19   12.30
   9 -20  -3    1.40    1.90
  11   9  -3    3.00    2.30
 -20  11  -3   -1.70    1.60
  20 -11   3   -2.20    1.70
  -9  20   3    3.00    2.00
 -11  -9   3   -1.50    1.50
  12   8  -3    1.20    2.00
   8 -20  -3    1.70    1.90
 -20  12  -3   -3.10    1.50
 -12  -8   3   -0.50    1.70
  -8  20   3   -0.30    1.80
  20 -12   3    0.20    1.90
   0   0   4    0.40    0.10
   0   0   4    0.20    0.20
   0   0   4    0.30    0.20
   0   0   4    0.50    0.20
   1  -1  -4  430.86   52.69
   0  -1   4  346.77   52.69
   0  -1   4  348.07   52.69
   1   0   4  399.46   52.69
   1   0   4  417.26   52.69
   1   0   4  374.46   52.69
  -1   1   4  371.76   52.69
  -1   1   4  361.56   52.69
  -1   1   4  375.16   52.69
   1   0  -4  269.27   39.60
   1  -1   4  293.37   39.60
   1  -1   4  273.27   39.60
   0   1   4  246.88   39.60
  -1   0   4  302.47   39.60
   1  -1   4  295.97   39.60
   1  -1   4  284.87   39.60
   0   1   4  294.87   39.60
   0   1   4  312.07   39.60
   2  -1  -4    0.10    0.20
  -1   2  -4   -0.10    0.20
   2  -1  -4    0.10    0.20
  -1  -1  -4    0.10    0.20
  -1   2  -4    0.40    0.30
   1   1   4    0.30    0.20
   1   1   4    0.00    0.20
  -2   1   4    0.30    0.30
  -2   1   4    0.40    0.20
   1  -2   4    0.40    0.30
   1  -2   4    0.10    0.20
   1   1   4    0.10    0.30
  -1   3  -4   82.29   10.50
   3  -2  -4   82.69   10.40
  -2  -1  -4   70.49   10.40
   3  -2  -4   72.39   10.30
  -3   2   4   74.89   10.30
   2   1   4   73.19   10.40
   1  -3   4   67.69   10.40
   2   1   4   67.69   10.30
   2   1   4   75.49   10.40
  -3   2   4   72.29   10.40
   1  -3   4   81.59   10.40
   2  -2  -4   47.20    6.50
   0   2  -4   41.40    6.50
   0   2  -4   35.80    6.50
   0  -2   4   51.89    6.50
   0  -2   4   46.80    6.50
  -2   2   4   58.59    6.50
  -2   2   4   49.10    6.60
  -2   2   4   49.20    6.40
   2   0   4   42.90    6.40
   2   0   4   45.20    6.50
   1   1  -4    0.30    0.30
   1  -2  -4    0.40    0.20
  -2   1  -4    0.00    0.20
  -1   2   4   -0.40    0.20
   2  -1   4    0.10    0.30
  -1  -1   4   -0.30    0.20
  -1  -1   4   -0.20    0.20
   2  -1   4    0.00    0.20
   2  -1   4    0.50    0.20
  -1   2   4    0.30    0.30
   0  -2  -4   66.39    9.90
   0  -2  -4   72.49    9.90
   0   2   4   69.09    9.90
   2  -2   4   85.79    9.90
  -2   0   4   64.49    9.90
   2  -2   4   73.99   10.00
  -2   0   4   68.99    9.90
   0   2   4   70.19   10.00
   3  -1  -4   52.09    6.60
   3  -1  -4   40.40    6.60
  -2   3  -4   39.10    6.70
  -1  -2  -4   49.30    6.60
   2  -3   4   58.29    6.70
  -3   1   4   42.70    6.60
   1   2   4   42.90    6.60
  -3   1   4   46.30    6.60
   1   2   4   49.00    6.70
   2  -3   4   51.19    6.60
   4  -2  -4    0.40    0.30
  -2   4  -4    0.60    0.30
  -2   4  -4    0.30    0.60
  -2  -2  -4    0.10    0.30
   4  -2  -4    0.30    0.40
   2  -4   4   -0.10    0.40
   2   2   4    0.60    0.50
  -4   2   4    0.60    0.50
   2  -4   4    0.30    0.40
   2   2   4    0.10    0.20
  -4   2   4    0.00    0.40
   2   2   4    0.30    0.40
  -3  -2  -4   33.00    5.40
  -2   5  -4   38.00    5.40
  -2   5  -4   39.00    5.80
   5  -3  -4   42.30    5.50
   5  -3  -4   36.40    5.40
  -5   3   4   40.40    5.60
   2  -5   4   36.50    5.40
   3   2   4   34.50    5.30
   3   2   4   36.10    5.40
   2  -5   4   45.60    5.50
  -5   3   4   42.80    5.50
   3   2   4   41.50    5.60
  -3  -1  -4  142.69   20.30
   4  -3  -4  147.49   20.30
   4  -3  -4  125.79   20.20
   1  -4   4  145.19   20.30
  -4   3   4  142.19   20.30
   1  -4   4  156.58   20.30
  -4   3   4  172.08   20.50
   3   1   4  136.89   20.30
   3  -3  -4    0.30    0.30
   0   3  -4    0.20    0.30
   3  -3  -4    0.80    0.40
  -3   0  -4    0.50    0.20
   0   3  -4    0.10    0.40
  -3   0  -4    0.70    0.40
   0  -3   4   -0.20    0.30
  -3   3   4    0.50    0.30
   3   0   4    0.50    0.30
   0  -3   4    0.20    0.30
  -3   3   4    0.20    0.40
  -3   3   4   -0.30    0.30
   3   0   4   -0.10    0.40
  -3   1  -4   50.49    6.90
   1   2  -4   48.90    6.90
   2  -3  -4   45.10    6.90
  -1  -2   4   54.29    6.80
   3  -1   4   49.50    6.90
   3  -1   4   51.49    6.90
   3  -1   4   44.70    6.90
  -1  -2   4   48.90    6.90
  -2   3   4   51.59    7.10
  -1  -2   4   47.20    6.90
  -2   3   4   44.10    6.90
  -3   2  -4   24.70    4.50
   2   1  -4   29.80    4.50
   2   1  -4   31.10    4.40
   1  -3  -4   33.10    4.50
  -1   3   4   30.70    4.60
  -2  -1   4   37.10    4.50
  -2  -1   4   31.70    4.50
  -1   3   4   31.20    4.50
   3  -2   4   31.70    4.40
   3  -2   4   31.20    4.50
  -3   3  -4   -0.40    0.40
   0  -3  -4    0.00    0.20
   3   0  -4   -0.40    0.20
   0  -3  -4    0.80    0.20
   3   0  -4    0.60    0.40
   3  -3   4    0.30    0.40
   3  -3   4   -0.30    0.30
   0   3   4    0.90    0.50
   0   3   4    0.70    0.40
  -3   0   4    0.20    0.30
  -3   0   4    0.40    0.30
   4  -1  -4  247.18   30.80
  -1  -3  -4  210.18   30.80
  -3   4  -4  244.88   31.10
  -1  -3  -4  214.28   30.70
   4  -1  -4  227.18   30.70
  -4   1   4  219.18   30.80
   3  -4   4  219.38   30.80
   1   3   4  232.08   30.80
  -4   1   4  188.48   30.80
   3  -4   4  244.28   30.80
   1   3   4  203.98   30.90
   5  -2  -4   25.80    3.60
  -3   5  -4   23.50    4.10
  -3   5  -4   24.70    3.60
   5  -2  -4   24.40    3.70
  -5   2   4   30.10    3.80
   3  -5   4   22.40    3.70
   2   3   4   26.30    3.60
  -5   2   4   25.40    3.80
   2   3   4   20.80    3.70
   2   3   4   27.80    3.90
   3  -5   4   24.60    3.70
  -3  -3  -4    0.70    0.50
   6  -3  -4   -0.10    0.50
   6  -3  -4    0.40    0.50
  -3   6  -4   -0.30    0.30
  -3   6  -4    0.20    1.00
  -6   3   4   -0.60    0.50
  -6   3   4    0.30    0.60
   3  -6   4    0.90    0.50
   3  -6   4   -0.10    0.50
   3   3   4   -0.90    0.60
   3   3   4   -0.20    0.50
   3   3   4    0.60    0.30
  -3   7  -4  457.55   61.29
  -3   7  -4  437.56   60.59
  -4  -3  -4  408.66   60.59
   7  -4  -4  444.06   60.59
   7  -4  -4  507.75   60.69
  -7   4   4  361.86   60.69
   3  -7   4  382.46   60.59
   4   3   4  444.96   60.59
   4   3   4  469.15   60.89
   3  -7   4  471.65   60.69
  -7   4   4  447.06   60.79
  -4  -2  -4    5.70    1.20
  -2   6  -4    4.00    1.00
   6  -4  -4    6.60    1.20
  -2   6  -4    4.20    1.60
   6  -4  -4    4.80    1.10
   2  -6   4    6.80    1.20
  -6   4   4    5.60    1.20
   4   2   4    6.90    1.20
  -6   4   4    8.10    1.50
   2  -6   4    5.80    1.20
   4   2   4    6.90    1.40
  -1   5  -4   -0.10    0.40
  -1   5  -4    1.20    0.70
  -4  -1  -4    0.20    0.50
   5  -4  -4    0.20    0.40
   5  -4  -4   -0.70    0.40
   1  -5   4    0.00    0.40
   4   1   4   -0.10    0.40
   4   1   4    0.00    0.60
  -5   4   4    0.40    0.60
   1  -5   4    0.30    0.40
  -5   4   4   -0.20    0.50
   4  -4  -4 1163.68  166.28
   0   4  -4 1226.48  166.28
  -4   0  -4 1236.28  166.18
   4  -4  -4 1121.79  166.28
   4   0   4 1347.37  166.38
  -4   4   4 1274.17  166.28
   4   0   4 1011.60  166.28
   0  -4   4 1241.98  166.28
   3  -4  -4  435.86   61.79
  -4   1  -4  421.96   61.79
  -4   1  -4  444.26   61.79
  -3   4   4  437.66   61.99
   4  -1   4  410.06   61.69
  -3   4   4  423.66   61.69
  -1  -3   4  446.46   61.69
   4  -1   4  510.25   61.89
  -1  -3   4  490.15   61.79
  -4   2  -4    0.30    0.50
   2  -4  -4   -0.10    0.40
   2   2  -4    0.00    0.40
  -2  -2   4    0.20    0.20
   4  -2   4   -0.60    0.30
  -2  -2   4   -0.20    0.30
  -2   4   4   -0.20    0.40
  -2  -2   4    0.50    0.30
   4  -2   4    0.30    0.40
  -2   4   4   -0.20    0.50
   4  -2   4    0.30    0.40
   3   1  -4  594.64   85.79
   3   1  -4  732.83   85.99
   1  -4  -4  616.14   85.89
   1  -4  -4  654.13   85.79
  -3  -1   4  565.14   85.89
  -3  -1   4  599.54   85.89
   4  -3   4  657.63   85.99
  -1   4   4  535.25   85.89
  -1   4   4  638.74   86.19
   0  -4  -4  647.94   96.09
  -4   4  -4  670.33   96.49
   0  -4  -4  728.73   96.09
   4   0  -4  759.12   96.09
   0   4   4  704.53   96.39
  -4   0   4  666.03   96.19
   0   4   4  682.13   96.19
  -4   0   4  719.53   96.09
   4  -4   4  658.23   96.19
  -4   5  -4   -0.30    0.90
  -1  -4  -4    0.00    0.40
  -1  -4  -4   -0.10    0.30
   5  -1  -4   -0.50    0.30
   5  -1  -4   -0.60    0.50
   1   4   4    0.30    0.60
  -5   1   4   -0.10    0.50
   1   4   4    0.90    0.60
   4  -5   4    0.90    0.60
   4  -5   4    0.40    0.50
  -5   1   4   -0.10    0.30
  -4   6  -4    6.20    1.20
   6  -2  -4    6.90    1.40
   6  -2  -4    9.60    1.60
  -2  -4  -4    9.60    1.40
  -4   6  -4    6.10    2.00
  -2  -4  -4    9.40    1.40
   2   4   4    9.00    1.50
   2   4   4   10.60    1.70
  -6   2   4    8.80    1.60
  -6   2   4    8.20    1.50
   4  -6   4    8.70    1.50
   4  -6   4    7.90    1.50
  -4   7  -4  293.77   34.60
  -3  -4  -4  257.27   34.70
   7  -3  -4  266.47   34.70
   7  -3  -4  221.38   34.80
  -4   7  -4  203.88   35.20
   3   4   4  223.08   34.70
  -7   3   4  252.47   34.90
   4  -7   4  230.38   34.80
   4  -7   4  290.67   34.80
   3   4   4  240.18   34.70
   3   4   4  244.48   34.90
  -4  -4  -4    0.50    0.60
   8  -4  -4   -0.40    0.60
  -4   8  -4    1.40    0.50
   8  -4  -4   -0.70    0.70
  -4   8  -4   -1.10    1.10
   4   4   4    2.10    0.80
   4   4   4    1.10    0.40
   4   4   4   -0.50    0.70
  -8   4   4   -0.80    0.70
   4  -8   4    2.10    0.70
  -8   4   4    0.00    0.60
   4  -8   4   -1.20    0.70
  -5  -4  -4  105.09   15.30
  -4   9  -4   92.09   15.90
   9  -5  -4  132.39   15.40
   9  -5  -4  113.79   15.30
  -4   9  -4  100.89   15.20
   5   4   4  116.39   15.30
  -9   5   4  120.69   15.60
  -9   5   4   99.89   15.50
   5   4   4  105.39   15.50
   4  -9   4  103.19   15.40
   4  -9   4  109.59   15.30
   8  -5  -4   85.99   11.90
   8  -5  -4   70.59   11.80
  -3   8  -4   88.89   11.80
  -5  -3  -4   81.89   11.90
  -8   5   4  109.59   12.30
   3  -8   4   70.19   11.90
   5   3   4   81.99   11.90
   5   3   4   69.49   12.00
  -8   5   4   93.79   12.10
   3  -8   4   89.69   11.80
  -5  -2  -4   -0.30    0.60
  -2   7  -4   -1.90    0.80
  -2   7  -4   -0.20    0.40
   7  -5  -4    0.80    0.60
   7  -5  -4    0.30    0.60
   5   2   4    0.00    0.50
   5   2   4    0.20    0.70
   2  -7   4   -0.50    0.50
  -7   5   4   -0.40    0.60
  -7   5   4    0.00    0.70
   2  -7   4    1.00    0.70
  -1   6  -4   47.40    6.80
   6  -5  -4   43.80    6.40
   6  -5  -4   43.10    6.30
  -1   6  -4   46.20    6.30
  -5  -1  -4   41.20    6.40
   5   1   4   45.40    6.30
   1  -6   4   40.00    6.30
  -6   5   4   49.60    6.50
  -6   5   4   37.70    6.60
   1  -6   4   47.10    6.40
   5   1   4   45.50    6.50
  -5   0  -4   20.50    3.60
   0   5  -4   23.80    3.50
   5  -5  -4   21.10    3.40
   5  -5  -4   27.00    3.60
   0   5  -4   17.70    3.70
  -5   5   4   25.60    3.50
   0  -5   4   30.30    3.60
  -5   5   4   28.80    4.00
   5   0   4   20.10    3.50
   0  -5   4   24.10    3.50
   5   0   4   24.70    3.70
   1   4  -4   -0.30    0.40
  -5   1  -4   -0.30    0.50
  -5   1  -4   -0.80    0.50
   1   4  -4   -0.40    0.50
   4  -5  -4   -0.10    0.50
  -4   5   4   -0.10    0.40
  -4   5   4   -0.10    0.70
  -1  -4   4   -0.10    0.30
   5  -1   4   -0.40    0.60
  -1  -4   4    0.20    0.40
  -4   5   4    0.20    0.40
   5  -1   4    0.00    0.40
   2   3  -4   47.10    6.00
  -5   2  -4   36.20    6.20
  -5   2  -4   39.40    6.00
   2   3  -4   45.90    5.90
   3  -5  -4   40.10    5.90
  -3   5   4   42.00    5.80
   5  -2   4   47.60    6.00
  -3   5   4   35.90    5.90
   5  -2   4   43.90    5.90
  -2  -3   4   44.30    5.80
  -3   5   4   30.10    6.20
  -2  -3   4   37.10    5.90
  -5   3  -4   28.30    4.50
   2  -5  -4   25.60    4.00
   3   2  -4   25.70    3.80
   5  -3   4   27.50    4.00
   5  -3   4   27.60    4.00
   5  -3   4   25.40    3.90
  -2   5   4   17.40    4.30
  -3  -2   4   30.60    3.90
  -2   5   4   32.40    4.00
   1  -5  -4   -0.10    0.30
  -5   4  -4   -0.20    0.90
   1  -5  -4    0.10    0.20
   4   1  -4    0.10    0.30
   4   1  -4   -0.50    0.40
  -1   5   4    0.10    0.50
  -1   5   4    0.50    0.80
   5  -4   4    0.40    0.50
   5  -4   4    0.00    0.50
   5  -4   4    0.10    0.30
  -4  -1   4    0.40    0.30
  -4  -1   4    0.40    0.40
  -5   5  -4   36.00    5.90
   5   0  -4   43.90    5.20
   0  -5  -4   37.80    5.30
   0  -5  -4   37.30    5.20
   5   0  -4   37.00    5.40
   0   5   4   33.10    5.40
  -5   0   4   31.10    5.20
   0   5   4   38.00    5.80
   5  -5   4   40.70    5.40
   5  -5   4   40.10    5.40
  -5   0   4   33.10    5.30
  -5   6  -4   23.70    4.40
   6  -1  -4   20.90    3.80
   6  -1  -4   23.90    3.60
  -1  -5  -4   26.80    3.60
   1   5   4   30.90    4.00
   1   5   4   23.90    4.00
   5  -6   4   27.10    3.80
  -6   1   4   23.40    3.70
   5  -6   4   23.90    3.80
  -6   1   4   30.60    3.90
  -5   7  -4    0.30    0.30
  -2  -5  -4    0.10    0.50
  -2  -5  -4   -0.20    0.40
  -5   7  -4   -0.30    1.10
   7  -2  -4    0.00    0.50
   7  -2  -4   -0.80    0.60
   2   5   4   -0.80    0.60
   5  -7   4    1.20    0.70
  -7   2   4    0.50    0.50
  -7   2   4    1.20    0.80
   2   5   4    0.20    0.60
   5  -7   4   -0.30    0.50
   8  -3  -4  136.39   17.80
  -3  -5  -4  121.49   17.80
  -5   8  -4  116.89   17.70
  -3  -5  -4  141.39   17.90
   8  -3  -4  142.69   18.00
  -5   8  -4   96.79   18.30
   3   5   4  128.79   17.90
   3   5   4  124.49   18.00
  -8   3   4  130.49   17.90
  -8   3   4  125.39   18.00
   5  -8   4  125.89   17.90
   5  -8   4  137.49   18.00
  -4  -5  -4   64.99    9.70
  -5   9  -4   54.69   10.20
   9  -4  -4   68.49    9.70
  -5   9  -4   80.69    9.60
  -4  -5  -4   71.09    9.70
   9  -4  -4   53.89    9.70
   4   5   4   61.69    9.60
   5  -9   4   76.69    9.70
  -9   4   4   81.99    9.90
   4   5   4   59.39    9.90
   5  -9   4   61.29    9.80
  -5  -5  -4    0.40    0.70
  -5  10  -4    0.20    1.30
  10  -5  -4    0.20    0.80
  10  -5  -4    0.00    0.90
  -5  10  -4   -0.20    0.50
   5   5   4   -0.60    0.90
   5 -10   4    0.20    1.00
 -10   5   4   -0.30    1.00
   5 -10   4   -0.10    0.60
 -10   5   4   -0.20    0.80
   5   5   4    0.00    0.70
   5   5   4    0.90    0.40
  -6  -5  -4  233.78   33.40
  11  -6  -4  242.58   33.40
  -5  11  -4  217.38   33.20
  -5  11  -4  224.18   33.90
  11  -6  -4  281.37   33.50
 -11   6   4  225.28   33.60
 -11   6   4  264.97   33.70
   6   5   4  246.28   33.40
   5 -11   4  246.88   33.60
   5 -11   4  227.68   33.30
   6   5   4  237.98   33.70
  -4  10  -4   11.50    3.10
  10  -6  -4   16.70    2.70
  -6  -4  -4   18.00    2.70
  -4  10  -4   14.60    2.40
  10  -6  -4   14.30    2.60
   4 -10   4   15.30    2.70
 -10   6   4   15.40    2.90
   4 -10   4   15.50    2.50
   6   4   4   11.80    2.60
   6   4   4   14.80    2.90
 -10   6   4   22.90    3.20
   9  -6  -4    0.00    0.80
  -3   9  -4    0.30    0.60
   9  -6  -4   -0.40    0.70
  -3   9  -4    0.20    1.40
  -6  -3  -4   -0.70    0.60
   3  -9   4   -0.10    0.70
   3  -9   4    0.70    0.60
  -9   6   4   -0.20    0.90
  -9   6   4   -0.10    0.90
   6   3   4   -0.30    1.00
   6   3   4   -0.60    0.70
   8  -6  -4   55.09    8.30
   8  -6  -4   62.29    8.30
  -6  -2  -4   49.90    8.30
  -2   8  -4   58.29    8.20
  -2   8  -4   53.19    8.90
   6   2   4   64.09    8.30
   2  -8   4   55.59    8.20
   6   2   4   60.09    8.50
   2  -8   4   61.49    8.40
  -8   6   4   56.19    8.70
  -8   6   4   56.49    8.40
  -6  -1  -4    1.80    0.80
  -1   7  -4    1.10    0.70
  -1   7  -4    2.60    1.40
   7  -6  -4    1.80    0.70
   7  -6  -4    2.40    0.80
   1  -7   4    0.30    0.70
   6   1   4    2.30    0.80
  -7   6   4    1.60    0.90
   6   1   4    2.20    1.00
   1  -7   4    1.70    0.70
  -7   6   4    2.20    1.20
   6  -6  -4   -0.10    0.50
   0   6  -4    0.20    0.90
   0   6  -4   -0.50    0.60
   6  -6  -4    0.10    0.60
  -6   0  -4   -0.10    0.60
   0  -6   4    0.70    0.50
  -6   6   4    0.10    0.60
  -6   6   4    2.70    1.30
   0  -6   4   -0.30    0.40
   6   0   4    0.10    0.80
   6   0   4    0.60    0.60
   5  -6  -4    6.50    1.50
  -6   1  -4   10.80    1.70
   1   5  -4    8.50    1.80
  -6   1  -4    6.50    1.50
   1   5  -4    7.90    1.60
  -1  -5   4   10.40    1.50
   6  -1   4    9.40    1.80
   6  -1   4    9.00    1.50
  -5   6   4   10.90    1.60
  -5   6   4    6.10    1.90
  -1  -5   4    7.60    1.40
  -5   6   4    9.50    1.50
  -6   2  -4   87.89   11.10
   2   4  -4   64.79   10.80
   2   4  -4   66.99   10.80
   4  -6  -4   76.19   10.90
  -6   2  -4   78.69   10.90
  -4   6   4   88.59   11.60
   6  -2   4   67.59   10.90
  -2  -4   4   87.69   10.80
  -2  -4   4   78.99   10.70
   6  -2   4   75.39   10.80
   3   3  -4    0.00    0.40
  -6   3  -4    0.10    0.50
   3   3  -4   -0.20    0.50
   3  -6  -4    0.10    0.20
  -6   3  -4   -0.40    0.80
   3  -6  -4    0.00    0.50
   6  -3   4    0.00    0.50
  -3  -3   4    0.60    0.40
  -3  -3   4    0.50    0.30
   6  -3   4   -0.30    0.50
  -3   6   4   -0.50    1.10
  -3   6   4   -0.20    0.50
  -6   4  -4  117.09   17.30
   4   2  -4  131.99   16.80
   2  -6  -4  114.99   16.60
   2  -6  -4  123.99   16.80
   4   2  -4  142.39   16.70
  -4  -2   4  108.49   16.70
   6  -4   4  122.09   16.80
  -2   6   4  107.29   16.70
  -2   6   4  101.49   17.40
   6  -4   4  136.49   16.80
  -4  -2   4  107.69   16.70
   5   1  -4    5.70    1.00
   5   1  -4    5.00    1.20
   1  -6  -4    3.70    1.00
   1  -6  -4    6.00    0.90
  -6   5  -4    3.50    1.80
  -1   6   4    6.00    1.90
   6  -5   4    4.60    0.90
   6  -5   4    4.00    1.10
  -1   6   4    5.50    1.20
   6  -5   4    9.80    1.40
  -5  -1   4    6.50    1.00
  -5  -1   4    4.20    1.10
   0  -6  -4   -0.20    0.30
  -6   6  -4    0.00    1.10
   6   0  -4    0.00    0.40
   0  -6  -4   -0.10    0.50
   6   0  -4   -0.40    0.60
   0   6   4   -0.50    0.60
   6  -6   4    1.80    0.70
   0   6   4    0.60    1.30
  -6   0   4   -0.30    0.30
  -6   0   4    0.50    0.60
   6  -6   4   -0.30    0.50
  -6   7  -4    5.50    1.70
   7  -1  -4    1.90    0.70
  -1  -6  -4    1.70    0.60
  -1  -6  -4    2.80    0.80
   7  -1  -4    2.90    1.00
  -7   1   4    1.50    0.60
  -7   1   4    3.60    1.00
   6  -7   4    5.40    1.10
   6  -7   4    3.30    0.80
   1   6   4    2.30    1.20
   1   6   4    2.10    0.90
  -2  -6  -4   31.50    5.50
  -2  -6  -4   39.00    5.40
  -6   8  -4   45.10    5.30
  -6   8  -4   30.30    6.10
   8  -2  -4   26.40    5.60
   8  -2  -4   37.70    5.50
   2   6   4   36.60    5.80
   6  -8   4   34.40    5.70
  -8   2   4   43.20    5.60
  -8   2   4   38.40    5.80
   2   6   4   36.30    5.70
   6  -8   4   39.00    5.60
   9  -3  -4   -0.70    0.70
  -6   9  -4    0.20    0.40
  -6   9  -4    1.50    1.30
  -3  -6  -4    0.60    0.60
  -3  -6  -4    2.20    0.80
   9  -3  -4    0.00    0.60
   3   6   4   -0.10    0.70
  -9   3   4    0.40    0.70
  -9   3   4   -0.50    0.80
   6  -9   4    0.00    0.70
   3   6   4   -0.30    0.90
   6  -9   4   -0.60    0.80
  -4  -6  -4   25.90    3.80
  -6  10  -4   22.60    4.50
  10  -4  -4   32.70    4.10
  -6  10  -4   21.60    3.60
  10  -4  -4   26.30    3.80
  -4  -6  -4   21.90    3.80
 -10   4   4   20.50    3.90
   4   6   4   28.20    4.20
   4   6   4   29.10    3.80
   6 -10   4   29.60    4.10
   6 -10   4   23.30    3.80
 -10   4   4   26.00    4.20
  11  -5  -4  126.89   19.80
  -5  -6  -4  134.69   19.80
  -5  -6  -4  156.08   19.90
  -6  11  -4  171.18   19.70
  11  -5  -4  106.69   19.90
  -6  11  -4  154.98   20.50
   6 -11   4  159.08   19.90
 -11   5   4  176.08   20.30
   5   6   4  134.89   19.70
   5   6   4  112.09   20.00
   6 -11   4  126.59   20.00
  -6  -6  -4   -0.10    0.90
  12  -6  -4    0.70    1.00
  -6  -6  -4    1.40    0.90
  -6  12  -4   -0.80    1.30
  12  -6  -4    0.70    1.00
  -6  12  -4   -0.30    0.70
   6 -12   4    0.00    0.70
   6 -12   4   -2.10    1.00
   6   6   4   -0.40    1.20
 -12   6   4    0.40    1.30
 -12   6   4   -0.90    1.00
  -6  13  -4   76.49   11.80
  -7  -6  -4   79.09   12.00
  -6  13  -4   86.29   12.50
  -7  -6  -4   82.19   11.90
  13  -7  -4   91.39   12.00
  13  -7  -4   87.19   12.00
 -13   7   4   87.09   12.40
 -13   7   4   77.69   12.20
   7   6   4   79.39   12.30
   6 -13   4   85.99   11.90
   6 -13   4   93.79   12.20
  12  -7  -4    0.90    1.10
  -5  12  -4    1.60    1.60
  12  -7  -4    1.70    1.10
  -7  -5  -4    2.40    1.00
  -5  12  -4    0.90    0.70
   5 -12   4    1.60    0.90
   7   5   4    1.30    1.30
 -12   7   4    4.10    1.50
   5 -12   4    3.60    1.40
 -12   7   4    1.10    1.40
   7   5   4    1.00    1.00
  -7  -4  -4   -0.50    0.80
  -4  11  -4    1.30    0.80
  11  -7  -4    0.10    0.90
  -4  11  -4    0.80    1.40
  11  -7  -4   -1.00    0.80
   7   4   4    1.40    1.30
   7   4   4   -1.50    0.90
   4 -11   4    0.30    1.00
 -11   7   4    0.50    1.10
   4 -11   4    0.00    0.70
 -11   7   4   -1.40    1.00
  -3  10  -4  569.24   80.49
  -7  -3  -4  523.55   80.59
  -3  10  -4  533.15   81.09
  10  -7  -4  666.03   80.59
  10  -7  -4  569.84   80.59
 -10   7   4  652.63   80.79
 -10   7   4  487.45   80.79
   3 -10   4  565.54   80.49
   3 -10   4  578.14   80.59
   7   3   4  617.84   80.59
   7   3   4  630.44   80.79
  -2   9  -4    4.20    1.10
  -2   9  -4    3.60    1.80
   9  -7  -4    1.10    0.90
  -7  -2  -4    4.20    1.20
   9  -7  -4    3.60    1.10
  -9   7   4    5.60    1.50
  -9   7   4    4.50    1.80
   2  -9   4    3.00    1.00
   7   2   4    3.40    1.10
   7   2   4    7.10    1.60
   2  -9   4    3.60    1.10
  -7  -1  -4    0.40    0.80
  -1   8  -4    0.10    1.20
   8  -7  -4   -0.10    0.70
   8  -7  -4    0.60    0.70
  -1   8  -4    0.50    0.70
   1  -8   4    0.30    0.70
   1  -8   4   -0.50    0.50
   7   1   4    0.00    0.70
   7   1   4    0.70    0.90
  -8   7   4    0.40    1.20
  -8   7   4   -1.00    0.80
   7  -7  -4 1775.62  240.18
   7  -7  -4 1619.74  240.28
   0   7  -4 1437.16  240.18
   0   7  -4 1919.81  240.68
  -7   7   4 1906.41  240.38
   0  -7   4 1777.32  240.18
   1   6  -4  234.08   34.50
  -7   1  -4  261.57   34.60
   6  -7  -4  240.98   34.40
   6  -7  -4  252.77   34.50
  -1  -6   4  255.87   34.40
  -1  -6   4  275.47   34.50
   7  -1   4  207.88   34.60
   2   5  -4    0.80    0.70
  -7   2  -4   -0.90    0.50
   5  -7  -4   -0.20    0.60
   2   5  -4   -0.40    0.70
  -7   2  -4    0.10    0.60
  -5   7   4   -0.50    1.20
  -2  -5   4    1.20    0.60
  -5   7   4    0.90    0.60
  -5   7   4    0.60    0.40
   7  -2   4   -0.20    0.50
  -2  -5   4    0.10    0.40
   7  -2   4    0.10    0.70
   3   4  -4  794.62  108.29
  -7   3  -4  704.33  108.29
   4  -7  -4  860.91  108.29
   3   4  -4  899.91  108.29
   4  -7  -4  788.92  108.09
  -3  -4   4  846.52  108.09
   7  -3   4  781.82  108.19
  -4   7   4  713.93  108.19
  -3  -4   4  666.13  108.19
  -4   7   4  738.83  109.09
   3  -7  -4  509.15   71.19
   3  -7  -4  482.85   71.39
  -7   4  -4  530.15   71.49
   4   3  -4  507.85   71.29
  -4  -3   4  514.15   71.39
  -3   7   4  573.04   71.39
  -3   7   4  572.44   72.49
   7  -4   4  450.55   71.39
   5   2  -4    0.30    0.60
   5   2  -4    0.10    0.40
   2  -7  -4    0.30    0.60
  -7   5  -4    0.30    0.60
   2  -7  -4    0.00    0.30
  -7   5  -4    0.00    1.10
  -5  -2   4    1.00    0.60
  -2   7   4   -1.90    1.30
   7  -5   4   -0.60    0.50
   7  -5   4   -0.30    0.50
   7  -5   4   -0.50    0.40
  -5  -2   4   -0.30    0.30
  -2   7   4    0.50    0.60
   1  -7  -4  382.56   53.69
   6   1  -4  377.86   53.79
   1  -7  -4  394.96   53.49
  -7   6  -4  445.06   54.39
   6   1  -4  447.36   53.59
   7  -6   4  391.16   53.69
   7  -6   4  409.36   53.79
  -1   7   4  304.77   54.49
  -1   7   4  363.46   53.69
  -6  -1   4  345.67   53.69
  -6  -1   4  374.36   53.59
   0  -7  -4 1113.69  139.49
   7   0  -4  915.41  139.49
   0  -7  -4 1002.90  139.59
   7  -7   4 1100.09  139.59
  -7   0   4 1041.60  139.49
   0   7   4  949.60  140.39
   7  -7   4  885.51  139.59
  -7   0   4 1037.90  139.69
   8  -1  -4   -0.50    0.50
  -7   8  -4   -0.70    1.20
  -1  -7  -4   -1.00    0.60
   8  -1  -4   -0.40    0.70
  -1  -7  -4    0.20    0.50
  -8   1   4    0.20    0.90
   1   7   4   -1.60    1.10
   7  -8   4    2.60    0.90
  -8   1   4    0.50    0.50
   1   7   4    0.40    0.90
   7  -8   4    0.10    0.30
   7  -8   4   -0.70    0.60
  -7   9  -4    6.20    1.90
  -2  -7  -4    3.50    1.10
   9  -2  -4    6.40    1.20
  -2  -7  -4    6.20    1.10
   9  -2  -4    6.90    1.50
   2   7   4    3.20    1.40
  -9   2   4    5.80    1.20
   7  -9   4    5.10    0.90
   7  -9   4    4.10    1.20
   7  -9   4    5.20    1.40
  -9   2   4    3.50    1.40
   2   7   4    5.30    1.70
  -7  10  -4  421.96   52.89
  -3  -7  -4  428.66   52.19
  10  -3  -4  346.87   52.19
  -7  10  -4  431.86   52.09
  -3  -7  -4  343.37   52.19
 -10   3   4  407.66   52.49
   7 -10   4  367.66   52.19
   3   7   4  343.37   52.39
   7 -10   4  331.57   52.29
   3   7   4  330.07   52.29
  -7  11  -4   -0.20    1.30
  11  -4  -4    0.50    0.80
  -4  -7  -4   -0.50    0.70
  -7  11  -4   -0.10    0.50
  11  -4  -4   -0.30    1.10
  -4  -7  -4   -1.40    0.70
   7 -11   4   -0.70    1.00
 -11   4   4    0.10    0.80
   4   7   4    0.70    1.20
   4   7   4   -0.30    0.70
   7 -11   4   -0.60    0.70
 -11   4   4   -0.90    0.90
  -7  12  -4    1.90    0.80
  12  -5  -4    2.40    1.30
  -7  12  -4    3.30    1.70
  -5  -7  -4    2.90    1.10
  -5  -7  -4    2.20    1.00
  12  -5  -4    3.50    1.20
   7 -12   4    2.60    1.00
   7 -12   4    1.30    1.30
 -12   5   4    2.20    1.10
   5   7   4    2.80    1.40
 -12   5   4    0.40    1.30
  -6  -7  -4   63.99    8.20
  13  -6  -4   55.19    8.20
  -7  13  -4   59.29    8.80
  13  -6  -4   35.60    8.20
  -6  -7  -4   52.39    8.20
   6   7   4   55.69    8.60
 -13   6   4   74.39    8.60
   7 -13   4   55.19    8.10
   7 -13   4   47.60    8.40
 -13   6   4   74.89    8.80
  -7  -7  -4   -0.50    1.00
  -7  14  -4   -0.10    1.40
  -7  -7  -4    0.30    1.00
  14  -7  -4    0.70    1.20
  14  -7  -4    1.30    1.20
   7 -14   4   -0.10    0.90
   7 -14   4   -0.60    1.20
   7   7   4    0.10    1.40
 -14   7   4   -0.10    1.40
 -14   7   4   -0.30    1.10
  15  -8  -4    2.70    1.40
  -8  -7  -4    1.70    1.10
[truncated: 2,026,360 more chars]
