# Supplementary material for: An unexpected rhenium(IV)–rhenium(VII) salt: [Co(NH3)6]3[ReVIIO4][ReIVF6]4·6H2O
Source: Acta Crystallogr E Crystallogr Commun. 2019 Jul 12;75(Pt 8):1158–61. doi: 10.1107/S2056989019009757 (PMC6690467; doi:10.1107/S2056989019009757)
Supplement: Supplementary file 2 [file e-75-01158-Isup2.hkl]

data_I                                                                          
_shelx_title ' SMB_CoReF6_3_0m_a.res in R-3'                                    
_shelx_refln_list_code          4                                               
_shelx_F_calc_maximum     2403.12                                               
_exptl_crystal_F_000      5592.00                                               
_reflns_d_resolution_high  0.7874                                               
                                                                                
loop_                                                                           
 _space_group_symop_operation_xyz                                               
 'x, y, z'                                                                      
 '-y, x-y, z'                                                                   
 '-x+y, -x, z'                                                                  
 'x+2/3, y+1/3, z+1/3'                                                          
 '-y+2/3, x-y+1/3, z+1/3'                                                       
 '-x+y+2/3, -x+1/3, z+1/3'                                                      
 'x+1/3, y+2/3, z+2/3'                                                          
 '-y+1/3, x-y+2/3, z+2/3'                                                       
 '-x+y+1/3, -x+2/3, z+2/3'                                                      
 '-x, -y, -z'                                                                   
 'y, -x+y, -z'                                                                  
 'x-y, x, -z'                                                                   
 '-x+2/3, -y+1/3, -z+1/3'                                                       
 'y+2/3, -x+y+1/3, -z+1/3'                                                      
 'x-y+2/3, x+1/3, -z+1/3'                                                       
 '-x+1/3, -y+2/3, -z+2/3'                                                       
 'y+1/3, -x+y+2/3, -z+2/3'                                                      
 'x-y+1/3, x+2/3, -z+2/3'                                                       
                                                                                
_cell_length_a    15.9820                                                       
_cell_length_b    15.9820                                                       
_cell_length_c    29.7399                                                       
_cell_angle_alpha  90.000                                                       
_cell_angle_beta   90.000                                                       
_cell_angle_gamma 120.000                                                       
                                                                                
_shelx_F_squared_multiplier     1.000                                           
                                                                                
loop_                                                                           
 _refln_index_h                                                                 
 _refln_index_k                                                                 
 _refln_index_l                                                                 
 _refln_F_squared_calc                                                          
 _refln_F_squared_meas                                                          
 _refln_F_squared_sigma                                                         
 _refln_observed_status                                                         
 -11  -9  -2      20028.10      22815.29      2199.56 o                         
 -10  -8  -2         88.58        397.74       298.14 o                         
 -12  -7  -2       3300.28       3174.77       422.93 o                         
  -9  -7  -2       2408.15       2472.41       308.04 o                         
 -11  -6  -2       5883.92       5523.35       448.82 o                         
  -8  -6  -2      10964.48      12004.18       900.36 o                         
 -13  -5  -2        939.31        638.52       393.20 o                         
 -10  -5  -2      15722.19      17313.62      1579.01 o                         
  -7  -5  -2      52605.48      58681.47      2779.21 o                         
 -15  -4  -2      12761.32      13530.23      1389.07 o                         
 -12  -4  -2       3481.52       3836.99       376.50 o                         
  -9  -4  -2       7242.94       6929.41       544.47 o                         
  -6  -4  -2      46551.82      44320.15      1869.08 o                         
 -14  -3  -2       3971.05       3972.48       440.16 o                         
 -11  -3  -2       2605.56       2658.16       394.46 o                         
  -8  -3  -2       4927.25       5951.77       432.42 o                         
  -5  -3  -2      33913.85      34036.94      1451.89 o                         
 -16  -2  -2       2407.83       2975.40       638.87 o                         
 -13  -2  -2      11820.01      13949.71      1287.89 o                         
 -10  -2  -2      65644.11      67291.28      3534.42 o                         
  -7  -2  -2      77708.41      80019.45      3671.32 o                         
  -4  -2  -2      11052.12       8755.78       418.01 o                         
 -15  -1  -2      30572.98      29756.02      1808.33 o                         
 -12  -1  -2      10874.77      11556.82       930.56 o                         
  -9  -1  -2        392.02       1126.76       159.97 o                         
  -6  -1  -2      26626.78      23541.18      1071.38 o                         
  -3  -1  -2      31323.79      25299.82      1143.23 o                         
 -17   0  -2      15699.46      17743.16      1479.89 o                         
 -14   0  -2      43634.55      49316.91      3123.14 o                         
 -11   0  -2      50069.90      50924.87      2458.98 o                         
  -8   0  -2       5998.77       6534.19       317.77 o                         
  -5   0  -2      10956.77       9225.18       561.09 o                         
  -2   0  -2      58849.63      60842.05      2530.98 o                         
 -16   1  -2      20901.62      25242.71      1657.95 o                         
 -13   1  -2      55451.64      62749.50      3297.56 o                         
 -10   1  -2     115201.18     131878.30      6081.36 o                         
  -7   1  -2      10375.73      12374.53       526.56 o                         
  -4   1  -2        106.10       1782.58       156.89 o                         
  -1   1  -2       1815.69       2769.16       151.11 o                         
 -18   2  -2      28890.31      32576.53      2887.41 o                         
 -15   2  -2      35765.27      43225.45      2302.71 o                         
 -12   2  -2      63361.68      68859.42      3186.31 o                         
  -9   2  -2      47043.85      50017.71      2190.96 o                         
  -6   2  -2       2766.83       4254.94       271.08 o                         
  -3   2  -2      42750.31      48786.48      2390.43 o                         
 -17   3  -2      42348.27      36778.80      3279.68 o                         
 -14   3  -2     115228.40     130106.62      7273.94 o                         
 -11   3  -2     116296.61     123788.81      5652.96 o                         
  -8   3  -2        999.14       1670.04       129.86 o                         
  -5   3  -2      56726.94      55540.79      2701.65 o                         
  -2   3  -2      54810.27      60215.48      2781.86 o                         
 -16   4  -2      30176.65      35197.79      2391.12 o                         
 -13   4  -2      35502.56      40309.10      2202.10 o                         
 -10   4  -2       6077.34       7991.69       449.28 o                         
  -7   4  -2      24015.03      19705.38       980.07 o                         
  -4   4  -2      64138.98      47037.22      2468.91 o                         
 -18   5  -2      28282.81      35888.61      2941.49 o                         
 -15   5  -2      39347.45      46259.85      3067.66 o                         
 -12   5  -2      90200.26     100103.03      4833.20 o                         
  -9   5  -2      63415.01      59735.83      3490.57 o                         
  -6   5  -2      24569.78      25525.72      1098.49 o                         
  -3   5  -2      60045.12      57229.02      2533.80 o                         
 -17   6  -2      32223.16      42197.51      2674.31 o                         
 -14   6  -2      47025.54      53701.56      3259.80 o                         
 -11   6  -2         13.43        199.42       119.07 o                         
  -8   6  -2      11838.08      10354.44       485.89 o                         
  -5   6  -2      64250.91      57405.60      2827.74 o                         
 -16   7  -2      20072.71      23211.42      1688.56 o                         
 -13   7  -2      12936.39      13826.38      1204.15 o                         
 -10   7  -2      24468.96      20630.96      1017.46 o                         
  -7   7  -2     188101.22     146482.16      7052.24 o                         
  -4   7  -2     117487.44      91077.38      4446.30 o                         
 -18   8  -2      19517.13      23323.57      2240.69 o                         
 -15   8  -2      21378.94      22310.92      1857.95 o                         
 -12   8  -2      48505.41      53712.12      2474.54 o                         
  -9   8  -2     111026.70     104672.39      4801.39 o                         
  -6   8  -2     126766.89     119652.25      5838.48 o                         
 -17   9  -2      14386.29      15484.50      1058.09 o                         
 -14   9  -2        508.55        750.06       206.53 o                         
 -11   9  -2      21202.59      21142.40       989.74 o                         
  -8   9  -2      92530.41      77968.65      3843.43 o                         
  -5   9  -2     127548.23     120470.62      5483.40 o                         
 -19  10  -2      18930.91      20837.05      2456.10 o                         
 -16  10  -2       8363.76       8408.88      1103.86 o                         
 -13  10  -2       4263.30       4254.24       288.21 o                         
 -10  10  -2     179672.56     168487.23      8719.64 o                         
  -7  10  -2     244942.36     211713.72     12971.97 o                         
 -18  11  -2       3947.31       4415.81       453.15 o                         
 -15  11  -2       2653.40       3445.86       546.53 o                         
 -12  11  -2      47122.00      52183.00      2282.49 o                         
  -9  11  -2     145327.72     146347.91      7076.14 o                         
  -6  11  -2      64800.01      63735.69      3162.33 o                         
 -17  12  -2         65.85        -73.30       249.97 o                         
 -14  12  -2      10322.95      10560.93       679.78 o                         
 -11  12  -2      52680.48      54794.97      2833.81 o                         
  -8  12  -2      87172.72      87482.41      4743.13 o                         
 -19  13  -2       8703.67      10362.64       871.33 o                         
 -16  13  -2         55.48         61.19       252.75 o                         
 -13  13  -2      18989.63      20384.54      1428.90 o                         
 -10  13  -2     106619.15     101981.97      5399.99 o                         
  -7  13  -2      52706.64      49433.74      2481.53 o                         
 -18  14  -2        718.35        834.03       305.47 o                         
 -15  14  -2       3165.87       2812.22       330.91 o                         
 -12  14  -2      31666.79      36145.53      1901.61 o                         
  -9  14  -2      37974.76      39699.66      2659.60 o                         
 -17  15  -2       7461.51       7222.00       636.49 o                         
 -14  15  -2      17226.49      17848.38      1281.35 o                         
 -11  15  -2      24525.42      27996.47      1764.83 o                         
  -8  15  -2      10675.77      11591.66       932.96 o                         
 -16  16  -2        568.49       -184.77       298.84 o                         
 -13  16  -2       7116.92       7881.62       531.98 o                         
 -10  16  -2      15526.01      16267.82      1286.00 o                         
 -18  17  -2       1495.47       2452.48       418.55 o                         
 -15  17  -2       3290.96       2832.09       374.15 o                         
 -12  17  -2      14171.15      15498.67      1551.11 o                         
  -9  17  -2      23374.13      23425.53      2207.27 o                         
 -17  18  -2      11723.01      12823.11      1063.63 o                         
 -14  18  -2       7951.26       8579.23      1410.35 o                         
 -11  18  -2        335.48        565.22       286.67 o                         
 -13  19  -2       1876.99       2167.28       357.93 o                         
 -10  19  -2         41.01        -22.16       290.63 o                         
 -12  20  -2      16538.56      20705.55      2188.76 o                         
 -10  -9  -1         64.66        229.34       297.06 o                         
 -12  -8  -1          9.44       -316.77       316.77 o                         
  -9  -8  -1       2758.73       2400.88       346.50 o                         
 -11  -7  -1       6710.22       7135.63       876.71 o                         
  -8  -7  -1       3144.01       2793.84       340.78 o                         
 -13  -6  -1      10266.48      11321.65      1271.74 o                         
 -10  -6  -1       4290.32       4242.64       562.77 o                         
  -7  -6  -1       1868.13       1818.90       195.31 o                         
 -12  -5  -1        708.87        239.28       295.34 o                         
  -9  -5  -1      15239.38      15505.80       806.83 o                         
  -6  -5  -1      32984.34      33971.68      1667.57 o                         
 -14  -4  -1       1412.69       1061.59       452.32 o                         
 -11  -4  -1        597.56       1122.45       257.51 o                         
  -8  -4  -1      12541.75      13382.88       756.34 o                         
  -5  -4  -1      83717.54      83275.68      3831.87 o                         
 -13  -3  -1      14864.27      17126.18      1367.12 o                         
 -10  -3  -1      12033.18      13111.16       676.98 o                         
  -7  -3  -1      11676.43      12789.46       693.81 o                         
  -4  -3  -1      31472.09      36191.22      1509.89 o                         
 -15  -2  -1       2561.61       2891.96       461.47 o                         
 -12  -2  -1      16036.95      17765.44      1353.36 o                         
  -9  -2  -1     137279.78     130307.03      6343.03 o                         
  -6  -2  -1     159138.72     146971.56      7683.41 o                         
  -3  -2  -1     145696.16     160020.78      6956.05 o                         
 -17  -1  -1       2153.17       2090.66       415.02 o                         
 -14  -1  -1        604.90        856.90       270.17 o                         
 -11  -1  -1      41670.12      43950.78      2072.22 o                         
  -8  -1  -1     172772.53     159784.17      7375.86 o                         
  -5  -1  -1      67871.02      54858.10      2553.94 o                         
  -2  -1  -1      80383.20      84155.26      4087.11 o                         
 -16   0  -1      16175.08      17078.63      1621.99 o                         
 -13   0  -1      17320.98      18898.12      1304.21 o                         
 -10   0  -1      35278.89      31853.57      1607.06 o                         
  -7   0  -1      38962.72      43520.26      1813.91 o                         
  -4   0  -1      37122.56      41970.48      2347.60 o                         
  -1   0  -1      23888.35      19338.25      1335.01 o                         
 -18   1  -1       6665.40       7109.92       686.44 o                         
 -15   1  -1        940.11       1102.67       253.01 o                         
 -12   1  -1     135019.88     150749.95      7339.33 o                         
  -9   1  -1     508097.56     550224.56     25252.79 o                         
  -6   1  -1     225619.75     218515.91     10054.07 o                         
  -3   1  -1     272978.75     289253.53     14039.80 o                         
 -17   2  -1       1087.04        457.64       288.97 o                         
 -14   2  -1       6766.65       7684.79       602.09 o                         
 -11   2  -1     163639.36     174755.98      8546.63 o                         
  -8   2  -1     200085.88     187316.00     10544.28 o                         
  -5   2  -1      87173.40      81783.98      3965.54 o                         
  -2   2  -1        104.65        611.41        60.96 o                         
 -16   3  -1       4005.63       3533.59       360.06 o                         
 -13   3  -1      11334.45      12692.98       814.21 o                         
 -10   3  -1       8747.19       8653.23       451.67 o                         
  -7   3  -1        108.84        744.74       105.45 o                         
  -4   3  -1       4238.90       4943.86       228.25 o                         
 -18   4  -1         35.03        279.12       281.82 o                         
 -15   4  -1      28692.85      35745.68      2234.00 o                         
 -12   4  -1     235637.69     250865.28     12142.91 o                         
  -9   4  -1     265072.81     239352.92     14865.03 o                         
  -6   4  -1     120533.14     103287.77      4756.03 o                         
  -3   4  -1     204066.88     236115.55     12260.82 o                         
 -17   5  -1        672.74       1000.72       261.75 o                         
 -14   5  -1      10319.79      11473.76       666.89 o                         
 -11   5  -1     104301.13      98875.54      5177.12 o                         
  -8   5  -1      69422.72      56062.45      2976.54 o                         
  -5   5  -1        147.30       1665.50       135.64 o                         
 -19   6  -1         80.24        372.89       299.28 o                         
 -16   6  -1         63.60        279.84       217.83 o                         
 -13   6  -1        349.77        269.05       147.30 o                         
 -10   6  -1        895.56       1519.82       148.03 o                         
  -7   6  -1        229.39        413.69       106.12 o                         
  -4   6  -1       8285.14       5659.16       280.83 o                         
 -18   7  -1       4885.55       5386.53       491.06 o                         
 -15   7  -1      40438.10      48194.05      2715.13 o                         
 -12   7  -1      71696.64      77068.66      3527.09 o                         
  -9   7  -1     169252.73     156403.30      8092.66 o                         
  -6   7  -1     152689.84     158855.78      7737.50 o                         
 -20   8  -1      20874.06      30425.67      2306.79 o                         
 -17   8  -1       5296.59       5337.26       647.91 o                         
 -14   8  -1       4564.84       5304.77       542.33 o                         
 -11   8  -1      20951.79      20219.54      1151.99 o                         
  -8   8  -1        247.32        579.05       117.98 o                         
  -5   8  -1      33217.74      33361.74      1459.25 o                         
 -19   9  -1       1553.49       1443.38       474.59 o                         
 -16   9  -1         98.83         41.37       259.71 o                         
 -13   9  -1        170.07        335.35       154.32 o                         
 -10   9  -1      10573.87      10533.97       520.67 o                         
  -7   9  -1      20625.64      25578.81      1279.41 o                         
 -18  10  -1       5526.55       5445.74       486.13 o                         
 -15  10  -1      18894.10      18760.32      1447.11 o                         
 -12  10  -1      38246.57      42533.95      1904.29 o                         
  -9  10  -1     123254.65     133783.94      6503.90 o                         
  -6  10  -1      16419.50      20438.26      1265.72 o                         
 -20  11  -1      33015.92      32785.70      3042.39 o                         
 -17  11  -1      10099.15       9173.79       934.85 o                         
 -14  11  -1        101.63        111.73       204.61 o                         
 -11  11  -1       1858.50       2048.94       207.30 o                         
  -8  11  -1      10978.25      11235.74       828.17 o                         
 -19  12  -1        722.91        623.04       325.66 o                         
 -16  12  -1       1323.69       1463.49       293.95 o                         
 -13  12  -1      21136.47      21366.66      1154.44 o                         
 -10  12  -1      17985.67      16880.92      1164.50 o                         
  -7  12  -1       5705.36       7284.72       398.84 o                         
 -18  13  -1         85.40        -63.21       275.18 o                         
 -15  13  -1         54.33        355.59       242.51 o                         
 -12  13  -1         93.37        213.36       184.33 o                         
  -9  13  -1         89.81        246.46       157.20 o                         
 -17  14  -1       4388.56       4394.53       465.30 o                         
 -14  14  -1         33.59       -191.29       191.29 o                         
 -11  14  -1       2462.43       2810.75       274.34 o                         
  -8  14  -1       4860.27       5167.66       457.03 o                         
 -19  15  -1       2315.18       3172.97       435.67 o                         
 -16  15  -1      18203.60      18833.07      1810.00 o                         
 -13  15  -1      39635.77      48184.31      2612.22 o                         
 -10  15  -1      25328.91      28674.05      2057.45 o                         
 -18  16  -1       1173.93        721.85       355.10 o                         
 -15  16  -1       7222.01       8848.04       723.23 o                         
 -12  16  -1      10677.23      13533.39      1254.81 o                         
  -9  16  -1       2477.43       3063.69       340.65 o                         
 -17  17  -1        913.33        875.70       357.78 o                         
 -14  17  -1        566.84        608.95       266.13 o                         
 -11  17  -1       5392.49       5846.03       461.81 o                         
 -16  18  -1      31351.13      37621.85      2911.81 o                         
 -13  18  -1      42366.47      35694.57      2645.23 o                         
 -10  18  -1      26271.89      25184.26      2696.62 o                         
 -15  19  -1      11047.31      14269.96      1825.49 o                         
 -12  19  -1       7177.77       9510.52      1275.20 o                         
 -11  20  -1       2810.45       2965.65       573.41 o                         
  -1   2   0      10013.19       3257.04       214.98 o                         
   0   3   0    5774964.00    4463914.50    231682.39 o                         
  -2   4   0      18348.89      29746.18      1181.22 o                         
  -4   5   0      74878.20      86612.79      3633.13 o                         
  -1   5   0      86737.63     102560.79      4265.94 o                         
  -3   6   0    1150386.75    1026974.50     57360.70 o                         
   0   6   0    1140504.25     938760.50     64737.34 o                         
  -5   7   0     163668.19     197807.20      8224.24 o                         
  -2   7   0     182950.48     223036.22      8890.97 o                         
  -7   8   0     345651.38     359097.50     14971.52 o                         
  -4   8   0     344471.06     376136.72     15623.21 o                         
  -1   8   0     417684.28     429310.06     17841.23 o                         
  -6   9   0     638583.38     625816.38     25914.53 o                         
  -3   9   0     623800.56     640933.69     29391.05 o                         
   0   9   0     329374.53     378227.19     15786.42 o                         
  -8  10   0     318923.69     343663.16     13738.65 o                         
  -5  10   0     200886.91     227028.58      9081.63 o                         
  -2  10   0     266013.91     282736.47     11705.18 o                         
 -10  11   0     487605.88     512495.94     22322.03 o                         
  -7  11   0     663918.50     699081.81     27837.37 o                         
  -4  11   0     703746.75     721598.62     29953.93 o                         
  -1  11   0     607827.81     614344.38     25577.24 o                         
  -9  12   0      68987.86      84829.20      3548.02 o                         
  -6  12   0     109827.12     128029.26      5360.11 o                         
  -3  12   0      81286.71      95129.95      4027.14 o                         
   0  12   0      24645.81      28531.37      1336.55 o                         
 -11  13   0     277594.19     284896.88     12506.58 o                         
  -8  13   0     151417.41     155510.84      6544.72 o                         
  -5  13   0     122549.48     130266.89      5399.22 o                         
  -2  13   0     211617.72     230151.73     10591.84 o                         
 -13  14   0     256870.84     273214.56     12462.24 o                         
 -10  14   0     461074.50     471304.41     21728.70 o                         
  -7  14   0     564266.81     568004.75     24757.99 o                         
  -4  14   0     514615.50     513905.16     23714.00 o                         
  -1  14   0     332987.81     334443.66     15466.64 o                         
 -12  15   0      24323.91      24778.85      1338.63 o                         
  -9  15   0      16004.26      17730.38       985.89 o                         
  -6  15   0      15185.15      16670.43       842.23 o                         
  -3  15   0      20867.48      20863.39      1079.89 o                         
   0  15   0      37456.50      35536.72      1876.60 o                         
 -14  16   0     127074.53     137367.52      7215.58 o                         
 -11  16   0      87838.43      87691.85      4402.64 o                         
  -8  16   0      78355.81      75282.31      3743.35 o                         
  -5  16   0      75784.55      80077.61      3702.21 o                         
  -2  16   0     104384.09     108532.34      5013.11 o                         
 -16  17   0     111322.48     118461.59      6205.36 o                         
 -13  17   0     212995.58     226187.38     10968.15 o                         
 -10  17   0     375437.97     395080.62     19195.25 o                         
  -7  17   0     401405.41     434735.94     21294.47 o                         
  -4  17   0     266990.03     272425.09     12648.22 o                         
  -1  17   0     139697.17     145641.70      7234.88 o                         
 -15  18   0      44596.82      44530.16      2489.83 o                         
 -12  18   0      24027.78      23373.62      1288.87 o                         
  -9  18   0      10887.07      11472.35       792.01 o                         
  -6  18   0      15465.18      17011.06      1476.69 o                         
  -3  18   0      30351.51      32403.40      2915.33 o                         
 -14  19   0      56786.71      57705.39      3159.34 o                         
 -11  19   0      59229.23      62322.77      3374.86 o                         
  -8  19   0      63074.44      62634.83      3417.48 o                         
  -5  19   0      60190.99      62292.25      3155.66 o                         
 -13  20   0     147606.27     167039.22     13460.55 o                         
 -10  20   0     231498.83     243554.14     12794.93 o                         
  -7  20   0     174600.69     187364.02     15134.49 o                         
  -1   1   1      37381.45      35260.93      2039.83 o                         
  -3   2   1     125786.86     137904.05      6274.72 o                         
   0   2   1        163.76       1072.78       137.80 o                         
  -5   3   1     227990.98     252964.89     10485.56 o                         
  -2   3   1     427168.25     394523.38     19214.81 o                         
   1   3   1     319332.25     341565.00     15703.66 o                         
  -7   4   1      49248.57      51453.24      2077.76 o                         
  -4   4   1      58090.85      70006.20      2919.31 o                         
  -1   4   1       6633.18       7391.89       321.43 o                         
   2   4   1      12964.99       9456.18       406.61 o                         
  -9   5   1     131004.66     125228.83      5237.30 o                         
  -6   5   1     106207.34      88285.48      3679.00 o                         
  -3   5   1     136412.78     125323.33      5775.28 o                         
   0   5   1        230.50       2342.38       202.03 o                         
   3   5   1      51980.43      52070.81      2092.79 o                         
 -11   6   1      51615.76      47561.16      1909.36 o                         
  -8   6   1     249026.28     243793.97     10148.26 o                         
  -5   6   1     353059.16     319810.41     13863.91 o                         
  -2   6   1     188614.84     170411.17      7368.23 o                         
   1   6   1     238935.38     239395.14      9533.92 o                         
   4   6   1      25693.79      28242.90      1170.45 o                         
 -13   7   1       2923.32       3062.48       239.85 o                         
 -10   7   1      18271.74      19569.17       875.83 o                         
  -7   7   1      60970.39      63720.30      2787.54 o                         
  -4   7   1        170.30        988.63        97.70 o                         
  -1   7   1        358.96       1100.60       152.46 o                         
   2   7   1      32275.87      35222.95      1517.39 o                         
   5   7   1       8928.12      11464.53       593.22 o                         
 -15   8   1       4920.06       4571.50       354.48 o                         
 -12   8   1      19625.89      19390.33       884.14 o                         
  -9   8   1     270361.19     254101.52     10589.43 o                         
  -6   8   1     313101.84     297872.91     11858.33 o                         
  -3   8   1     108635.41      92939.48      4048.29 o                         
   0   8   1        387.01        850.47       119.96 o                         
   3   8   1      17179.06      17151.50       744.33 o                         
   6   8   1       7605.63       7605.24       447.16 o                         
 -17   9   1       4317.10       3249.05       382.87 o                         
 -14   9   1      23847.01      24876.56      1103.79 o                         
 -11   9   1     214821.30     215824.34      8983.94 o                         
  -8   9   1     795092.00     755379.25     34654.13 o                         
  -5   9   1     414796.41     407163.66     16104.46 o                         
  -2   9   1     264854.25     261505.12     12039.37 o                         
   1   9   1     192873.06     197663.00      7834.79 o                         
   4   9   1        140.53        548.63       157.93 o                         
   7   9   1       3876.77       4417.71       382.27 o                         
 -19  10   1        101.18        270.26       303.28 o                         
 -16  10   1       6713.66       6404.42       468.07 o                         
 -13  10   1      18830.01      19587.71       907.02 o                         
 -10  10   1      55205.81      57335.28      2429.65 o                         
  -7  10   1      13687.95      14006.27       616.50 o                         
  -4  10   1       1401.42       2372.81       267.65 o                         
  -1  10   1      16546.47      16006.20       731.66 o                         
   2  10   1      28144.77      26150.83      1219.47 o                         
   5  10   1      39635.01      42125.91      2142.23 o                         
   8  10   1      41111.31      44514.96      2441.67 o                         
 -18  11   1      10500.68      10396.44       692.28 o                         
 -15  11   1        935.01        932.43       235.69 o                         
 -12  11   1      65206.72      65375.75      2762.93 o                         
  -9  11   1     256069.06     249621.95     10357.35 o                         
  -6  11   1     163214.64     155130.55      6163.10 o                         
  -3  11   1      32786.42      28374.36      1236.73 o                         
   0  11   1       2908.26       3025.63       249.65 o                         
   3  11   1       3853.31       4045.44       330.21 o                         
   6  11   1       8438.38       8672.14       588.73 o                         
   9  11   1       4397.90       3377.39       447.22 o                         
 -20  12   1         14.77         98.90       314.50 o                         
 -17  12   1       1109.28       1355.46       295.88 o                         
 -14  12   1      25094.98      24521.49      1159.09 o                         
 -11  12   1     211284.97     209178.80      9160.08 o                         
  -8  12   1     368734.22     368064.31     14622.00 o                         
  -5  12   1     112193.75     114432.52      4563.35 o                         
  -2  12   1      59849.49      59427.79      2530.81 o                         
   1  12   1        146.11        350.17       185.15 o                         
   4  12   1      16708.06      18939.07      1051.30 o                         
   7  12   1      11232.06      13069.77       879.60 o                         
 -19  13   1      16065.39      16964.08      1013.86 o                         
 -16  13   1      23260.19      24197.36      1231.46 o                         
 -13  13   1      27104.54      28305.05      1315.88 o                         
 -10  13   1      17736.59      17777.76       829.45 o                         
  -7  13   1        547.34        756.35       167.49 o                         
  -4  13   1        266.11        591.02       162.86 o                         
  -1  13   1      33074.97      31428.02      1451.67 o                         
   2  13   1      62023.66      66003.14      3282.16 o                         
   5  13   1      66296.98      74965.45      3767.39 o                         
 -18  14   1       2210.61       2053.34       377.74 o                         
 -15  14   1        946.57        591.04       245.26 o                         
 -12  14   1      10588.62      11436.84       647.72 o                         
  -9  14   1      16148.94      17276.50       948.95 o                         
  -6  14   1       7143.14       6829.81       419.34 o                         
  -3  14   1        159.04        614.46       218.89 o                         
   0  14   1         52.56        108.37       226.13 o                         
   3  14   1        887.01        680.40       320.60 o                         
 -17  15   1       4008.43       5306.78       458.24 o                         
 -14  15   1       1471.10       1405.93       259.16 o                         
 -11  15   1      44900.11      46679.42      2372.68 o                         
  -8  15   1      63278.88      63600.14      3031.51 o                         
  -5  15   1      29566.00      29919.48      1474.18 o                         
  -2  15   1         85.02        418.63       229.59 o                         
   1  15   1      11301.33      14731.67       945.83 o                         
   4  15   1      17287.29      23018.97      1380.79 o                         
 -16  16   1      25311.41      26583.37      1548.52 o                         
 -13  16   1       6268.16       6408.83       487.30 o                         
 -10  16   1         99.52        328.83       231.21 o                         
  -7  16   1        154.65        415.65       238.93 o                         
  -4  16   1       2071.36       2154.92       287.10 o                         
  -1  16   1      28485.71      28839.95      1541.70 o                         
   2  16   1      49059.71      55184.27      3005.39 o                         
 -18  17   1       3369.35       2926.57       429.54 o                         
 -15  17   1       1701.02        724.88       333.07 o                         
 -12  17   1       1052.73       1179.92       290.11 o                         
  -9  17   1       8288.19       8064.07       602.11 o                         
  -6  17   1      15803.56      16569.42       968.75 o                         
  -3  17   1       6867.40       6901.74       504.18 o                         
   0  17   1       1429.22       1661.45       375.69 o                         
 -17  18   1      10430.12      12278.82       854.44 o                         
 -14  18   1         54.82          2.64       308.72 o                         
 -11  18   1       7645.10       8776.00       650.90 o                         
  -8  18   1       8648.07       8875.12       650.63 o                         
  -5  18   1        133.63        118.04       273.35 o                         
  -2  18   1       1837.00       2476.36       377.94 o                         
 -13  19   1        125.57        -69.15       308.31 o                         
 -10  19   1       2430.97       2859.92       500.38 o                         
  -7  19   1       1131.24       1278.36       339.69 o                         
  -4  19   1       3622.90       3082.49       579.66 o                         
 -12  20   1      32664.42      33190.29      1907.40 o                         
  -9  20   1      51664.62      53188.82      2928.15 o                         
   0   1   2       2841.26       3876.16       212.03 o                         
  -2   2   2      92090.23      97538.78      4482.79 o                         
   1   2   2      85769.34      93163.70      4048.50 o                         
  -4   3   2      49016.76      43832.24      1825.17 o                         
  -1   3   2      66897.41      85630.45      3906.52 o                         
   2   3   2      93961.12      89457.69      3571.04 o                         
  -6   4   2      17294.71      14984.77       649.01 o                         
  -3   4   2        166.03       2455.37       160.49 o                         
   0   4   2     100367.16      73862.45      3263.24 o                         
   3   4   2     183849.02     158093.92      6011.84 o                         
  -8   5   2      53069.73      50191.15      2117.94 o                         
  -5   5   2      17145.57      14953.53       651.06 o                         
  -2   5   2      88768.37      90362.30      3772.10 o                         
   1   5   2     100542.65      96870.05      3863.73 o                         
   4   5   2     199593.05     194263.92      7728.23 o                         
 -10   6   2      72846.23      65103.16      2841.69 o                         
  -7   6   2      41666.20      38342.46      1627.83 o                         
  -4   6   2       4329.67       7189.78       327.07 o                         
  -1   6   2      38447.77      37861.71      1537.30 o                         
   2   6   2     198370.08     195556.45      7770.73 o                         
   5   6   2     101400.56      95517.76      3799.54 o                         
 -12   7   2      82318.81      87667.88      3687.04 o                         
  -9   7   2     121601.83     125965.86      5537.94 o                         
  -6   7   2      16236.50      18235.71       768.31 o                         
  -3   7   2      37579.36      29867.84      1238.73 o                         
   0   7   2     294348.22     258986.62     10714.84 o                         
   3   7   2     383295.41     344478.38     13697.21 o                         
   6   7   2      82477.41      79588.75      3307.88 o                         
 -14   8   2      17157.46      18095.04       833.30 o                         
 -11   8   2       7710.55       8591.61       455.44 o                         
  -8   8   2       9387.11      11486.77       541.48 o                         
  -5   8   2       1563.50       2422.87       159.31 o                         
  -2   8   2      18524.62      17444.79       762.33 o                         
   1   8   2     144795.88     134671.28      5571.91 o                         
   4   8   2     136411.92     132962.52      5280.87 o                         
   7   8   2      16706.03      16893.93       899.35 o                         
 -16   9   2       3768.37       3577.14       332.04 o                         
 -13   9   2      11334.02      10605.44       545.63 o                         
 -10   9   2        613.52       1150.40       196.85 o                         
  -7   9   2      73617.05      80072.13      3199.15 o                         
  -4   9   2      99234.17     101386.70      4026.85 o                         
  -1   9   2     173739.00     158160.44      6917.10 o                         
   2   9   2     227412.33     232185.36      9676.02 o                         
   5   9   2      59424.50      60309.23      2690.31 o                         
   8   9   2      36576.68      37375.66      1952.74 o                         
 -18  10   2        138.63        906.26       309.37 o                         
 -15  10   2      24602.65      25577.55      1224.27 o                         
 -12  10   2     102722.49     108365.21      4547.90 o                         
  -9  10   2     180271.97     184162.14      8468.06 o                         
  -6  10   2       9510.18      11604.29       529.15 o                         
  -3  10   2      38289.97      32235.67      1391.87 o                         
   0  10   2     281158.72     258955.30     10725.69 o                         
   3  10   2     166841.94     164045.84      7177.01 o                         
   6  10   2      24295.71      24808.96      1324.92 o                         
   9  10   2         64.17        -40.30       302.91 o                         
 -20  11   2      31340.77      32232.93      1833.02 o                         
 -17  11   2       9207.39      10231.64       657.37 o                         
 -14  11   2       4077.28       4469.36       329.65 o                         
 -11  11   2      78351.37      78682.96      3311.98 o                         
  -8  11   2     181985.56     179269.95      7136.14 o                         
  -5  11   2         21.01        338.48       120.36 o                         
  -2  11   2      33178.53      31706.94      1382.47 o                         
   1  11   2      82436.52      80140.73      3570.45 o                         
   4  11   2      38378.43      40823.85      1970.03 o                         
   7  11   2        525.03        470.31       278.72 o                         
 -19  12   2       5164.41       5620.18       514.11 o                         
 -16  12   2       5448.03       5978.43       434.32 o                         
 -13  12   2      17017.36      16983.46       836.38 o                         
 -10  12   2      99151.38     101882.05      4491.99 o                         
  -7  12   2     141149.33     147475.42      5865.85 o                         
  -4  12   2      75903.07      72647.01      3086.68 o                         
  -1  12   2      73737.07      73764.85      3277.85 o                         
   2  12   2      49552.62      50674.11      2298.54 o                         
   5  12   2      22175.35      21731.99      1186.11 o                         
   8  12   2      25880.14      27038.44      1590.88 o                         
 -18  13   2       1469.89       1735.10       337.03 o                         
 -15  13   2      18496.44      20198.86      1048.52 o                         
 -12  13   2      86773.10      89370.70      3934.65 o                         
  -9  13   2      55555.95      57704.11      2404.99 o                         
  -6  13   2      20243.38      22222.04      1042.24 o                         
  -3  13   2       6671.38       6010.40       414.49 o                         
   0  13   2      29715.72      29458.53      1463.29 o                         
   3  13   2      11136.84      11086.79       760.56 o                         
   6  13   2       2937.19       2537.54       443.67 o                         
 -17  14   2       6214.05       6529.42       506.63 o                         
 -14  14   2      68281.06      71951.98      3390.58 o                         
 -11  14   2     180314.03     191033.81      8790.68 o                         
  -8  14   2      73587.70      73703.11      3257.58 o                         
  -5  14   2        795.83        768.55       194.70 o                         
  -2  14   2      16153.64      15889.37       861.43 o                         
   1  14   2      26956.64      29212.59      1535.19 o                         
   4  14   2      12442.55      12197.28       855.35 o                         
 -19  15   2      19969.41      22120.58      1338.82 o                         
 -16  15   2      47841.73      48680.58      2457.74 o                         
 -13  15   2      55967.08      59501.25      2757.70 o                         
 -10  15   2      61572.58      64678.18      3247.45 o                         
  -7  15   2      33454.54      32588.74      1489.15 o                         
  -4  15   2       4152.03       4547.44       481.15 o                         
  -1  15   2       4953.89       5440.83       407.99 o                         
   2  15   2       5149.67       4353.26       471.67 o                         
 -18  16   2       3767.86       4157.02       475.38 o                         
 -15  16   2      32707.72      35884.48      2019.21 o                         
 -12  16   2      47221.64      51946.14      2642.59 o                         
  -9  16   2      31410.56      32227.44      1683.10 o                         
  -6  16   2      13087.93      13470.29       745.23 o                         
  -3  16   2         86.82         36.72       235.41 o                         
   0  16   2        889.60        403.26       316.55 o                         
 -17  17   2      24567.11      28132.81      1649.49 o                         
 -14  17   2      66268.24      75762.63      3788.97 o                         
 -11  17   2      50424.07      53366.05      2722.98 o                         
  -8  17   2      22512.33      25300.88      1452.89 o                         
  -5  17   2        103.05         -4.68       235.28 o                         
  -2  17   2      11676.10      11062.68       686.14 o                         
   1  17   2      18344.71      20055.43      1341.71 o                         
 -16  18   2      45208.88      49290.07      2702.36 o                         
 -13  18   2      44258.41      47235.87      2429.49 o                         
 -10  18   2      30541.13      31421.93      1753.04 o                         
  -7  18   2       6176.73       6614.12       544.12 o                         
  -4  18   2       1124.11       1028.82       285.62 o                         
  -1  18   2       2340.19       2962.01       483.15 o                         
 -15  19   2      33113.36      35076.87      1981.69 o                         
 -12  19   2      30356.69      33204.73      1864.88 o                         
  -9  19   2      29623.86      30660.01      1745.15 o                         
 -10  -8  -5       3687.22       3022.14       420.92 o                         
  -9  -7  -5      25076.84      26964.90      1893.74 o                         
  -8  -6  -5      46287.11      46270.23      2684.28 o                         
 -10  -5  -5        199.32        -34.98       209.68 o                         
  -7  -5  -5       2616.62       2356.69       265.00 o                         
  -9  -4  -5       9146.27       9798.92       756.88 o                         
  -6  -4  -5      32753.16      32695.63      1433.92 o                         
  -8  -3  -5     127347.88     121206.77      5901.23 o                         
  -5  -3  -5     389671.75     378197.47     18373.03 o                         
 -10  -2  -5       3646.88       3829.29       343.83 o                         
  -7  -2  -5      94269.87      87692.91      4624.26 o                         
  -4  -2  -5     537748.12     527444.44     24231.72 o                         
  -9  -1  -5      27413.04      32846.75      1442.07 o                         
  -6  -1  -5      70551.79      71390.86      3326.80 o                         
  -3  -1  -5     105402.45     107344.06      4971.30 o                         
  -8   0  -5     110039.75     115745.20      5318.86 o                         
  -5   0  -5      77805.01      74632.70      3136.38 o                         
  -2   0  -5      86254.88     105170.46      4852.86 o                         
 -10   1  -5       5331.39       5063.23       435.00 o                         
  -7   1  -5      34582.21      34921.88      1694.99 o                         
  -4   1  -5       3742.08       3740.52       194.56 o                         
  -1   1  -5      32409.13      37446.31      1739.16 o                         
  -9   2  -5     117985.07     121318.94      5991.68 o                         
  -6   2  -5     169410.77     179728.12      8768.86 o                         
  -3   2  -5     335433.38     366702.97     15888.96 o                         
 -11   3  -5       8742.82       8712.35       624.56 o                         
  -8   3  -5      24722.09      29635.54      1481.11 o                         
  -5   3  -5      19474.91      32084.40      1422.24 o                         
  -2   3  -5      22906.71      20087.94       893.35 o                         
 -10   4  -5       4648.74       4940.36       328.65 o                         
  -7   4  -5      46183.87      55439.73      2813.85 o                         
  -4   4  -5      29976.55      39765.08      1614.67 o                         
  -9   5  -5     174197.62     173158.78      8880.74 o                         
  -6   5  -5     222798.42     210540.05      9667.52 o                         
  -3   5  -5     551414.25     535707.12     23287.11 o                         
 -11   6  -5       2463.56       1961.79       224.73 o                         
  -8   6  -5       2588.14       1754.12       156.17 o                         
  -5   6  -5      74685.83      61282.41      2549.70 o                         
 -10   7  -5       1694.97       1927.49       210.64 o                         
  -7   7  -5      13020.09      14177.55       768.41 o                         
  -4   7  -5      34189.77      36390.63      1529.74 o                         
  -9   8  -5     300255.91     260881.98     13597.63 o                         
  -6   8  -5     577181.44     532437.56     23115.86 o                         
 -11   9  -5      27889.79      22883.49      1659.61 o                         
  -8   9  -5      83001.66      69144.45      3219.02 o                         
  -5   9  -5     179486.86     173351.41      8479.30 o                         
 -10  10  -5       4714.27       5153.00       543.47 o                         
  -7  10  -5      24562.13      24695.27      1127.92 o                         
  -9  11  -5     253151.59     226244.50     11003.02 o                         
  -6  11  -5     229260.36     218127.34     10006.61 o                         
 -11  12  -5      12006.59      11013.27       651.26 o                         
  -8  12  -5      30294.27      27840.26      1497.32 o                         
 -10  13  -5       6931.95       8344.70       644.68 o                         
  -7  13  -5      24371.90      25975.80      1300.26 o                         
  -9  14  -5      64710.67      66912.95      3813.50 o                         
 -11  15  -5       1688.06       2258.12       264.82 o                         
  -8  15  -5        263.37        183.43       196.99 o                         
 -10  16  -5      21626.88      22985.43      2079.86 o                         
  -9  17  -5       6034.13       6534.08       519.65 o                         
 -11  18  -5       7155.57       7243.52       953.45 o                         
 -10  19  -5      37419.20      31265.14      2398.32 o                         
 -10  -9  -4       2218.02       2711.59       422.76 o                         
 -12  -8  -4      14949.72      16129.14      1380.81 o                         
  -9  -8  -4      60704.17      53152.91      3344.79 o                         
 -11  -7  -4       8269.56       7062.70       946.42 o                         
  -8  -7  -4        598.35        261.36       193.71 o                         
 -13  -6  -4        112.75        404.99       329.15 o                         
 -10  -6  -4       2768.77       2363.88       312.25 o                         
  -7  -6  -4      25543.26      29147.98      1465.75 o                         
 -12  -5  -4       9306.54       9297.64       656.28 o                         
  -9  -5  -4      30662.53      33812.36      2130.35 o                         
  -6  -5  -4      70879.81      71401.84      3121.85 o                         
 -14  -4  -4      23857.20      23489.73      2341.58 o                         
 -11  -4  -4       3609.13       3057.32       305.70 o                         
  -8  -4  -4       3792.35       4451.13       290.19 o                         
  -5  -4  -4      35523.01      33579.62      1449.75 o                         
 -13  -3  -4      14612.02      14831.69      1220.96 o                         
 -10  -3  -4      60843.61      62242.17      3249.99 o                         
  -7  -3  -4     179499.06     186807.92      8143.51 o                         
  -4  -3  -4     134746.91     123404.84      5164.47 o                         
 -15  -2  -4         68.83       -110.79       299.11 o                         
 -12  -2  -4       1673.89       1659.01       275.93 o                         
  -9  -2  -4       3560.59       4427.31       283.42 o                         
  -6  -2  -4      13393.94      18392.45       798.94 o                         
  -3  -2  -4       6096.89      12444.85       554.70 o                         
 -14  -1  -4        781.49        807.28       410.21 o                         
 -11  -1  -4       2960.67       3165.17       394.77 o                         
  -8  -1  -4      18312.82      14211.87       771.72 o                         
  -5  -1  -4      16152.55      12720.88       597.99 o                         
  -2  -1  -4      19138.38      23522.48      1031.90 o                         
 -16   0  -4      17138.87      18397.45      1714.91 o                         
 -13   0  -4      86800.91      91967.62      5163.96 o                         
 -10   0  -4     261968.73     254277.78     13321.12 o                         
  -7   0  -4     531184.50     498108.19     24304.96 o                         
  -4   0  -4     358836.53     341972.25     15783.84 o                         
  -1   0  -4     117321.41     141324.95      6497.24 o                         
 -15   1  -4       1099.09       1324.90       266.92 o                         
 -12   1  -4       6724.81       6628.05       408.02 o                         
  -9   1  -4       3530.47       2071.31       270.85 o                         
  -6   1  -4        882.80       2777.72       182.87 o                         
  -3   1  -4      11353.47      15504.52       698.73 o                         
 -17   2  -4       5690.76       6776.13       540.49 o                         
 -14   2  -4        223.58        451.86       231.14 o                         
 -11   2  -4      15894.51      14031.73       743.39 o                         
  -8   2  -4        296.79        826.58       152.63 o                         
  -5   2  -4       6742.55      13476.16       661.18 o                         
  -2   2  -4      14555.54      23395.11      1010.08 o                         
 -16   3  -4      56157.93      67058.29      3510.21 o                         
 -13   3  -4     198461.78     204820.98      9847.91 o                         
 -10   3  -4     397419.53     382494.47     18472.77 o                         
  -7   3  -4     270836.66     256058.75     12442.65 o                         
  -4   3  -4     215403.52     220909.14     10137.96 o                         
 -18   4  -4       4728.25       4991.94       658.50 o                         
 -15   4  -4       1283.43       1787.98       268.54 o                         
 -12   4  -4       7392.76       6900.38       490.57 o                         
  -9   4  -4        226.52        655.52       132.22 o                         
  -6   4  -4      30766.74      38394.39      1700.06 o                         
  -3   4  -4      64615.46      72424.88      3534.79 o                         
 -17   5  -4        473.34        481.46       256.85 o                         
 -14   5  -4       1853.46       2635.40       273.85 o                         
 -11   5  -4       2767.15       2050.83       176.35 o                         
  -8   5  -4      11569.47      15912.80       682.03 o                         
  -5   5  -4       5863.42      12022.46       532.91 o                         
 -19   6  -4      15370.74      16070.66      1731.65 o                         
 -16   6  -4      55112.09      63987.92      4060.95 o                         
 -13   6  -4     196511.94     213031.09     13011.51 o                         
 -10   6  -4     194648.48     196099.86     10952.27 o                         
  -7   6  -4     132219.73     122375.55      6418.33 o                         
  -4   6  -4       2379.95       2974.90       181.70 o                         
 -18   7  -4      11299.18      12391.96      1441.82 o                         
 -15   7  -4        670.22        726.15       213.59 o                         
 -12   7  -4      23385.13      20219.04      1346.03 o                         
  -9   7  -4        148.43        510.56       129.86 o                         
  -6   7  -4        588.57        854.92       121.95 o                         
 -20   8  -4        530.11        986.52       393.31 o                         
 -17   8  -4        147.09        371.21       277.28 o                         
 -14   8  -4        384.68        320.54       195.00 o                         
 -11   8  -4      25580.70      31566.66      1642.03 o                         
  -8   8  -4      58560.61      57803.41      2853.34 o                         
  -5   8  -4      36972.74      42161.88      1858.06 o                         
 -19   9  -4      10236.83       9888.31      1071.28 o                         
 -16   9  -4      50768.89      52576.68      4147.34 o                         
 -13   9  -4      89002.90      73186.11      4189.54 o                         
 -10   9  -4      62461.10      60811.64      2839.12 o                         
  -7   9  -4       1546.92       1924.53       177.53 o                         
 -18  10  -4      20955.16      22217.42      2383.15 o                         
 -15  10  -4        257.28        273.75       224.92 o                         
 -12  10  -4      11296.77      10395.08       586.09 o                         
  -9  10  -4       3265.15       3770.02       305.96 o                         
  -6  10  -4       7912.13       7793.08       404.53 o                         
 -20  11  -4        755.18       1019.46       401.07 o                         
 -17  11  -4       3115.49       3164.26       387.93 o                         
 -14  11  -4      48504.68      48399.63      3427.78 o                         
 -11  11  -4     178902.31     170845.53      8887.25 o                         
  -8  11  -4     212505.56     218141.31     11418.18 o                         
 -19  12  -4       1932.53       2342.57       442.67 o                         
 -16  12  -4       8930.83       8925.29       631.01 o                         
 -13  12  -4       4574.03       5398.76       533.83 o                         
 -10  12  -4        522.36        919.62       182.20 o                         
  -7  12  -4        426.91        845.62       160.75 o                         
 -18  13  -4      15175.18      16473.41      1136.89 o                         
 -15  13  -4         10.78       -166.42       226.33 o                         
 -12  13  -4       6117.21       6485.35       457.39 o                         
  -9  13  -4        702.96       1115.07       190.90 o                         
 -17  14  -4      27661.41      32754.36      1943.87 o                         
 -14  14  -4      81902.17      87105.30      5407.75 o                         
 -11  14  -4     218500.02     181025.52     10162.46 o                         
  -8  14  -4     149776.33     157239.44      9733.87 o                         
 -19  15  -4         68.12       -350.68       350.68 o                         
 -16  15  -4        136.61         93.50       276.35 o                         
 -13  15  -4       2521.56       3476.39       342.91 o                         
 -10  15  -4       5869.91       6017.23       551.28 o                         
 -18  16  -4       3290.94       2326.08       409.54 o                         
 -15  16  -4        802.92        647.03       307.69 o                         
 -12  16  -4       8852.90       9611.75       968.69 o                         
  -9  16  -4       1184.74       1122.11       292.37 o                         
 -17  17  -4      53949.07      55187.22      3214.82 o                         
 -14  17  -4     115186.61     100773.91      7094.03 o                         
 -11  17  -4     144644.12     120879.73      8429.05 o                         
 -16  18  -4       1347.90       1730.22       389.96 o                         
 -13  18  -4       5328.65       6422.67       588.35 o                         
 -10  18  -4       2360.72       3533.91       644.14 o                         
 -15  19  -4       1888.15       3449.37       459.64 o                         
 -12  19  -4       3504.56       3493.26       430.01 o                         
 -11  20  -4      48836.56      46015.96      3364.41 o                         
 -19   4  -2      21160.90      27423.08      1712.97 o                         
 -19   7  -2      19399.24      24838.49      2579.57 o                         
 -20   9  -2      11962.07      15337.86      1566.56 o                         
 -20  12  -2        178.01          5.35       335.54 o                         
  -6  19   2      13619.84      14393.49      1037.51 o                         
 -11  20   2      18718.71      20595.03      1370.57 o                         
  -8  20   2        278.55       -170.93       396.23 o                         
   0   0   3     167366.98     155867.20     12447.11 o                         
   1   1   3      56720.31      53357.06      2131.33 o                         
  -1   2   3    1190768.75     966238.94     42002.72 o                         
   2   2   3    1029601.12    1062495.12     55439.60 o                         
  -3   3   3     193539.89     231730.53      9618.07 o                         
   0   3   3     197642.09     226549.22      9407.57 o                         
   3   3   3     209608.12     226329.48      9049.66 o                         
  -5   4   3       2988.10      16142.72       705.89 o                         
  -2   4   3      17556.92       8940.81       408.28 o                         
   1   4   3       4073.96      18300.04       797.26 o                         
   4   4   3      10922.59      15249.62       665.52 o                         
  -7   5   3     138688.06     138640.62      5790.50 o                         
  -4   5   3     464841.62     433624.31     18019.30 o                         
  -1   5   3     500745.56     444574.84     18467.21 o                         
   2   5   3     163132.89     157702.14      6315.75 o                         
   5   5   3        158.88       1328.82       139.70 o                         
  -9   6   3     329530.69     338814.38     14685.74 o                         
  -6   6   3     120264.88     137147.94      5702.72 o                         
  -3   6   3      58620.11      69285.46      2789.79 o                         
   0   6   3      87759.61      94354.20      4172.37 o                         
   3   6   3     262135.36     262442.69     10953.66 o                         
   6   6   3     369463.97     373610.38     15524.66 o                         
 -11   7   3      59471.95      60234.95      2668.81 o                         
  -8   7   3      53793.34      63413.46      2799.41 o                         
  -5   7   3      25540.88      34409.70      1422.39 o                         
  -2   7   3      21921.19      27870.14      1162.54 o                         
   1   7   3      67671.19      75245.11      3041.02 o                         
   4   7   3      68110.44      68913.16      2784.65 o                         
   7   7   3      20059.65      22403.34      1063.09 o                         
 -13   8   3      10040.94      10551.99       539.55 o                         
 -10   8   3       2154.06       3887.07       257.14 o                         
  -7   8   3      75144.36      76068.62      3079.32 o                         
  -4   8   3     170375.41     159095.08      6382.08 o                         
  -1   8   3      81480.57      78384.52      3053.08 o                         
   2   8   3       3344.24       4310.27       250.29 o                         
   5   8   3      10355.04      11243.75       594.54 o                         
   8   8   3      21897.94      23194.95      1195.04 o                         
 -15   9   3     260294.88     273710.16     11988.25 o                         
 -12   9   3     296304.72     309165.06     12874.93 o                         
  -9   9   3     252136.56     263861.25     10983.35 o                         
  -6   9   3      28775.03      31667.80      1281.74 o                         
  -3   9   3      18411.31      21523.39       921.55 o                         
   0   9   3     162478.30     163730.39      8578.95 o                         
   3   9   3     212762.78     206368.47     10052.41 o                         
   6   9   3     230773.28     231959.16     11351.07 o                         
   9   9   3     225549.58     239189.80     12545.07 o                         
 -17  10   3        637.16       1228.15       289.53 o                         
 -14  10   3      31353.51      35294.68      1663.70 o                         
 -11  10   3     159919.75     148469.53      7263.20 o                         
  -8  10   3     173729.70     173442.61      7581.62 o                         
  -5  10   3     268045.19     257879.95     10281.01 o                         
  -2  10   3     239357.91     226304.02      9914.93 o                         
   1  10   3     243834.30     242729.55     10092.90 o                         
   4  10   3      42896.23      44454.23      2117.74 o                         
   7  10   3        847.63       1018.50       282.93 o                         
  10  10   3        490.67        351.47       407.23 o                         
 -19  11   3      17542.56      20726.54      1260.52 o                         
 -16  11   3      35019.14      35658.27      1867.69 o                         
 -13  11   3      26218.87      27762.39      1252.61 o                         
 -10  11   3      40085.39      42770.90      1967.38 o                         
  -7  11   3     103146.95     104947.80      4360.13 o                         
  -4  11   3     122326.77     118364.30      4998.44 o                         
  -1  11   3      61846.79      60391.67      2714.41 o                         
   2  11   3      21682.60      22509.32      1107.83 o                         
   5  11   3      26246.53      27403.45      1691.51 o                         
   8  11   3      11340.58      14480.53      1332.53 o                         
 -18  12   3     257416.75     263793.94     12997.81 o                         
 -15  12   3     235414.67     246061.08     10728.97 o                         
 -12  12   3     200798.48     209543.98      9180.32 o                         
  -9  12   3      59826.64      59485.71      2523.66 o                         
  -6  12   3      32207.98      28217.68      1196.24 o                         
  -3  12   3      79131.23      73628.23      3136.58 o                         
   0  12   3     140534.84     153735.80      7467.65 o                         
   3  12   3     153726.95     163748.91      7961.42 o                         
   6  12   3     193303.03     173439.98     10649.41 o                         
 -17  13   3       4530.78       5094.43       655.79 o                         
 -14  13   3      65178.65      73383.20      3430.40 o                         
 -11  13   3     159154.48     157958.70      7188.07 o                         
  -8  13   3     371265.88     377098.75     17258.68 o                         
  -5  13   3     448514.31     449151.69     19668.17 o                         
  -2  13   3     236026.56     230039.73     10662.99 o                         
   1  13   3      98848.91     103587.43      4856.38 o                         
   4  13   3       6990.02       8055.35       627.57 o                         
 -19  14   3      23704.00      26727.48      1899.53 o                         
 -16  14   3      33781.43      33550.35      1773.94 o                         
 -13  14   3      20203.79      20996.76      1093.51 o                         
 -10  14   3      42769.17      42629.06      2366.46 o                         
  -7  14   3      54977.48      53969.82      2441.72 o                         
  -4  14   3      62518.87      61924.67      2916.68 o                         
  -1  14   3      24525.13      23549.23      1211.46 o                         
   2  14   3      31626.51      32157.02      1840.74 o                         
   5  14   3      25929.06      29014.03      1691.04 o                         
 -18  15   3     146075.89     152273.53      8028.82 o                         
 -15  15   3     146187.83     154876.58      7604.79 o                         
 -12  15   3      83952.63      84298.36      4189.14 o                         
  -9  15   3      50882.40      49941.17      3504.27 o                         
  -6  15   3      74690.20      75664.55      3534.60 o                         
  -3  15   3     103363.95     103043.33      4834.54 o                         
   0  15   3      98883.60     110906.69      7165.49 o                         
   3  15   3      93391.75      84417.70      5840.35 o                         
 -17  16   3      21473.29      24322.31      1527.80 o                         
 -14  16   3      63257.33      66522.76      3566.50 o                         
 -11  16   3     157474.59     161879.02      9182.62 o                         
  -8  16   3     270605.44     276170.56     14413.51 o                         
  -5  16   3     213881.19     221559.84     10272.83 o                         
  -2  16   3      91021.56      95890.30      4531.91 o                         
   1  16   3      33584.91      36509.46      2066.96 o                         
 -16  17   3      15291.50      16418.76      1612.07 o                         
 -13  17   3      25290.06      25359.02      1378.32 o                         
 -10  17   3      41286.21      41087.34      2277.15 o                         
  -7  17   3      49126.69      46051.79      2540.49 o                         
  -4  17   3      32431.89      31229.35      1561.58 o                         
  -1  17   3      23803.36      22552.48      1449.43 o                         
 -15  18   3      52442.62      53698.88      2932.81 o                         
 -12  18   3      57371.31      56551.43      4449.87 o                         
  -9  18   3      41139.49      43472.60      2410.12 o                         
  -6  18   3      89430.17      90302.88      4515.88 o                         
  -3  18   3      51802.39      57104.57      2916.74 o                         
 -14  19   3      50121.39      57589.36      4062.28 o                         
 -11  19   3      84673.80      92321.09      4865.82 o                         
  -8  19   3     103221.92     110417.42      6376.60 o                         
  -5  19   3      76422.95      80410.38      4358.56 o                         
 -10  20   3      39175.57      41089.05      2484.90 o                         
  -1   1   4     183589.25     188331.67      8644.94 o                         
  -3   2   4      29948.51      36887.73      1540.68 o                         
   0   2   4      22777.12      35416.02      1727.14 o                         
  -5   3   4       9540.69      19243.00       778.51 o                         
  -2   3   4      17766.30      24092.01      1025.23 o                         
   1   3   4     101112.83     110352.29      4573.60 o                         
  -7   4   4     210857.48     217969.91      9012.16 o                         
  -4   4   4     561521.62     595863.44     28936.77 o                         
  -1   4   4     337072.09     308283.91     14097.55 o                         
   2   4   4       3724.25       4216.05       212.21 o                         
  -9   5   4      55587.58      54215.15      2289.05 o                         
  -6   5   4      25275.75      21904.68       954.47 o                         
  -3   5   4      10551.09      20435.41       846.07 o                         
   0   5   4       9175.30      18436.96       800.83 o                         
   3   5   4      57856.41      63262.22      2547.91 o                         
 -11   6   4     110913.84     119156.79      4974.13 o                         
  -8   6   4      20959.33      28472.01      1246.89 o                         
  -5   6   4       1381.41       4370.57       225.75 o                         
  -2   6   4      48145.27      59502.67      2499.23 o                         
   1   6   4        920.99       1413.54       159.50 o                         
   4   6   4      12381.28      12807.31       560.60 o                         
 -13   7   4      39971.09      41613.02      1796.25 o                         
 -10   7   4     280887.16     288505.88     11972.30 o                         
  -7   7   4     831218.44     864019.75     48289.97 o                         
  -4   7   4     423816.62     386938.03     16856.96 o                         
  -1   7   4     206902.92     191552.91      7985.20 o                         
   2   7   4       2420.72       2601.98       178.91 o                         
   5   7   4        668.09       1129.30       168.42 o                         
 -15   8   4        936.32        752.74       206.45 o                         
 -12   8   4       5934.43       6370.40       374.07 o                         
  -9   8   4      28656.63      25963.77      1139.19 o                         
  -6   8   4        464.43       1596.19       194.88 o                         
  -3   8   4      18104.37      24303.37      1027.03 o                         
   0   8   4      91637.95      98591.50      4101.60 o                         
   3   8   4     332539.53     347526.03     14480.43 o                         
   6   8   4     234376.41     238147.31     10371.01 o                         
 -17   9   4      94991.54      95540.62      4458.85 o                         
 -14   9   4      47982.07      49114.28      2104.14 o                         
 -11   9   4       5571.55       6664.89       379.47 o                         
  -8   9   4       5524.47       5055.24       300.74 o                         
  -5   9   4        354.49        778.27       117.14 o                         
  -2   9   4        232.25        449.19       162.32 o                         
   1   9   4       5109.42       5289.78       294.13 o                         
   4   9   4       1100.04       1095.68       191.38 o                         
   7   9   4       1853.93       1884.12       298.15 o                         
 -19  10   4       3470.85       4693.44       473.76 o                         
 -16  10   4       4332.68       4754.62       381.60 o                         
 -13  10   4      95210.49      99695.55      4193.01 o                         
 -10  10   4     409939.06     410006.53     17899.92 o                         
  -7  10   4     621897.81     578563.06     28088.38 o                         
  -4  10   4     304593.78     283131.59     12981.68 o                         
  -1  10   4      97741.98      95632.16      3869.10 o                         
   2  10   4        817.45        946.09       177.15 o                         
   5  10   4       9185.38       9668.99       584.63 o                         
   8  10   4       3694.10       4504.27       609.33 o                         
 -18  11   4      12940.50      11386.07       741.10 o                         
 -15  11   4       5647.69       5662.43       381.62 o                         
 -12  11   4       4633.00       4568.38       308.74 o                         
  -9  11   4      24872.65      24106.78      1065.28 o                         
  -6  11   4       4330.29       3154.19       217.61 o                         
  -3  11   4      40029.36      44713.17      1820.44 o                         
   0  11   4     279953.41     277450.25     12187.47 o                         
   3  11   4     341917.53     346868.88     15913.27 o                         
   6  11   4     226344.84     236812.48     11596.88 o                         
   9  11   4      76421.38      81269.27      4344.76 o                         
 -20  12   4      23394.02      22940.06      1366.37 o                         
 -17  12   4      14563.02      15568.22       929.11 o                         
 -14  12   4       2619.35       3332.47       299.65 o                         
 -11  12   4      10523.50      10622.03       556.94 o                         
  -8  12   4      11568.53      10914.78       523.52 o                         
  -5  12   4      36593.69      35917.38      1571.82 o                         
  -2  12   4      17677.63      16458.48       868.53 o                         
   1  12   4       9572.39       9593.94       527.42 o                         
   4  12   4      13853.46      15475.98       909.84 o                         
   7  12   4       5484.07       6619.06       563.05 o                         
 -19  13   4        176.44        312.47       351.15 o                         
 -16  13   4      22865.46      23668.89      1211.17 o                         
 -13  13   4     135829.50     141274.38      6934.79 o                         
 -10  13   4     310560.88     302022.94     14785.91 o                         
  -7  13   4     307509.62     302006.75     13085.57 o                         
  -4  13   4     139275.55     132414.27      6159.88 o                         
  -1  13   4       7157.73       7188.42       470.24 o                         
   2  13   4       3945.76       4836.42       418.25 o                         
   5  13   4       8338.34       9255.37       691.62 o                         
 -18  14   4      37332.76      37949.27      2075.26 o                         
 -15  14   4       1222.89       1609.53       281.26 o                         
 -12  14   4        349.87        483.17       221.85 o                         
  -9  14   4       2900.40       3542.81       462.00 o                         
  -6  14   4        601.90        786.13       205.74 o                         
  -3  14   4      75902.02      73750.80      3494.57 o                         
   0  14   4     128163.76     130046.34      6076.02 o                         
   3  14   4     180248.56     187184.75      9842.19 o                         
 -17  15   4        107.69        561.35       317.17 o                         
 -14  15   4       1719.92       2093.18       300.50 o                         
 -11  15   4       2008.37       1990.75       353.48 o                         
  -8  15   4       1048.84       1068.58       225.27 o                         
  -5  15   4        402.58        736.86       225.75 o                         
  -2  15   4         16.87        283.42       228.12 o                         
   1  15   4       1256.44       1550.01       348.18 o                         
   4  15   4       2954.66       4270.29       528.57 o                         
 -16  16   4      26819.58      25765.40      1412.94 o                         
 -13  16   4      87878.14      91867.13      4537.44 o                         
 -10  16   4      86241.58      86941.22      4324.25 o                         
  -7  16   4      79445.17      75135.41      3530.99 o                         
  -4  16   4      13975.35      13230.58       758.84 o                         
  -1  16   4        213.77         89.71       260.85 o                         
   2  16   4       2109.22       2193.05       455.34 o                         
 -15  17   4       8905.40       9150.58       751.14 o                         
 -12  17   4        740.72        549.94       331.74 o                         
  -9  17   4        230.19        240.46       280.74 o                         
  -6  17   4       4875.25       4757.86       397.57 o                         
  -3  17   4      43285.66      46292.99      2390.47 o                         
   0  17   4      84421.63      91400.87      5271.34 o                         
 -14  18   4       7399.16       7997.82       588.06 o                         
 -11  18   4      17681.54      18613.54      1151.55 o                         
  -8  18   4      32791.76      31524.38      1898.43 o                         
  -5  18   4      23746.72      22637.30      1260.66 o                         
  -2  18   4       5149.78       4217.83       531.09 o                         
 -13  19   4      24052.73      22944.79      1502.34 o                         
 -10  19   4      16019.00      15071.50      1100.87 o                         
  -7  19   4       3024.11       2175.52       424.17 o                         
  -4  19   4        106.59        211.71       321.54 o                         
 -12  20   4        829.54       1162.03       469.60 o                         
  -9  20   4       1181.74       1438.08       451.26 o                         
   0   1   5      50715.11      57305.40      2374.54 o                         
  -2   2   5     134975.06     145962.55      6057.76 o                         
   1   2   5      35845.11      31286.81      1371.17 o                         
  -4   3   5     164938.09     177127.27      7019.23 o                         
  -1   3   5     524899.19     519107.91     29038.03 o                         
   2   3   5     862874.12     762000.25     36830.93 o                         
  -6   4   5     841489.31     867210.94     44993.99 o                         
  -3   4   5       5855.77       6378.07       298.05 o                         
   0   4   5      46908.48      60385.89      2532.17 o                         
   3   4   5      53502.02      57660.43      2397.31 o                         
  -8   5   5     609774.00     589707.12     25466.15 o                         
  -5   5   5     121752.35     130370.25      5446.54 o                         
  -2   5   5      30475.13      47986.82      2220.16 o                         
   1   5   5     116871.12      96519.20      4036.42 o                         
   4   5   5     280867.25     273177.78     10435.72 o                         
 -10   6   5      51253.42      54469.25      2324.15 o                         
  -7   6   5     110402.35     122661.61      5109.13 o                         
  -4   6   5     265100.75     275740.66     11974.29 o                         
  -1   6   5     348644.19     319411.12     13260.66 o                         
   2   6   5     903195.88     837989.81     40692.08 o                         
   5   6   5     358755.84     345256.88     14327.92 o                         
 -12   7   5       4094.74       3151.71       259.68 o                         
  -9   7   5     147517.39     153055.36      6358.36 o                         
  -6   7   5      54115.84      57289.41      2376.72 o                         
  -3   7   5      72270.16      77527.87      3638.12 o                         
   0   7   5      20374.36      21015.73       922.31 o                         
   3   7   5      38435.80      39932.73      1621.61 o                         
   6   7   5      38138.13      39695.17      1806.39 o                         
 -14   8   5      72432.16      77711.01      3278.09 o                         
 -11   8   5     199277.95     210524.83      8789.52 o                         
  -8   8   5     172194.58     191231.56      7908.47 o                         
  -5   8   5      38686.09      44926.31      1795.01 o                         
  -2   8   5       4050.05       2513.77       232.68 o                         
   1   8   5     129884.07     115617.88      4836.38 o                         
   4   8   5      47405.57      45718.10      1966.68 o                         
   7   8   5        412.13        661.55       214.54 o                         
 -16   9   5      39241.23      39179.26      1895.41 o                         
 -13   9   5      14312.25      15730.14       758.77 o                         
 -10   9   5      42896.97      50555.36      2164.38 o                         
  -7   9   5     184627.81     196423.41      8149.90 o                         
  -4   9   5     272591.47     259128.48     11938.38 o                         
  -1   9   5     469852.31     435067.38     18055.49 o                         
   2   9   5     396141.47     383816.62     15906.49 o                         
   5   9   5     101261.10     103774.62      4600.81 o                         
   8   9   5       9442.40      10105.55       658.12 o                         
 -18  10   5       5769.88       4731.83       465.55 o                         
 -15  10   5        311.87        742.53       216.49 o                         
 -12  10   5       5706.81       6434.93       378.20 o                         
  -9  10   5       8342.66       9551.29       492.01 o                         
  -6  10   5       7274.54       8810.43       432.67 o                         
  -3  10   5       2652.36       2821.38       203.96 o                         
   0  10   5       7377.07       7581.05       413.21 o                         
   3  10   5      10847.39      11964.01       646.23 o                         
   6  10   5      33842.60      35816.15      1725.23 o                         
   9  10   5      58555.06      61230.22      3321.66 o                         
 -20  11   5       5437.05       6252.03       560.85 o                         
 -17  11   5       2018.70       2665.90       326.96 o                         
 -14  11   5      29727.69      33786.69      1499.29 o                         
 -11  11   5      89454.24      94171.48      3935.13 o                         
  -8  11   5      13681.25      14237.52       631.14 o                         
  -5  11   5       3855.04       3171.80       281.83 o                         
  -4  -2  -8      43687.73      39680.29      1597.13 o                         
  -3  -1  -8     105328.33     104550.16      4369.90 o                         
  -2   0  -8       3288.06       3097.98       160.64 o                         
  -4   1  -8       4171.35       3335.01       179.70 o                         
  -1   1  -8       8511.40      11308.06       479.88 o                         
  -3   2  -8         60.79        474.83        78.13 o                         
  -2   3  -8      11512.67      10093.06       435.34 o                         
  -4   4  -8     108893.60     106234.20      4427.92 o                         
  -3   5  -8      18578.34      14233.82       598.67 o                         
  -4   7  -8     351062.47     367284.06     15940.29 o                         
 -10  -9  -7       4927.17       5469.65       588.35 o                         
  -9  -8  -7        105.41        179.57       263.12 o                         
 -11  -7  -7        558.91        822.08       351.08 o                         
  -8  -7  -7         78.59        176.79       200.42 o                         
 -13  -6  -7        795.85        411.40       485.32 o                         
 -10  -6  -7         39.72       -222.39       222.39 o                         
  -7  -6  -7       2563.57       2563.36       255.40 o                         
 -12  -5  -7        164.81         44.30       426.87 o                         
  -9  -5  -7       6667.66       6743.11       515.17 o                         
  -6  -5  -7      37783.50      34140.20      1676.65 o                         
 -14  -4  -7        184.31        -86.29       366.97 o                         
 -11  -4  -7       6477.86       6637.57       620.97 o                         
  -8  -4  -7      20713.69      20229.88       975.91 o                         
  -5  -4  -7     148540.00     142386.06      6191.70 o                         
 -13  -3  -7       8690.30       9442.00       800.42 o                         
 -10  -3  -7        625.61        911.78       193.84 o                         
  -7  -3  -7        242.68        506.74       158.64 o                         
  -4  -3  -7      77706.87      87832.98      3639.89 o                         
 -15  -2  -7       7921.05       8945.59       887.84 o                         
 -12  -2  -7       4428.54       4959.85       408.10 o                         
  -9  -2  -7      36318.34      35902.95      1632.84 o                         
  -6  -2  -7     247067.83     232896.94     10648.36 o                         
  -3  -2  -7     207192.70     227728.22      9922.80 o                         
 -14  -1  -7       6492.07       7098.21       741.23 o                         
 -11  -1  -7      63774.00      63022.64      3111.98 o                         
  -8  -1  -7     249685.86     242392.95     11818.78 o                         
  -5  -1  -7     444905.62     433239.19     21129.15 o                         
  -2  -1  -7     155225.58     169309.39      7050.73 o                         
 -16   0  -7      15203.17      16270.40      1270.42 o                         
 -13   0  -7       6143.11       5568.83       549.41 o                         
 -10   0  -7        168.33          9.71       131.98 o                         
  -7   0  -7       4756.10       6017.84       418.54 o                         
  -4   0  -7      46742.27      58972.40      2688.80 o                         
  -1   0  -7        550.62       1870.87       114.66 o                         
 -15   1  -7        264.48        532.38       284.93 o                         
 -12   1  -7      43724.28      32070.55      2122.69 o                         
  -9   1  -7     199543.42     178625.83      8732.04 o                         
  -6   1  -7     355056.47     346647.59     15889.53 o                         
  -3   1  -7     122022.55     140193.77      7329.93 o                         
 -17   2  -7         66.86         38.31       303.00 o                         
 -14   2  -7      22727.49      23829.03      2120.62 o                         
 -11   2  -7     163916.02     154007.77      8981.34 o                         
  -8   2  -7     179225.59     162967.94      7130.14 o                         
  -5   2  -7      41555.50      34745.77      1497.00 o                         
  -2   2  -7       5468.46       8055.42       337.15 o                         
 -16   3  -7         61.64        207.05       416.26 o                         
 -13   3  -7        227.56        329.44       210.30 o                         
 -10   3  -7       1074.23        791.79       151.50 o                         
  -7   3  -7        759.74       1398.28       187.99 o                         
  -4   3  -7      12682.14      14415.59       657.96 o                         
 -18   4  -7       3143.45       3328.57       417.45 o                         
 -15   4  -7       9709.32       9922.38       761.96 o                         
 -12   4  -7     116272.50     115319.63      6420.08 o                         
  -9   4  -7     182082.44     164503.08      7945.83 o                         
  -6   4  -7      12109.13       6462.17       430.57 o                         
  -3   4  -7      52622.98      54324.38      2147.84 o                         
 -17   5  -7        392.35        -85.44       274.41 o                         
 -14   5  -7      28841.60      29690.97      1489.28 o                         
 -11   5  -7     113523.14      96663.39      5013.73 o                         
  -8   5  -7      61452.36      48231.35      2174.01 o                         
  -5   5  -7      26456.13      27862.49      1197.87 o                         
 -19   6  -7       2841.30       3152.77       444.22 o                         
 -16   6  -7       2896.45       3539.80       452.69 o                         
 -13   6  -7       2275.49       2314.21       292.10 o                         
 -10   6  -7       2978.32       2941.42       243.72 o                         
  -7   6  -7      19683.97      21837.47       903.19 o                         
  -4   6  -7     216337.67     231698.73     10053.52 o                         
 -18   7  -7        957.83        557.94       335.60 o                         
 -15   7  -7      22776.60      25453.05      1617.62 o                         
 -12   7  -7     127007.66     116512.96      6599.97 o                         
  -9   7  -7      63918.30      55839.65      2717.62 o                         
  -6   7  -7      39241.25      38816.93      1612.98 o                         
 -17   8  -7        522.26        124.05       297.81 o                         
 -14   8  -7      16268.98      17515.55      1007.69 o                         
 -11   8  -7      39994.95      36708.20      2479.12 o                         
  -8   8  -7      25380.38      25890.61      1353.90 o                         
  -5   8  -7      48561.21      48615.25      2159.92 o                         
 -19   9  -7       9205.49      11861.23      1342.76 o                         
 -16   9  -7       6108.88       6888.27       637.45 o                         
 -13   9  -7       4263.62       4457.87       468.05 o                         
 -10   9  -7       3049.78       3674.69       273.55 o                         
  -7   9  -7      22876.04      23896.06      1051.78 o                         
 -18  10  -7        132.89         38.17       344.79 o                         
 -15  10  -7       6468.77       6808.09       529.20 o                         
 -12  10  -7      16521.85      15582.75       792.36 o                         
  -9  10  -7      19343.34      19885.88      1032.74 o                         
  -6  10  -7       9891.04      11343.42       552.29 o                         
 -17  11  -7        449.47        733.08       351.55 o                         
 -14  11  -7       3267.33       3275.48       326.80 o                         
 -11  11  -7       2781.23       2844.91       257.99 o                         
  -8  11  -7        151.92        171.13       155.94 o                         
 -19  12  -7       2728.12       3103.66       481.04 o                         
 -16  12  -7       1196.99        833.84       289.35 o                         
 -13  12  -7       3264.60       2335.88       268.46 o                         
 -10  12  -7       3220.82       2805.78       283.00 o                         
  -7  12  -7       2961.65       3342.53       258.76 o                         
 -18  13  -7       1469.42       1322.66       396.52 o                         
 -15  13  -7       2408.44       2381.76       323.46 o                         
 -12  13  -7       3208.09       3018.13       365.88 o                         
  -9  13  -7       5106.05       4464.93       323.63 o                         
 -17  14  -7        296.86         60.15       292.85 o                         
 -14  14  -7        473.60        437.74       259.31 o                         
 -11  14  -7        304.63        376.82       204.20 o                         
  -8  14  -7       1256.70       1092.75       241.19 o                         
 -16  15  -7       5413.42       6228.95       598.36 o                         
 -13  15  -7      28478.75      32562.81      2203.45 o                         
 -10  15  -7       7066.95       7860.75       521.09 o                         
 -18  16  -7       4234.21       4652.17       560.25 o                         
 -15  16  -7      11119.09      14002.25      1135.94 o                         
 -12  16  -7      25441.09      29269.49      2310.85 o                         
  -9  16  -7      15509.24      16938.17      1360.03 o                         
 -17  17  -7       1224.47        976.21       456.15 o                         
 -14  17  -7        337.47       -316.24       316.24 o                         
 -11  17  -7         11.17        -53.46       274.94 o                         
 -16  18  -7      17487.70      20995.92      2205.41 o                         
 -13  18  -7      29040.88      25495.78      1973.81 o                         
 -10  18  -7       9155.30      11372.02      1237.58 o                         
 -12  19  -7      27783.74      31809.24      2928.49 o                         
 -11  -9  -5       3474.51       4477.24       487.72 o                         
 -12  -7  -5      32061.06      28220.41      2486.20 o                         
 -11  -6  -5       1290.04       1799.52       309.29 o                         
 -13  -5  -5       4335.88       4264.82       591.17 o                         
 -15  -4  -5       4613.21       3976.21       682.39 o                         
 -12  -4  -5       3011.89       3007.77       347.60 o                         
 -14  -3  -5        305.22        479.83       315.15 o                         
 -11  -3  -5      18997.28      21258.41      1229.79 o                         
 -16  -2  -5      23396.76      27162.40      2347.08 o                         
 -13  -2  -5      14513.00      14559.48      1381.77 o                         
 -15  -1  -5       1954.97       2230.44       376.42 o                         
 -12  -1  -5       1377.44       1119.44       214.81 o                         
 -17   0  -5       4118.47       4525.40       862.16 o                         
 -14   0  -5      14335.58      16065.48      1144.15 o                         
 -11   0  -5      57165.15      55924.62      3130.12 o                         
 -16   1  -5      50765.20      64345.67      3733.79 o                         
 -13   1  -5      42668.05      42706.62      2604.43 o                         
 -18   2  -5       7030.18       9478.49      1000.23 o                         
 -15   2  -5       1384.03       1359.73       265.33 o                         
 -12   2  -5       8664.28      10319.87       834.04 o                         
 -17   3  -5       9616.57      11112.33      1202.28 o                         
 -14   3  -5      11001.96      13275.29       991.37 o                         
 -19   4  -5      41408.96      59251.59      3438.74 o                         
 -16   4  -5      53227.84      65639.66      3663.37 o                         
 -13   4  -5      24568.54      21750.92      2065.43 o                         
 -18   5  -5       3053.61       4475.98       646.49 o                         
 -15   5  -5       1463.90       1535.96       256.07 o                         
 -12   5  -5      33094.00      34089.19      1650.23 o                         
 -17   6  -5       7317.25       7373.93       645.04 o                         
 -14   6  -5        254.13        852.42       207.73 o                         
 -19   7  -5      35962.61      49414.35      3580.04 o                         
 -16   7  -5      31162.09      36276.12      2657.66 o                         
 -13   7  -5       1840.60       2260.21       224.03 o                         
 -18   8  -5        146.74        -92.76       322.49 o                         
 -15   8  -5       6070.13       7616.51       522.48 o                         
 -12   8  -5     139682.86     137933.23      9511.75 o                         
 -20   9  -5       3596.18       3488.92       575.99 o                         
 -17   9  -5       8129.51       8462.11       869.58 o                         
 -14   9  -5        136.89        431.37       197.67 o                         
 -19  10  -5      17317.77      18715.49      1595.91 o                         
 -16  10  -5       6525.45       7177.96       715.46 o                         
 -13  10  -5        456.81        405.79       196.89 o                         
 -18  11  -5       4225.23       4122.52       498.53 o                         
 -15  11  -5      39258.27      39754.28      2363.36 o                         
 -12  11  -5     144354.08     123448.99      6508.55 o                         
 -17  12  -5      20640.47      22549.38      1875.98 o                         
 -14  12  -5       2507.25       2175.61       284.79 o                         
 -19  13  -5        197.07        -46.96       353.86 o                         
 -16  13  -5        255.75        828.57       287.64 o                         
 -13  13  -5       1681.11       1994.75       323.93 o                         
 -18  14  -5       8222.49       8616.84       823.23 o                         
 -15  14  -5      27337.86      29644.48      2107.76 o                         
 -12  14  -5      49597.21      47637.18      2385.55 o                         
 -17  15  -5      24828.09      27413.81      2089.93 o                         
 -14  15  -5       2521.67       2082.04       304.42 o                         
 -16  16  -5         91.55       -279.91       279.91 o                         
 -13  16  -5       2092.80       2197.23       476.30 o                         
 -15  17  -5       5377.51       5651.29       794.64 o                         
 -12  17  -5       5573.47       6994.13       695.32 o                         
 -14  18  -5       6834.87       7472.25       732.57 o                         
 -13  19  -5      15139.64      17164.53      1331.18 o                         
  -2  11   5      43643.46      40251.92      1742.69 o                         
   1  11   5      18788.95      16884.31       827.57 o                         
   4  11   5       2641.66       2862.59       367.69 o                         
   7  11   5      11197.16      10600.69       935.94 o                         
 -19  12   5      50170.39      51773.50      2675.04 o                         
 -16  12   5       4713.14       4502.04       418.59 o                         
 -13  12   5       2155.44       2331.81       302.29 o                         
 -10  12   5      13558.17      14824.18       712.87 o                         
  -7  12   5      51786.68      54820.23      2286.03 o                         
  -4  12   5     218581.16     206149.22     10121.84 o                         
  -1  12   5     225891.06     212284.23      9833.45 o                         
   2  12   5      77611.06      76835.79      3806.43 o                         
   5  12   5       8721.57      10310.31       733.46 o                         
 -18  13   5       6784.95       6896.98       581.59 o                         
 -15  13   5      22710.27      24480.28      1250.93 o                         
 -12  13   5      66768.62      69429.59      3094.04 o                         
  -9  13   5      38445.82      37035.37      1706.58 o                         
  -6  13   5       2880.24       3402.77       390.49 o                         
  -3  13   5        714.83        791.54       263.13 o                         
   0  13   5       2630.66       2482.58       288.59 o                         
   3  13   5       3274.90       3607.02       394.61 o                         
   6  13   5      23691.11      26161.88      1518.57 o                         
 -17  14   5        477.62        575.44       327.28 o                         
 -14  14   5      22432.88      22872.68      1192.34 o                         
 -11  14   5      17216.30      19627.35      1034.33 o                         
  -8  14   5        397.68        590.39       226.24 o                         
  -5  14   5        214.19        359.20       201.51 o                         
  -2  14   5       3923.20       3569.66       328.87 o                         
   1  14   5       3945.82       3679.02       379.80 o                         
   4  14   5      10695.42      11384.51       873.11 o                         
 -19  15   5       7218.96       7509.72       633.34 o                         
 -16  15   5       3059.19       3193.84       385.94 o                         
 -13  15   5       2165.76       2446.53       308.22 o                         
 -10  15   5       2290.79       2244.66       278.52 o                         
  -7  15   5       9498.87      10439.45       613.49 o                         
  -4  15   5      61433.31      62177.94      2953.02 o                         
  -1  15   5      42778.93      41881.05      2037.61 o                         
   2  15   5       8414.89       8166.37       720.49 o                         
 -18  16   5      36612.14      37888.61      2136.02 o                         
 -15  16   5      79438.93      84703.80      3906.49 o                         
 -12  16   5      83293.05      90484.52      4478.53 o                         
  -9  16   5      48763.68      52285.67      2644.40 o                         
  -6  16   5      10211.29      11255.93       658.23 o                         
  -3  16   5        400.21        267.84       265.06 o                         
   0  16   5        143.27         55.62       312.47 o                         
 -17  17   5       6444.75       6501.93       583.10 o                         
 -14  17   5      15048.39      17454.13      1002.20 o                         
 -11  17   5      11450.33      10158.36       727.37 o                         
  -8  17   5      12721.41      12721.09       842.01 o                         
  -5  17   5      32298.72      31444.26      1665.95 o                         
  -2  17   5      38851.68      39617.55      2066.11 o                         
 -16  18   5      11001.00      12537.35       881.69 o                         
 -13  18   5       4778.31       6168.91       586.56 o                         
 -10  18   5        229.63        -71.30       388.51 o                         
  -7  18   5       6611.93       5912.63       577.33 o                         
  -4  18   5      12866.70      12936.83       835.89 o                         
 -15  19   5      64798.38      70230.12      4132.37 o                         
 -12  19   5      56275.72      59325.95      3499.33 o                         
  -9  19   5      27099.53      26374.71      1680.45 o                         
  -6  19   5        308.39       -104.07       344.86 o                         
 -11  20   5       5627.45       5711.43       591.55 o                         
   0   0   6     977471.25     949818.88     65180.36 o                         
   1   1   6    3001476.00    2714917.50    140987.39 o                         
  -1   2   6    2389360.75    1652385.00     92458.61 o                         
   2   2   6    1654994.25    1357339.38     76271.07 o                         
  -3   3   6     340433.69     348812.25     12842.66 o                         
   0   3   6     316528.53     325293.81     13492.88 o                         
   3   3   6     529971.88     585395.75     24379.17 o                         
  -5   4   6    1417748.38    1072552.12     72945.05 o                         
  -2   4   6    1645037.88     731433.69     71551.86 o                         
   1   4   6    1152089.00     768369.31     47089.16 o                         
   4   4   6     346393.56     369114.50     14717.84 o                         
  -7   5   6     866813.19     867617.88     41918.95 o                         
  -4   5   6    1007304.25     800664.00     41661.23 o                         
  -1   5   6     833404.25     724938.38     37493.94 o                         
   2   5   6     779260.12     733153.75     30327.62 o                         
   5   5   6     485966.22     496062.81     19773.93 o                         
  -9   6   6     135235.55     155131.17      6528.38 o                         
  -6   6   6       1650.31      17091.19       745.32 o                         
  -3   6   6     186414.59     254272.28     10088.11 o                         
   0   6   6       2180.02      17473.76       950.90 o                         
   3   6   6     122822.05     137348.59      5517.63 o                         
   6   6   6     347199.44     366861.44     15229.19 o                         
 -11   7   6      66600.03      79930.82      3492.42 o                         
  -8   7   6     367046.62     391647.78     16309.87 o                         
  -5   7   6     865577.38     820783.19     37569.11 o                         
  -2   7   6     777836.19     711395.31     39984.07 o                         
   1   7   6     399944.19     404870.09     16860.35 o                         
   4   7   6      83356.53      93402.89      3962.27 o                         
   7   7   6      11777.72      13559.79       708.87 o                         
 -13   8   6     286842.56     302541.72     12598.28 o                         
 -10   8   6     413356.31     436509.19     18123.12 o                         
  -7   8   6     441746.12     493767.94     19588.01 o                         
  -4   8   6     296737.16     320878.28     14069.22 o                         
  -1   8   6     396758.62     415125.41     17287.93 o                         
   2   8   6     370091.44     374439.91     15646.09 o                         
   5   8   6     265633.22     269797.06     12489.52 o                         
   8   8   6     177282.44     193605.44      8459.51 o                         
 -15   9   6     354559.03     370281.84     17085.40 o                         
 -12   9   6     397935.31     399007.41     18425.36 o                         
  -9   9   6     332152.56     349851.50     15241.20 o                         
  -6   9   6     170810.38     184479.16      7686.79 o                         
  -3   9   6     186741.88     203190.94      9401.35 o                         
   0   9   6     352605.28     361466.38     15113.09 o                         
   3   9   6     406571.03     414769.34     17348.75 o                         
   6   9   6     346656.75     363206.75     16658.84 o                         
   9   9   6     275640.94     277522.50     13593.78 o                         
 -17  10   6        658.59       1395.98       339.08 o                         
 -14  10   6      10946.13      13461.68       658.93 o                         
 -11  10   6      96612.18      97014.79      4511.72 o                         
  -8  10   6     337171.16     331302.97     16195.54 o                         
  -5  10   6     446177.19     440038.41     19194.49 o                         
  -2  10   6     420827.41     409803.09     17097.46 o                         
   1  10   6     139782.98     142951.36      5975.10 o                         
   4  10   6      16295.13      17556.59       912.20 o                         
   7  10   6        668.78       1974.14       315.29 o                         
  10  10   6       4538.96       3850.14       456.33 o                         
 -19  11   6      87458.72      91200.69      4860.57 o                         
 -16  11   6     147636.72     155212.00      6865.57 o                         
 -13  11   6     175506.59     185152.23      7742.53 o                         
 -10  11   6     163989.12     173836.45      7231.21 o                         
  -7  11   6      43363.04      47166.93      2026.71 o                         
  -4  11   6      33401.40      37621.00      1779.13 o                         
  -1  11   6     113114.98     118038.30      5644.57 o                         
   2  11   6     131598.28     135664.25      6265.37 o                         
   5  11   6     122311.99     131169.17      6445.06 o                         
   8  11   6      87693.30      92971.86      4626.54 o                         
 -18  12   6     226056.00     233482.27     11440.19 o                         
 -15  12   6     330088.06     349681.09     14565.33 o                         
 -12  12   6     411555.56     422388.09     17621.21 o                         
  -9  12   6     438934.12     445899.81     19554.46 o                         
  -6  12   6     402885.19     393438.88     16406.94 o                         
  -3  12   6     467111.69     446634.69     20620.07 o                         
   0  12   6     435054.44     418287.75     19278.54 o                         
   3  12   6     304892.66     303623.84     14796.73 o                         
   6  12   6     196053.69     208133.14     10740.34 o                         
 -17  13   6      14691.43      17081.82      1185.70 o                         
 -14  13   6      49085.73      53433.67      2766.36 o                         
 -11  13   6     122182.12     120510.58      5238.58 o                         
  -8  13   6     206922.62     202312.23      8842.28 o                         
  -5  13   6     234869.83     213444.45     10521.96 o                         
  -2  13   6     166989.47     164369.92      7638.16 o                         
   1  13   6      76285.15      74270.93      3525.45 o                         
   4  13   6      19398.11      18788.30      1168.50 o                         
 -19  14   6      65822.43      67436.88      3634.91 o                         
 -16  14   6      76752.24      83467.02      3919.16 o                         
 -13  14   6      59615.48      60872.75      2856.04 o                         
 -10  14   6      37159.43      36940.74      1699.90 o                         
  -7  14   6       3990.23       4003.51       333.94 o                         
  -4  14   6      29259.73      27971.54      1365.57 o                         
  -1  14   6      39385.25      41707.12      2833.82 o                         
   2  14   6      61356.45      62508.76      3327.04 o                         
   5  14   6      67812.23      68502.82      3994.70 o                         
 -18  15   6     163586.16     170764.75      9049.20 o                         
 -15  15   6     225423.31     236928.16     10976.46 o                         
 -12  15   6     290568.09     298902.75     13782.07 o                         
  -9  15   6     378741.81     386738.41     17736.14 o                         
  -6  15   6     396140.88     399048.41     18425.34 o                         
  -3  15   6     315676.19     321362.72     14837.67 o                         
   0  15   6     206962.56     221041.64     12506.80 o                         
   3  15   6     130566.92     142570.30      8967.76 o                         
 -17  16   6      38634.60      39477.52      2925.60 o                         
 -14  16   6      62052.01      66322.64      3566.62 o                         
 -11  16   6     124702.67     122521.99      6037.91 o                         
  -8  16   6     150106.72     147987.78      7339.17 o                         
  -5  16   6     128507.56     127256.07      6286.49 o                         
  -2  16   6      85419.03      85847.70      4319.98 o                         
   1  16   6      58347.05      56631.66      3321.97 o                         
 -16  17   6      48932.72      51585.23      2896.14 o                         
 -13  17   6      44371.70      44472.95      2308.96 o                         
 -10  17   6      15763.03      15132.44      1065.67 o                         
  -7  17   6      11034.35      12066.60       941.15 o                         
  -4  17   6      28411.64      35504.34      2162.79 o                         
  -1  17   6      34769.28      37818.07      2754.04 o                         
 -15  18   6     114125.20     117371.68      5768.23 o                         
 -12  18   6     186360.84     177654.97     11109.72 o                         
  -9  18   6     211280.66     227398.08     12912.02 o                         
  -6  18   6     219786.06     221837.14     11654.78 o                         
  -3  18   6     130853.77     135379.36      6730.35 o                         
 -14  19   6      61992.99      64579.04      3793.27 o                         
 -11  19   6     104185.95     107106.88      6115.01 o                         
  -8  19   6     101278.02     104297.35      5927.60 o                         
  -5  19   6      62712.80      66729.45      3372.45 o                         
 -10  20   6       8459.53       6271.49       645.01 o                         
  -1   1   7        861.64       2546.54       136.14 o                         
  -3   2   7     242903.02     251234.58      9981.60 o                         
   0   2   7       8557.25      10888.54       491.68 o                         
  -5   3   7     324223.66     352280.41     15269.46 o                         
  -2   3   7     190945.70     181253.28      7541.70 o                         
   1   3   7      82346.46      87686.66      3511.94 o                         
  -7   4   7     121598.58     138664.84      5534.30 o                         
  -4   4   7      73144.15      91068.98      3819.44 o                         
  -1   4   7      19845.49      21627.19       926.53 o                         
   2   4   7     338533.72     340663.34     14075.68 o                         
  -9   5   7     232441.67     238197.12      9885.02 o                         
  -6   5   7     696206.38     738431.12     31988.04 o                         
  -3   5   7      65027.64      51070.34      2140.99 o                         
   0   5   7      41399.60      44007.22      1860.01 o                         
   3   5   7      75990.50      80028.52      3352.10 o                         
 -11   6   7      59125.29      57507.02      2445.15 o                         
  -8   6   7     386621.72     408296.47     16912.97 o                         
  -5   6   7     555606.75     563752.25     25812.47 o                         
  -2   6   7      18948.83      10830.07       515.28 o                         
   1   6   7      61406.30      61850.55      2593.70 o                         
   4   6   7      15477.80      17199.03       726.91 o                         
 -13   7   7       4011.57       3275.39       263.67 o                         
 -10   7   7        379.75        733.91       197.72 o                         
  -7   7   7       7442.53       9836.20       473.48 o                         
  -4   7   7       1188.95       2825.86       234.97 o                         
  -1   7   7      30802.16      32245.10      1382.53 o                         
   2   7   7      35797.46      38155.12      1647.85 o                         
   5   7   7       4634.60       6467.89       402.98 o                         
 -15   8   7        122.96        270.51       208.71 o                         
 -12   8   7      32413.74      32632.40      1435.69 o                         
  -9   8   7     390718.22     414451.03     17155.78 o                         
  -6   8   7     280459.38     267643.38     11560.13 o                         
  -3   8   7      96163.04      83737.87      3694.52 o                         
   0   8   7      39716.23      37756.78      1647.49 o                         
   3   8   7        237.74        666.57       147.93 o                         
   6   8   7       1966.52       2757.54       277.27 o                         
 -17   9   7        164.97        298.39       255.17 o                         
 -14   9   7      10433.77      12319.23       653.61 o                         
 -11   9   7      56832.55      57567.17      2481.43 o                         
  -8   9   7     312253.88     318220.94     13193.23 o                         
  -5   9   7     284929.75     240558.58     11145.81 o                         
  -2   9   7     100022.65      87861.57      3710.17 o                         
   1   9   7      30269.03      31495.00      1376.09 o                         
   4   9   7       7990.19       7803.27       472.53 o                         
   7   9   7      24269.48      25077.72      1190.10 o                         
 -19  10   7       7710.22       7542.22       612.84 o                         
 -16  10   7         62.15         92.70       227.30 o                         
 -13  10   7        978.98       1374.77       268.36 o                         
 -10  10   7        263.42        504.61       169.07 o                         
  -7  10   7       1680.99       1479.02       178.42 o                         
  -4  10   7       4660.55       5059.81       513.94 o                         
  -1  10   7       4772.53       5315.30       336.69 o                         
   2  10   7       5040.07       4345.34       290.74 o                         
   5  10   7      11058.39      10808.58       635.25 o                         
   8  10   7      14326.49      15520.18       937.31 o                         
 -18  11   7        874.73        610.53       294.80 o                         
 -15  11   7      10136.53      10150.36       595.17 o                         
 -12  11   7      99795.40     110418.76      4639.27 o                         
  -9  11   7     256502.31     273473.16     11830.80 o                         
  -6  11   7     177646.20     159782.34      7360.12 o                         
  -3  11   7      62586.13      56050.64      2697.39 o                         
   0  11   7       4352.17       4552.12       322.15 o                         
   3  11   7        476.70        716.42       222.83 o                         
   6  11   7         17.48        385.96       299.14 o                         
 -17  12   7        257.92        190.53       305.24 o                         
 -14  12   7       6929.90       7834.69       497.11 o                         
 -11  12   7      68421.34      70750.48      3168.42 o                         
  -8  12   7     181947.22     178582.27      7729.02 o                         
  -5  12   7     198746.98     179563.09      9385.17 o                         
  -2  12   7      25853.98      24378.26      1244.36 o                         
   1  12   7       5020.20       5215.21       397.61 o                         
   4  12   7      39811.45      41706.73      2148.51 o                         
   7  12   7      43477.09      47599.03      2859.59 o                         
 -19  13   7       1245.38       1243.47       363.82 o                         
 -16  13   7      13598.93      15203.86       911.12 o                         
 -13  13   7       9612.97      10414.11       643.66 o                         
 -10  13   7        356.09        533.86       253.18 o                         
  -7  13   7       3560.77       3981.88       296.81 o                         
  -4  13   7       6671.93       7766.38       503.00 o                         
  -1  13   7       5108.58       5043.06       389.54 o                         
   2  13   7      44564.71      47273.48      2383.37 o                         
   5  13   7      45444.58      49567.80      2960.15 o                         
 -18  14   7        288.41        -52.63       338.37 o                         
 -15  14   7      10158.92      11845.28       708.66 o                         
 -12  14   7      35564.72      39511.84      1823.27 o                         
  -9  14   7      45132.55      46358.30      2082.44 o                         
  -6  14   7      25458.70      24241.31      1240.31 o                         
  -3  14   7       5112.84       4948.08       391.32 o                         
   0  14   7        741.11        986.93       286.38 o                         
   3  14   7        528.09        825.57       360.10 o                         
 -17  15   7      12395.00      12782.47       891.85 o                         
 -14  15   7        413.89         31.35       250.15 o                         
 -11  15   7      15193.67      16874.14       884.15 o                         
  -8  15   7      35641.60      34920.95      1829.54 o                         
  -5  15   7      10122.49      10256.62       673.64 o                         
  -2  15   7       3768.90       4060.52       408.60 o                         
   1  15   7      17399.68      22375.32      1341.88 o                         
 -16  16   7      23790.53      26417.68      1335.15 o                         
 -13  16   7         96.45        541.69       295.31 o                         
 -10  16   7       4532.48       4700.59       406.00 o                         
  -7  16   7       9559.41       8671.65       660.76 o                         
  -4  16   7       1873.08       1324.96       311.06 o                         
  -1  16   7       8471.11       9789.53       732.19 o                         
   2  16   7      27365.74      29706.41      1847.84 o                         
 -15  17   7        104.62        453.31       297.00 o                         
 -12  17   7        613.96        469.62       332.71 o                         
  -9  17   7        817.17       1023.11       320.68 o                         
  -6  17   7        703.35       1186.80       373.89 o                         
  -3  17   7        464.53        740.01       312.16 o                         
   0  17   7       1916.11       1424.10       422.90 o                         
 -14  18   7       4919.06       4948.34       562.27 o                         
 -11  18   7       1498.78        825.71       364.99 o                         
  -8  18   7        207.95        139.78       363.21 o                         
  -5  18   7       2299.42       2116.37       370.52 o                         
  -2  18   7       6625.86       8150.78       676.31 o                         
 -13  19   7       4446.17       4479.78       536.74 o                         
 -10  19   7      14405.11      15515.23      1130.16 o                         
  -7  19   7       4269.06       3568.09       509.26 o                         
   0   1   8      13318.98      15585.50       641.63 o                         
  -2   2   8       5145.29       4419.27       202.99 o                         
   1   2   8      18015.44      14720.40       609.60 o                         
  -4   3   8     164821.92     155915.52      6494.87 o                         
  -1   3   8         95.12        610.72        88.05 o                         
   2   3   8      29072.30      23758.10       987.20 o                         
  -6   4   8      68364.08      65797.69      2617.80 o                         
  -3   4   8       6527.50       5440.31       253.85 o                         
   0   4   8     170401.05     155420.08      6781.71 o                         
 -10  -9 -10      43974.30      41364.11      3132.45 o                         
  -9  -8 -10       3270.83       4021.15       423.31 o                         
 -11  -7 -10       7332.45       6986.10       880.50 o                         
  -8  -7 -10      81545.77      80334.91      3951.13 o                         
 -13  -6 -10      27079.06      29014.76      3041.20 o                         
 -10  -6 -10      30445.06      28443.97      1908.77 o                         
  -7  -6 -10      26675.86      25914.75      1299.80 o                         
 -12  -5 -10      14376.52      13738.23      1056.09 o                         
  -9  -5 -10        697.31       1161.44       221.75 o                         
  -6  -5 -10       2199.45       2695.88       243.06 o                         
 -11  -4 -10      55238.86      57507.71      3327.63 o                         
  -8  -4 -10     148345.06     136936.16      6679.86 o                         
  -5  -4 -10     214478.22     210181.27      9733.20 o                         
 -13  -3 -10       9179.92       8761.97       677.44 o                         
 -10  -3 -10        119.02        280.57       244.99 o                         
  -7  -3 -10       3877.41       3100.55       423.06 o                         
  -4  -3 -10        339.95        383.02        92.82 o                         
 -12  -2 -10      34459.42      34673.20      2259.80 o                         
  -9  -2 -10      31841.59      28001.21      1364.83 o                         
  -6  -2 -10      93332.11      90506.14      3992.29 o                         
  -3  -2 -10      85875.45      89393.64      3720.91 o                         
 -11  -1 -10      76134.11      78931.91      4250.02 o                         
  -8  -1 -10     193951.19     191563.92      8837.88 o                         
  -5  -1 -10     302859.25     306740.81     14119.43 o                         
  -2  -1 -10      52768.89      58014.66      2554.18 o                         
 -13   0 -10       2027.69       1767.81       318.74 o                         
 -10   0 -10      13225.73      10667.98       745.65 o                         
  -7   0 -10      42579.05      34123.33      1456.24 o                         
  -4   0 -10       4704.39       2251.17       219.70 o                         
  -1   0 -10      22456.06      32539.36      1305.87 o                         
 -12   1 -10      65779.92      69224.58      3698.21 o                         
  -9   1 -10     121228.55     119056.13      5240.31 o                         
  -6   1 -10     264324.12     272150.84     13232.75 o                         
  -3   1 -10      85141.61      98169.87      4040.71 o                         
 -11   2 -10      76681.10      79232.70      3921.05 o                         
  -8   2 -10     236500.70     238693.80     12454.72 o                         
  -5   2 -10     237307.11     264327.03     13738.50 o                         
  -2   2 -10     100542.84     117339.80      4870.46 o                         
 -13   3 -10       7911.46       6489.66       499.76 o                         
 -10   3 -10      36091.34      29270.50      1561.52 o                         
  -7   3 -10       9702.19       4904.05       321.06 o                         
  -4   3 -10       7723.01      16063.23       698.31 o                         
 -12   4 -10      83635.34      79373.66      4313.72 o                         
  -9   4 -10     214432.28     220213.77     10110.37 o                         
  -6   4 -10     297280.94     313795.28     16215.43 o                         
  -3   4 -10      29788.79      39280.60      1651.23 o                         
 -11   5 -10     112360.86     107164.22      5624.95 o                         
  -8   5 -10     145247.12     149334.05      7317.40 o                         
  -5   5 -10     118960.38     128438.38      5857.24 o                         
 -13   6 -10      20696.87      19314.54      1678.95 o                         
 -10   6 -10      27724.69      20663.95      1012.16 o                         
  -7   6 -10       5136.84       7565.63       399.52 o                         
  -4   6 -10      53406.56      60831.22      2545.71 o                         
 -12   7 -10     131979.69     126515.33      6731.50 o                         
  -9   7 -10     181549.95     180027.67      8171.67 o                         
  -6   7 -10     109809.97     114183.47      5177.17 o                         
 -11   8 -10      11845.04      11283.33       776.06 o                         
  -8   8 -10      10448.16      11500.43       598.58 o                         
  -5   8 -10      13257.43      13678.40       600.61 o                         
 -13   9 -10         11.35       -271.40       271.40 o                         
 -10   9 -10       4415.87       4998.82       340.90 o                         
  -7   9 -10      36873.32      40305.23      1791.74 o                         
 -12  10 -10     111465.05      92324.24      4889.41 o                         
  -9  10 -10      70767.21      66713.66      3069.09 o                         
  -6  10 -10      43903.26      45086.36      2028.61 o                         
 -11  11 -10        960.12        394.62       200.23 o                         
  -8  11 -10       2137.91       2570.50       238.84 o                         
 -13  12 -10      32422.40      30464.17      1591.35 o                         
 -10  12 -10      44438.28      41554.09      2092.12 o                         
  -7  12 -10     108489.88     105379.23      4863.09 o                         
 -12  13 -10      97527.05      89956.16      4725.07 o                         
  -9  13 -10     109481.44     105184.26      5124.62 o                         
 -11  14 -10      15974.05      14545.01      1153.45 o                         
  -8  14 -10       5549.90       4956.02       502.68 o                         
 -13  15 -10      56339.83      53969.15      2911.33 o                         
 -10  15 -10      89983.59      82649.08      4735.30 o                         
 -12  16 -10     100343.05      87157.59      5015.09 o                         
  -9  16 -10      87248.56      88269.54      4746.22 o                         
 -11  17 -10      47814.54      47294.21      2858.69 o                         
 -13  18 -10      50915.48      39000.79      2921.85 o                         
 -10  18 -10      32757.72      34446.82      2708.66 o                         
 -12  19 -10      57748.54      47642.48      3499.56 o                         
 -10  -8  -8       3512.75       3246.88       513.77 o                         
 -12  -7  -8        493.97       -114.34       402.26 o                         
  -9  -7  -8      10864.99      11608.83       987.71 o                         
 -11  -6  -8        296.54        350.66       278.87 o                         
  -8  -6  -8        286.10        370.58       191.54 o                         
 -13  -5  -8       1257.98        177.55       546.64 o                         
 -10  -5  -8        178.77        117.05       213.74 o                         
  -7  -5  -8       5514.75       5375.05       445.95 o                         
 -12  -4  -8         29.03         93.85       291.37 o                         
  -9  -4  -8      12347.69      12393.82       647.23 o                         
  -6  -4  -8     127795.45     124750.55      5472.53 o                         
 -14  -3  -8      21037.92      23022.38      1490.47 o                         
 -11  -3  -8      17022.18      16753.05       933.02 o                         
  -8  -3  -8       1582.62       2402.73       209.06 o                         
  -5  -3  -8       7076.94       5715.18       310.77 o                         
 -16  -2  -8          9.53        500.13       387.87 o                         
 -13  -2  -8       5032.83       4891.79       658.48 o                         
 -10  -2  -8      13924.07      13504.35       652.50 o                         
  -7  -2  -8      43116.26      38191.90      1708.01 o                         
 -15  -1  -8      11605.80      11429.49      1025.41 o                         
 -12  -1  -8       2110.68       2577.41       291.53 o                         
  -9  -1  -8       2495.00       2576.21       241.54 o                         
  -6  -1  -8      64960.45      59359.72      2487.50 o                         
 -17   0  -8      38849.27      47155.84      2782.25 o                         
 -14   0  -8     103652.64     116518.41      6580.71 o                         
 -11   0  -8      39874.96      40673.32      1935.69 o                         
  -8   0  -8      17446.37      22953.81      1018.69 o                         
  -5   0  -8       2700.77       6266.51       303.53 o                         
 -16   1  -8       7487.23       9187.48      1201.82 o                         
 -13   1  -8      20231.23      20001.61      1400.98 o                         
 -10   1  -8      19858.50      19694.42       941.32 o                         
  -7   1  -8         73.08        510.11       116.55 o                         
 -18   2  -8      13137.49      15832.57      1744.38 o                         
 -15   2  -8      20454.54      21693.06      1285.02 o                         
 -12   2  -8      21295.27      22083.45      1824.07 o                         
  -9   2  -8        690.60        450.96       129.42 o                         
  -6   2  -8       7138.80       7913.34       372.53 o                         
 -17   3  -8      90129.30     113105.46      6483.53 o                         
 -14   3  -8      95186.10     107058.57      6054.72 o                         
 -11   3  -8      65341.41      66570.34      3911.32 o                         
  -8   3  -8      21635.47      26494.86      1147.68 o                         
  -5   3  -8      12298.29       9786.82       460.96 o                         
 -16   4  -8       7936.20       8623.20       606.96 o                         
 -13   4  -8       4390.99       4138.96       427.16 o                         
 -10   4  -8      14764.99      14841.38       836.95 o                         
  -7   4  -8      42561.61      36530.21      1708.98 o                         
 -18   5  -8      11548.01      14228.44      1272.37 o                         
 -15   5  -8      14716.23      15972.48       986.02 o                         
 -12   5  -8      50003.79      46960.96      3063.49 o                         
  -9   5  -8       8933.80       6482.18       355.46 o                         
  -6   5  -8      15970.68      13678.14       646.54 o                         
 -17   6  -8      71774.48      88301.70      5572.93 o                         
 -14   6  -8      79813.71      88123.20      4653.60 o                         
 -11   6  -8      30217.29      30695.38      1576.92 o                         
  -8   6  -8       9332.74       8381.58       542.39 o                         
  -5   6  -8      52225.18      44932.89      1870.87 o                         
 -19   7  -8       6143.19       8034.62       904.23 o                         
 -16   7  -8       4779.42       4575.44       562.52 o                         
 -13   7  -8       1911.69       1915.73       335.47 o                         
 -10   7  -8      78452.17      71993.21      3804.86 o                         
  -7   7  -8     150843.42     138168.75      5968.95 o                         
 -18   8  -8       1300.58        989.78       344.37 o                         
 -15   8  -8      14240.72      15878.70      1100.62 o                         
 -12   8  -8      70568.00      65020.20      3954.05 o                         
  -9   8  -8      62665.57      55160.39      2287.80 o                         
  -6   8  -8      52882.22      48303.37      2005.57 o                         
 -17   9  -8      42523.49      47752.44      2823.08 o                         
 -14   9  -8      16847.03      18383.36      1517.44 o                         
 -11   9  -8        284.49        356.89       182.85 o                         
  -8   9  -8      30488.32      26466.38      1156.70 o                         
  -5   9  -8      66113.51      63010.86      2765.44 o                         
 -19  10  -8       3604.51       3571.56       501.96 o                         
 -16  10  -8        299.32        626.67       284.80 o                         
 -13  10  -8      37795.89      32657.36      2091.25 o                         
 -10  10  -8     178424.14     142631.70      7008.59 o                         
  -7  10  -8     243267.30     229402.48     10538.98 o                         
 -18  11  -8         14.71       -344.86       344.86 o                         
 -15  11  -8       1938.35       1816.57       272.65 o                         
 -12  11  -8      15413.80      13980.95      1010.95 o                         
  -9  11  -8      31287.25      29794.63      1327.36 o                         
  -6  11  -8       8354.80       7133.53       400.79 o                         
 -17  12  -8        914.55         69.92       339.75 o                         
 -14  12  -8       2905.44       2018.44       275.29 o                         
 -11  12  -8       4140.74       4080.69       311.51 o                         
  -8  12  -8      29011.09      25286.85      1204.40 o                         
 -19  13  -8       1571.99       2327.62       448.71 o                         
 -16  13  -8       1632.55       1471.28       314.47 o                         
 -13  13  -8      45293.79      44774.52      2533.29 o                         
 -10  13  -8     100365.40      90174.58      4478.38 o                         
  -7  13  -8      69547.22      64582.05      3000.27 o                         
 -18  14  -8       6690.47       7408.78       682.50 o                         
 -15  14  -8       5865.89       5596.26       455.17 o                         
 -12  14  -8       3310.27       2995.02       310.54 o                         
  -9  14  -8      15907.06      16837.88      1115.96 o                         
 -17  15  -8       4015.02       4681.30       697.88 o                         
 -14  15  -8       6055.79       7780.18       848.98 o                         
 -11  15  -8      10615.05      10607.39       680.91 o                         
  -8  15  -8       3856.44       4092.75       558.83 o                         
 -16  16  -8       4784.35       4932.17       440.83 o                         
 -13  16  -8      30805.13      30786.81      2495.39 o                         
 -10  16  -8      43830.81      44690.18      3137.28 o                         
 -15  17  -8       1596.00       1753.39       402.56 o                         
 -12  17  -8       5014.61       5968.40       752.85 o                         
  -9  17  -8       7492.72       8201.14       694.02 o                         
 -14  18  -8       1841.77       1457.07       489.74 o                         
 -11  18  -8        470.37        500.91       327.90 o                         
 -13  19  -8      11689.99      12271.75      1424.76 o                         
 -10  19  -8       4575.26       4096.22       463.00 o                         
   3   4   8     549355.75     551701.44     23894.12 o                         
  -8   5   8      11074.27      10170.29       452.76 o                         
  -5   5   8       4226.27      10182.99       440.61 o                         
  -2   5   8      19244.86      16680.93       765.25 o                         
   1   5   8      81724.18      71884.96      3013.76 o                         
   4   5   8     103457.36     101747.91      4022.83 o                         
 -10   6   8     199979.22     201148.58      8400.84 o                         
  -7   6   8     101651.94     100038.85      3991.32 o                         
  -4   6   8      11171.11      11773.44       544.22 o                         
  -1   6   8      24991.55      20305.10       934.50 o                         
   2   6   8      82752.37      78566.09      3271.03 o                         
   5   6   8      13073.46      12709.47       661.97 o                         
 -12   7   8       8629.69       8442.05       453.96 o                         
  -9   7   8      67470.70      67838.69      2863.77 o                         
  -6   7   8        114.39        745.16       104.66 o                         
  -3   7   8      66601.23      57584.43      2433.32 o                         
   0   7   8     236045.80     215539.16      8947.29 o                         
   3   7   8     380674.31     361461.03     15834.37 o                         
   6   7   8     108830.23     102493.84      4555.56 o                         
 -14   8   8        447.70        733.12       221.96 o                         
 -11   8   8       2476.44       3094.87       254.68 o                         
  -8   8   8      27300.78      35209.45      1530.47 o                         
  -5   8   8      33856.02      37814.09      1647.65 o                         
  -2   8   8      14604.23      13069.38       646.78 o                         
   1   8   8      47709.34      41283.64      1770.16 o                         
   4   8   8      45397.68      41689.28      1894.76 o                         
   7   8   8       6034.77       6981.53       445.51 o                         
 -16   9   8      17001.96      17748.64       917.48 o                         
 -13   9   8      19321.99      19457.41       916.20 o                         
 -10   9   8       3904.08       3666.90       353.03 o                         
  -7   9   8       1080.82       1258.13       161.41 o                         
  -4   9   8      13979.99      13172.74       625.72 o                         
  -1   9   8      98061.61      87391.86      3675.68 o                         
   2   9   8      48958.65      46181.35      1997.45 o                         
   5   9   8      24891.98      24800.16      1188.73 o                         
   8   9   8      11724.91      12364.52       732.25 o                         
 -18  10   8       5496.85       5347.86       441.84 o                         
 -15  10   8        279.73        520.33       239.54 o                         
 -12  10   8      21788.91      23044.42      1073.04 o                         
  -9  10   8      31075.82      32284.67      1423.57 o                         
  -6  10   8      23104.71      25334.88      1394.97 o                         
  -3  10   8     122765.02     109184.74      4771.81 o                         
   0  10   8     279205.09     262115.84     10910.38 o                         
   3  10   8     157055.72     154169.17      6756.62 o                         
   6  10   8      68588.19      70517.81      3319.18 o                         
   9  10   8       7159.55       6594.79       524.22 o                         
 -17  11   8        464.04        658.79       283.96 o                         
 -14  11   8      26636.98      30243.98      1361.45 o                         
 -11  11   8      62397.93      66058.73      2819.97 o                         
  -8  11   8     102249.05      98530.65      4123.19 o                         
  -5  11   8      47285.41      49424.48      2138.41 o                         
  -2  11   8        445.20        601.29       166.04 o                         
   1  11   8       6479.61       6390.12       412.87 o                         
   4  11   8      16610.90      16484.77       940.44 o                         
   7  11   8        735.99        458.42       339.44 o                         
 -19  12   8        772.99        691.86       349.74 o                         
 -16  12   8         45.42       -162.80       249.23 o                         
 -13  12   8       3303.00       4066.64       337.78 o                         
 -10  12   8      33324.05      34344.38      1594.88 o                         
  -7  12   8      78248.00      78938.98      3938.38 o                         
  -4  12   8     110427.32      94817.59      4787.26 o                         
  -1  12   8      24119.65      23292.61      1126.84 o                         
   2  12   8       5179.83       5418.92       432.30 o                         
   5  12   8       7846.99       7724.25       618.43 o                         
 -18  13   8       1968.54       1811.16       399.15 o                         
 -15  13   8       7875.52       8987.15       553.53 o                         
 -12  13   8      31658.85      34629.16      1602.84 o                         
  -9  13   8       6871.18       7382.70       456.70 o                         
  -6  13   8       2991.48       3002.17       372.42 o                         
  -3  13   8      59144.53      57138.13      2754.01 o                         
   0  13   8      70877.50      68882.90      3462.92 o                         
   3  13   8      48205.08      47879.09      2617.07 o                         
   6  13   8      18292.96      17692.77      1236.36 o                         
 -17  14   8      32920.96      32944.75      1906.47 o                         
 -14  14   8     162199.75     164812.77      7639.99 o                         
 -11  14   8     148950.97     161920.80      7472.33 o                         
  -8  14   8     124896.15     121556.25      5687.08 o                         
  -5  14   8      26362.83      25485.69      1295.26 o                         
  -2  14   8       4546.58       4114.17       397.46 o                         
   1  14   8       9476.32       8658.92       646.87 o                         
   4  14   8       2882.14       2315.04       445.84 o                         
 -16  15   8      18161.26      20319.15      1249.32 o                         
 -13  15   8      32008.07      34567.01      1690.13 o                         
 -10  15   8      23028.51      25078.61      1283.96 o                         
  -7  15   8      22284.38      21748.16      1307.45 o                         
  -4  15   8       3033.12       2573.72       348.83 o                         
  -1  15   8       9179.43       8967.05       621.70 o                         
   2  15   8       2497.57       2246.28       394.20 o                         
 -18  16   8         14.92       -397.45       397.45 o                         
 -15  16   8      11716.35      13743.43       793.37 o                         
 -12  16   8      12418.86      13986.37       839.68 o                         
  -9  16   8       7479.02       8283.45       627.26 o                         
  -6  16   8        468.38        537.37       275.18 o                         
  -3  16   8       2554.68       1981.04       341.40 o                         
   0  16   8       7486.74       7054.34       586.58 o                         
 -17  17   8      60792.86      64399.34      3693.54 o                         
 -14  17   8     141037.89     147988.47      7725.73 o                         
 -11  17   8     112315.54     112071.41      6375.80 o                         
  -8  17   8      66542.38      67490.95      3616.14 o                         
  -5  17   8       1431.13       1069.18       317.61 o                         
  -2  17   8       6282.80       6700.35       681.37 o                         
 -16  18   8      20558.15      21731.25      1334.78 o                         
 -13  18   8      18070.94      21070.13      1396.14 o                         
 -10  18   8       2035.15       2280.01       437.60 o                         
  -7  18   8         23.01         68.07       318.63 o                         
  -4  18   8      10469.61      10786.18       741.22 o                         
 -12  19   8       9613.10      12017.70       917.19 o                         
  -9  19   8       5640.48       6472.21       635.52 o                         
  -6  19   8       2459.91       3504.58       466.58 o                         
   0   0   9     279678.03     351638.78     24306.81 o                         
   1   1   9     983909.75     915552.81     51573.46 o                         
  -1   2   9      39404.32      18196.45       781.07 o                         
   2   2   9      16994.85       9513.28       417.33 o                         
  -3   3   9      38632.65      42789.80      1738.17 o                         
   0   3   9      47887.25      51199.70      2165.35 o                         
   3   3   9       1677.82       3269.28       184.80 o                         
  -5   4   9     374439.25     354053.19     14118.79 o                         
  -2   4   9     296289.22     265973.09     11092.71 o                         
   1   4   9     345933.00     316356.28     13197.41 o                         
   4   4   9     203507.69     216027.88      8655.33 o                         
  -7   5   9      50173.45      63338.07      2546.75 o                         
  -4   5   9      29433.80      24030.32      1031.59 o                         
  -1   5   9      37541.61      30349.28      1375.74 o                         
   2   5   9      32319.90      38483.24      1660.45 o                         
   5   5   9     109576.00     113160.49      4547.58 o                         
  -9   6   9      20783.39      20478.52       927.37 o                         
  -6   6   9      36824.72      39906.03      1593.23 o                         
  -3   6   9      63617.09      63213.60      2672.54 o                         
   0   6   9      54637.20      55323.07      2364.76 o                         
   3   6   9      13797.61      13099.52       615.72 o                         
   6   6   9      43590.70      42484.37      1848.36 o                         
 -11   7   9      48850.79      49510.95      2143.64 o                         
  -8   7   9     128837.64     137658.41      5736.47 o                         
  -5   7   9      69959.22      66956.77      2851.92 o                         
  -2   7   9      57584.59      57228.16      2426.75 o                         
   1   7   9      91435.95      91438.64      3856.82 o                         
   4   7   9      38390.17      39372.87      1700.67 o                         
   7   7   9      34314.63      35681.81      1676.30 o                         
 -13   8   9     147217.45     145896.42      6487.17 o                         
 -10   8   9     181462.97     195550.52      8189.11 o                         
  -7   8   9      63474.63      72170.88      3035.27 o                         
  -4   8   9       3944.66       6379.99       337.71 o                         
  -1   8   9      41939.50      46313.43      1993.14 o                         
   2   8   9     156850.19     157846.05      6649.81 o                         
   5   8   9     141418.72     136016.55      6378.27 o                         
   8   8   9     135289.95     145342.33      6376.66 o                         
 -15   9   9     104003.80     105541.19      4668.95 o                         
 -12   9   9      53177.96      53987.05      2339.40 o                         
  -9   9   9      69734.55      65861.80      2875.89 o                         
  -6   9   9     178714.84     173865.98      7198.84 o                         
  -3   9   9     217648.33     212451.92      9352.74 o                         
   0   9   9     107996.09     102362.07      4327.75 o                         
   3   9   9      42250.20      40944.37      1789.03 o                         
   6   9   9      77256.55      77900.35      3608.19 o                         
   9   9   9      59955.45      63013.16      3198.94 o                         
 -17  10   9      44014.17      47848.95      2210.57 o                         
 -14  10   9      34965.08      35368.08      1660.18 o                         
 -11  10   9      34792.41      36942.79      1637.25 o                         
  -8  10   9      45748.84      47131.99      2013.87 o                         
  -5  10   9       4919.06       5716.22       332.84 o                         
  -2  10   9      38583.08      36380.84      1685.22 o                         
   1  10   9      22520.27      21531.59      1211.97 o                         
   4  10   9      22982.67      23634.29      1128.93 o                         
   7  10   9      44871.52      46735.93      2260.67 o                         
 -19  11   9      77322.27      83562.43      4506.74 o                         
 -16  11   9     149422.97     161200.98      7114.59 o                         
 -13  11   9     179063.12     193483.83      8142.87 o                         
 -10  11   9      60391.96      64658.00      2891.14 o                         
  -7  11   9      19690.57      19065.71       886.88 o                         
  -4  11   9      13037.35      12491.26       646.17 o                         
  -1  11   9      54434.31      54339.59      2457.11 o                         
   2  11   9     144239.75     143508.56      7006.17 o                         
   5  11   9     113958.39     119398.12      6255.62 o                         
   8  11   9      63061.46      70939.09      4246.74 o                         
 -18  12   9      52523.24      54998.16      2826.78 o                         
 -15  12   9     103835.54     110215.78      5200.44 o                         
 -12  12   9     107275.81      98987.80      4619.18 o                         
  -9  12   9     248690.80     205773.83     11702.84 o                         
  -6  12   9     339035.88     320518.44     14808.52 o                         
  -3  12   9     376790.25     356982.38     15672.10 o                         
   0  12   9     148616.47     148429.94      6899.82 o                         
   3  12   9      77596.42      77303.41      4089.34 o                         
   6  12   9      34483.81      45434.35      3327.17 o                         
 -17  13   9      41448.21      42269.43      2216.92 o                         
 -14  13   9      55799.87      56607.90      2580.83 o                         
 -11  13   9      42579.61      39173.25      1804.75 o                         
  -8  13   9      97460.28      90863.09      4907.28 o                         
  -5  13   9     142750.39     128461.87      6373.54 o                         
  -2  13   9      55650.07      52243.07      2648.32 o                         
   1  13   9      37679.75      38158.33      2103.98 o                         
   4  13   9      28044.45      26396.42      1960.88 o                         
 -19  14   9      57082.16      62386.91      4503.67 o                         
 -16  14   9      97851.84     101360.29      5070.12 o                         
 -13  14   9      53112.18      58347.09      2580.99 o                         
 -10  14   9      18242.79      18664.25       953.71 o                         
  -7  14   9       8519.91       7962.74       558.68 o                         
  -4  14   9      11772.70      12143.33      1176.70 o                         
  -1  14   9      34635.00      42889.16      2790.11 o                         
   2  14   9      62610.22      65583.54      4252.25 o                         
   5  14   9      36754.86      33053.98      4298.81 o                         
 -18  15   9      57352.88      62868.95      3454.19 o                         
 -15  15   9      90498.98      90486.87      4292.43 o                         
 -12  15   9     144686.47     118562.20      6266.57 o                         
  -9  15   9     278452.62     299887.03     16983.82 o                         
  -6  15   9     359659.88     341448.75     16773.65 o                         
  -3  15   9     226185.14     214145.42     10535.22 o                         
   0  15   9     101786.38     103121.86      5527.92 o                         
   3  15   9      45967.66      48834.55      2902.85 o                         
 -17  16   9      34339.69      36078.36      2080.71 o                         
 -14  16   9      30705.92      30966.98      1702.78 o                         
 -11  16   9      54814.81      55988.65      4448.32 o                         
  -8  16   9      64598.75      67326.98      3645.82 o                         
  -5  16   9      82179.12      80532.54      4075.56 o                         
  -2  16   9      31932.05      33478.53      1769.47 o                         
   1  16   9      22093.26      23114.16      1714.66 o                         
 -16  17   9      14424.53      18003.00      1141.88 o                         
 -13  17   9      12381.59      11463.97       876.23 o                         
 -10  17   9      19468.40      18561.72      1151.15 o                         
  -7  17   9      13203.41      13222.41      1242.69 o                         
  -4  17   9       8001.07       9049.64       788.34 o                         
  -1  17   9       9871.02      13307.38      1201.78 o                         
 -15  18   9      57883.99      63453.95      5627.50 o                         
 -12  18   9      92208.17      93275.45      5824.44 o                         
  -9  18   9     167500.44     173193.72      9829.01 o                         
  -6  18   9     131066.59     130721.96      6920.38 o                         
  -3  18   9      90027.25      90529.16      4541.86 o                         
 -14  19   9      18673.18      21381.94      2791.36 o                         
 -11  19   9       9815.71      12196.55      1445.49 o                         
  -8  19   9      13528.35      14494.98      1181.34 o                         
  -5  19   9      25492.40      26393.12      1853.08 o                         
  -1   1  10      35140.13      45521.31      1836.43 o                         
  -3   2  10      82574.87      82608.47      3314.21 o                         
   0   2  10     157333.44     162400.72      6764.71 o                         
  -5   3  10     134381.34     131501.91      5262.04 o                         
  -2   3  10     133233.00     134561.47      5621.95 o                         
   1   3  10      46614.49      58617.18      2362.14 o                         
  -7   4  10        532.00        795.67       121.76 o                         
  -4   4  10       7361.63       3879.87       197.40 o                         
  -1   4  10      12085.27      23088.97       998.01 o                         
   2   4  10      83573.08      89264.53      3727.61 o                         
  -9   5  10     335623.38     360980.28     14282.06 o                         
  -6   5  10     473925.69     501543.75     20751.40 o                         
  -3   5  10     371347.62     383189.28     17579.55 o                         
   0   5  10     186153.89     188926.61      7831.71 o                         
   3   5  10      20745.75      21154.93       938.71 o                         
 -11   6  10       3441.89       4869.81       334.40 o                         
  -8   6  10     146049.80     152759.44      6350.40 o                         
  -5   6  10     413626.06     430803.56     17126.35 o                         
  -2   6  10     465196.97     458688.88     19957.69 o                         
   1   6  10     171835.64     183225.16      7579.31 o                         
   4   6  10      68701.41      72155.05      3053.53 o                         
 -13   7  10      41743.43      42511.62      1954.82 o                         
 -10   7  10       6067.51       4963.85       480.46 o                         
  -7   7  10      66629.40      56433.86      2314.49 o                         
  -4   7  10      15182.27       8164.90       409.46 o                         
  -1   7  10       8038.50      11564.51       579.90 o                         
   2   7  10      57700.44      63256.09      2669.02 o                         
   5   7  10     169769.58     175090.94      7693.28 o                         
 -15   8  10     127606.02     133387.17      5877.05 o                         
 -12   8  10     232136.12     238274.17      9967.25 o                         
  -9   8  10     303502.47     327019.66     13519.76 o                         
  -6   8  10     370085.25     369701.53     15341.18 o                         
  -3   8  10     227288.39     235010.69      9793.32 o                         
   0   8  10      16349.69      19058.46       857.76 o                         
   3   8  10       3345.36       3806.33       269.67 o                         
   6   8  10       8684.84       8492.01       518.74 o                         
 -17   9  10       5118.19       5483.18       420.37 o                         
 -14   9  10       1091.15       1175.29       242.46 o                         
 -11   9  10      49827.26      50408.18      2192.48 o                         
  -8   9  10     189702.62     197998.48      8264.62 o                         
  -5   9  10     335552.72     337821.78     14044.51 o                         
  -2   9  10     284095.62     273396.66     11905.56 o                         
   1   9  10     110739.41     110851.10      4667.63 o                         
   4   9  10     171320.77     172725.80      7565.98 o                         
   7   9  10     136530.02     135487.41      6001.54 o                         
 -19  10  10      68812.73      69990.34      3735.93 o                         
 -16  10  10      47641.64      48324.53      2219.90 o                         
 -13  10  10        186.24        702.37       215.46 o                         
 -10  10  10      20696.16      19880.77       914.77 o                         
  -7  10  10      56477.15      47226.95      2032.14 o                         
  -4  10  10      43384.56      38527.23      1675.75 o                         
  -1  10  10       6909.99       7595.34       439.35 o                         
   2  10  10      69538.62      72871.61      3205.82 o                         
   5  10  10     140810.14     142638.62      6653.80 o                         
   8  10  10      51260.36      53166.83      3207.26 o                         
 -18  11  10      11474.28      11511.96       758.85 o                         
 -15  11  10      86440.22      89663.07      4235.85 o                         
 -12  11  10     119138.07     128921.94      5707.12 o                         
  -9  11  10     119994.30     131028.18      6042.11 o                         
  -6  11  10     175826.70     176641.78      7650.18 o                         
  -3  11  10      18535.83      17388.08       826.94 o                         
   0  11  10       1502.44       1412.42       209.36 o                         
   3  11  10      24996.82      26354.64      1486.10 o                         
   6  11  10      74822.08      74179.94      3919.19 o                         
 -17  12  10      22496.99      23953.76      1247.73 o                         
 -14  12  10      53923.75      57941.85      2597.82 o                         
 -11  12  10     102935.12     110517.82      4911.50 o                         
  -8  12  10     130876.11     128289.12      5700.24 o                         
  -5  12  10     206526.06     191842.50      8959.10 o                         
  -2  12  10     174425.36     165654.80      7247.94 o                         
   1  12  10     152614.00     151073.88      7413.30 o                         
   4  12  10     157020.75     155113.28      8079.23 o                         
   7  12  10      90367.23      92940.08      5337.95 o                         
 -19  13  10      42374.41      41509.08      2164.43 o                         
 -16  13  10      14365.10      14762.03       847.38 o                         
 -13  13  10       3173.01       3253.41       342.91 o                         
 -10  13  10      12380.17      11819.97       712.53 o                         
  -7  13  10      32387.28      28756.66      1378.27 o                         
  -4  13  10         17.77        351.88       272.08 o                         
  -1  13  10      50735.70      50362.07      2406.81 o                         
   2  13  10      88162.55      86647.45      4637.46 o                         
   5  13  10      79673.97      78813.45      4611.41 o                         
  -9  -8 -13         43.98       -291.51       291.51 o                         
  -8  -7 -13       3067.21       3224.62       354.33 o                         
  -7  -6 -13       6572.04       6019.40       483.33 o                         
  -9  -5 -13       4799.48       4816.87       531.89 o                         
  -6  -5 -13      30378.82      30784.56      1820.96 o                         
  -8  -4 -13      64320.45      67904.14      3641.89 o                         
  -5  -4 -13     110259.66     110256.69      5433.71 o                         
  -7  -3 -13        143.49        295.91       143.76 o                         
  -4  -3 -13      11451.54      13070.40       577.00 o                         
  -9  -2 -13      32536.46      32133.02      1562.24 o                         
  -6  -2 -13     133413.23     127036.34      5466.24 o                         
  -3  -2 -13      44740.46      45187.78      1836.35 o                         
  -8  -1 -13     139701.19     141485.30      6526.16 o                         
  -5  -1 -13     432520.16     429005.78     19697.87 o                         
  -2  -1 -13     156989.89     169092.33      6730.30 o                         
 -10   0 -13       3790.23       3860.84       389.50 o                         
  -7   0 -13       7348.86       7804.48       398.01 o                         
  -4   0 -13       9477.94      10067.99       473.51 o                         
  -1   0 -13        675.36       1255.50        98.05 o                         
  -9   1 -13      51703.30      43783.80      2084.88 o                         
  -6   1 -13     191420.38     195378.22      9521.64 o                         
  -3   1 -13      72653.91      78789.02      3433.62 o                         
  -8   2 -13     239749.95     217623.52     11240.13 o                         
  -5   2 -13     232034.23     241474.02     11023.95 o                         
  -2   2 -13       3224.60       3389.26       205.65 o                         
 -10   3 -13       6446.15       6957.52       506.71 o                         
  -7   3 -13      25257.30      28101.76      1405.29 o                         
  -4   3 -13      91698.14      99628.88      3966.59 o                         
  -9   4 -13     135984.22     127623.45      6281.85 o                         
  -6   4 -13     149955.47     167643.78      7307.73 o                         
  -3   4 -13      30189.89      30997.36      1316.56 o                         
  -8   5 -13     142237.38     123454.80      5368.17 o                         
  -5   5 -13      38277.97      39549.33      1683.36 o                         
 -10   6 -13       7490.54       8023.37       468.80 o                         
  -7   6 -13      51719.11      54098.33      2146.25 o                         
  -4   6 -13     250104.42     259553.62     10762.13 o                         
  -9   7 -13      66159.95      56799.18      2507.92 o                         
  -6   7 -13      22370.28      22711.96      1008.49 o                         
  -8   8 -13      21765.66      19848.57       830.16 o                         
  -5   8 -13      12353.84      12370.91       553.64 o                         
 -10   9 -13      15635.05      15252.51       881.07 o                         
  -7   9 -13      19113.04      19775.05       883.21 o                         
  -9  10 -13       4615.21       5106.36       446.78 o                         
  -6  10 -13        139.89        316.01       170.62 o                         
  -8  11 -13       2125.06       2549.45       248.94 o                         
 -10  12 -13        285.82        390.94       209.57 o                         
  -7  12 -13       7712.06       7540.24       740.59 o                         
  -9  13 -13      11654.13      12129.54       973.71 o                         
  -8  14 -13       1192.99       1190.19       263.73 o                         
 -10  15 -13       3127.18       2879.35       366.41 o                         
  -9  16 -13      19160.52      18659.40      1327.47 o                         
 -10  18 -13       5063.61       6091.03       518.44 o                         
 -10  -8 -11      12227.43      12824.06      1328.00 o                         
 -12  -7 -11        286.68        565.43       432.82 o                         
  -9  -7 -11        716.83        558.99       271.24 o                         
 -11  -6 -11       9318.25       7431.18       634.02 o                         
  -8  -6 -11       1358.43        686.27       259.23 o                         
 -13  -5 -11       3581.46       2569.08       418.00 o                         
 -10  -5 -11      28412.65      26020.79      1527.72 o                         
  -7  -5 -11     207732.02     200570.75      9721.57 o                         
 -12  -4 -11       6739.53       6379.50       559.06 o                         
  -9  -4 -11      30057.15      29509.71      1561.25 o                         
  -6  -4 -11      28869.34      29589.12      1288.09 o                         
 -14  -3 -11       8395.04       9380.28      1014.99 o                         
 -11  -3 -11        576.19        553.04       290.68 o                         
  -8  -3 -11       5190.81       4867.89       314.41 o                         
  -5  -3 -11     127223.54     121856.81      5591.04 o                         
 -13  -2 -11       1797.08       1470.10       354.16 o                         
 -10  -2 -11      41131.83      39615.35      2150.05 o                         
  -7  -2 -11     222191.72     217499.83      9975.64 o                         
  -4  -2 -11     567841.25     573809.12     23784.19 o                         
 -15  -1 -11      33295.45      39155.83      2609.28 o                         
 -12  -1 -11      31294.03      29324.23      1541.34 o                         
  -9  -1 -11      18500.02      18043.05       823.12 o                         
  -6  -1 -11        266.36        447.75       130.05 o                         
  -3  -1 -11       6528.48       8379.64       389.99 o                         
 -14   0 -11       6471.54       6590.70       570.39 o                         
 -11   0 -11         53.49        140.68       204.41 o                         
  -8   0 -11       2981.56       2955.24       212.92 o                         
  -5   0 -11       1610.05       2409.91       175.69 o                         
  -2   0 -11      39826.39      45870.36      1911.62 o                         
 -16   1 -11       1177.74       2227.61       401.15 o                         
 -13   1 -11       3434.01       3616.91       386.38 o                         
 -10   1 -11      14987.05      15436.77       872.00 o                         
  -7   1 -11     238512.38     232714.77     11329.33 o                         
  -4   1 -11     169429.09     186604.61      9741.27 o                         
  -1   1 -11      52092.74      63228.25      2524.40 o                         
 -15   2 -11      66603.46      75598.07      4842.46 o                         
 -12   2 -11      29294.80      27665.02      1507.32 o                         
  -9   2 -11       5926.82       6103.71       397.33 o                         
  -6   2 -11      19509.81      20483.96       944.10 o                         
  -3   2 -11        276.13       2567.09       241.21 o                         
 -17   3 -11       8479.95       8685.94       923.07 o                         
 -14   3 -11      12743.28      12237.66      1216.24 o                         
 -11   3 -11      21801.29      21998.74      1123.25 o                         
  -8   3 -11      62619.69      63640.04      3248.49 o                         
  -5   3 -11     136255.84     149618.75      6858.12 o                         
  -2   3 -11     129898.86     137664.31      5697.51 o                         
 -16   4 -11        687.62       1091.55       327.39 o                         
 -13   4 -11       1920.10       1793.01       280.59 o                         
 -10   4 -11      73702.80      80118.80      3704.83 o                         
  -7   4 -11     212747.28     220012.94     10041.27 o                         
  -4   4 -11      92143.87      99912.10      4182.35 o                         
 -18   5 -11      52009.34      60158.74      4369.49 o                         
 -15   5 -11      42467.64      44545.18      3661.42 o                         
 -12   5 -11       4632.18       4552.26       383.73 o                         
  -9   5 -11      15232.88      13831.58       638.16 o                         
  -6   5 -11     106422.13      98537.58      4469.84 o                         
  -3   5 -11     120485.77     123079.74      5397.98 o                         
 -17   6 -11       6831.56       5758.06       550.94 o                         
 -14   6 -11      26559.75      29239.57      1953.92 o                         
 -11   6 -11      86916.37      75791.24      3617.00 o                         
  -8   6 -11     237893.55     225819.56     10207.00 o                         
  -5   6 -11     440711.31     436962.25     18111.07 o                         
 -19   7 -11       2517.73       2567.02       438.77 o                         
 -16   7 -11         25.51       -359.11       359.11 o                         
 -13   7 -11      12071.92      12579.71      1459.05 o                         
 -10   7 -11      83470.27      77982.13      3626.51 o                         
  -7   7 -11      62087.11      62329.87      2662.31 o                         
  -4   7 -11      22425.10      22374.13       973.17 o                         
 -18   8 -11      28827.04      30930.80      2676.31 o                         
 -15   8 -11       9041.73       8891.84       933.97 o                         
 -12   8 -11      19037.11      17866.37      1197.49 o                         
  -9   8 -11      47519.41      43824.73      2228.49 o                         
  -6   8 -11     154754.38     143726.38      6180.78 o                         
 -17   9 -11       8762.60       9161.03       822.03 o                         
 -14   9 -11      32745.48      31329.96      2710.48 o                         
 -11   9 -11     109698.87      89659.57      5099.13 o                         
  -8   9 -11     179780.41     156791.38      7486.83 o                         
  -5   9 -11     401858.88     412224.19     20063.19 o                         
 -19  10 -11        730.30        236.52       382.91 o                         
 -16  10 -11      10854.56      12252.38      1262.87 o                         
 -13  10 -11      40747.09      38550.84      2588.43 o                         
 -10  10 -11      32361.21      30505.01      2043.51 o                         
  -7  10 -11      19872.37      21172.27      1008.83 o                         
 -18  11 -11      13916.80      15368.50      2058.17 o                         
 -15  11 -11        792.86        719.14       287.33 o                         
 -12  11 -11       7982.65       7554.85       554.52 o                         
  -9  11 -11      12105.57      10724.68       771.02 o                         
  -6  11 -11      14037.41      13184.40      1112.41 o                         
 -17  12 -11       3919.09       3156.83       491.61 o                         
 -14  12 -11      24482.79      24763.39      2169.51 o                         
 -11  12 -11      58060.18      55884.07      2766.96 o                         
  -8  12 -11     136112.25     128515.48      6288.47 o                         
 -16  13 -11      36272.80      31757.52      2902.22 o                         
 -13  13 -11      27629.64      25264.15      1577.58 o                         
 -10  13 -11       7249.74       6896.83       771.91 o                         
  -7  13 -11      14593.19      15868.25      1159.99 o                         
 -18  14 -11       6602.69       6519.07       810.79 o                         
 -15  14 -11        539.97        504.74       305.67 o                         
 -12  14 -11       2121.63       2406.42       343.97 o                         
  -9  14 -11        467.64        472.52       235.47 o                         
 -17  15 -11        816.33        399.29       370.64 o                         
 -14  15 -11      12351.16      13769.65      1470.01 o                         
 -11  15 -11      37336.21      38975.55      2583.07 o                         
  -8  15 -11      72741.57      66873.41      3335.38 o                         
 -16  16 -11      27515.97      29132.44      1957.32 o                         
 -13  16 -11       8303.54       8714.19       785.12 o                         
 -10  16 -11        300.86         35.40       307.74 o                         
 -15  17 -11       6956.05       7600.98       853.46 o                         
 -12  17 -11      13179.67      13224.77      1151.81 o                         
  -9  17 -11      16539.97      16031.61       931.42 o                         
 -14  18 -11       1980.43       2080.61       570.48 o                         
 -11  18 -11      10477.47      11794.16       976.60 o                         
 -10  19 -11       1537.54       2165.14       660.29 o                         
 -14  -4 -10        972.47        535.07       381.16 o                         
 -15  -2 -10      41397.38      44626.19      2647.97 o                         
 -14  -1 -10      23836.93      22679.98      1693.76 o                         
 -16   0 -10       1210.05       1579.55       384.63 o                         
 -15   1 -10      53921.48      61135.86      3953.19 o                         
 -17   2 -10      15716.21      18707.62      1239.53 o                         
 -14   2 -10      55223.74      64770.93      4146.70 o                         
 -16   3 -10         39.21        195.28       294.01 o                         
 -18   4 -10      18459.41      19418.20      1788.08 o                         
 -15   4 -10      47292.33      56844.79      3671.42 o                         
 -17   5 -10      56263.68      60101.88      3949.31 o                         
 -14   5 -10      88717.26      97356.54      5495.74 o                         
 -19   6 -10       3191.07       2092.49       549.76 o                         
 -16   6 -10         30.33       -319.10       319.10 o                         
 -18   7 -10       8443.37       9097.66      1153.52 o                         
 -15   7 -10      45359.78      41549.14      4475.35 o                         
 -17   8 -10      55633.79      67075.88      4364.17 o                         
 -14   8 -10      52873.64      43279.00      3668.82 o                         
 -19   9 -10       4925.36       4562.20       643.41 o                         
 -16   9 -10        753.88        260.71       294.21 o                         
 -18  10 -10       3034.50       3071.07       480.46 o                         
 -15  10 -10      54645.38      53862.36      4264.69 o                         
 -17  11 -10      22931.83      22376.24      1444.51 o                         
 -14  11 -10       3203.47       2409.52       380.65 o                         
 -19  12 -10      14768.75      15150.94      1724.32 o                         
 -16  12 -10      20399.44      20170.74      2272.69 o                         
 -18  13 -10       6888.65       7483.04       679.58 o                         
 -15  13 -10      82054.52      65354.62      3810.71 o                         
 -17  14 -10       1807.10        931.91       407.23 o                         
 -14  14 -10       5550.62       6134.17       582.86 o                         
 -16  15 -10      29978.35      33316.83      2260.27 o                         
 -15  16 -10      63911.84      58054.66      4250.63 o                         
 -14  17 -10      36159.95      40034.64      3698.72 o                         
 -18  14  10       1521.78        836.36       374.69 o                         
 -15  14  10      37301.19      37780.75      1885.49 o                         
 -12  14  10      86416.24      93273.40      4126.75 o                         
  -9  14  10     138828.64     135005.64      6742.88 o                         
  -6  14  10      82739.24      75689.32      4007.65 o                         
  -3  14  10       5012.92       4613.45       424.53 o                         
   0  14  10       8685.83      10165.67       715.20 o                         
   3  14  10      56584.47      58677.76      3212.77 o                         
 -17  15  10      64780.25      67827.40      3412.35 o                         
 -14  15  10      84378.16      88059.95      4151.76 o                         
 -11  15  10      74004.52      79359.84      3995.03 o                         
  -8  15  10      70980.57      71173.60      4112.52 o                         
  -5  15  10      85511.20      80012.55      4062.86 o                         
  -2  15  10     128402.41     120698.61      5994.97 o                         
   1  15  10     100011.73      99055.59      5267.46 o                         
 -16  16  10       1893.54       2353.51       438.73 o                         
 -13  16  10         61.35       -129.48       300.91 o                         
 -10  16  10         47.46        152.40       296.70 o                         
  -7  16  10       1179.70       1188.46       335.06 o                         
  -4  16  10      31921.85      30831.66      1666.82 o                         
  -1  16  10      46911.35      46512.02      2580.31 o                         
 -15  17  10      24593.12      24116.53      1450.63 o                         
 -12  17  10      88043.55      85622.52      4989.07 o                         
  -9  17  10      87058.02      80643.14      4327.93 o                         
  -6  17  10      35884.63      33065.45      1892.16 o                         
  -3  17  10       2827.81       2026.98       375.21 o                         
 -14  18  10      28885.62      26846.14      1712.45 o                         
 -11  18  10      13212.24      12570.38      1023.58 o                         
  -8  18  10       4748.56       5018.35       503.10 o                         
  -5  18  10      10779.50      10806.01       809.15 o                         
 -13  19  10       4993.51       4500.28       601.16 o                         
 -10  19  10       7707.40       6703.66       689.73 o                         
  -7  19  10      23110.72      21483.18      1337.10 o                         
   0   1  11      81516.78      95041.94      3810.35 o                         
  -2   2  11      62321.91      67667.38      2617.89 o                         
   1   2  11     203270.05     200374.28      7662.41 o                         
  -4   3  11      10216.03      11837.07       511.04 o                         
  -1   3  11        432.07       3125.31       193.14 o                         
   2   3  11     188540.81     188163.78      7461.84 o                         
  -6   4  11     888580.94     826144.88     50408.68 o                         
  -3   4  11     265129.34     253626.38     10102.35 o                         
   0   4  11     144190.44     154332.00      6767.71 o                         
   3   4  11      35091.10      35727.14      1463.08 o                         
  -8   5  11     199084.41     197219.55      7852.51 o                         
  -5   5  11       2519.48       3260.20       203.41 o                         
  -2   5  11     213218.55     209346.50      8747.82 o                         
   1   5  11     689642.00     639496.69     31027.21 o                         
   4   5  11     628842.31     627154.38     24911.45 o                         
 -10   6  11      45176.00      49230.88      2132.33 o                         
  -7   6  11        416.81       2005.95       360.53 o                         
  -4   6  11      30529.70      31473.97      1362.32 o                         
  -1   6  11     166534.27     159779.08      6993.34 o                         
   2   6  11     242166.11     228187.39      9496.53 o                         
   5   6  11      21966.29      20553.77      1002.75 o                         
 -12   7  11     325067.34     323909.94     14167.22 o                         
  -9   7  11     347695.06     373865.09     15552.99 o                         
  -6   7  11     373234.00     393639.06     16396.26 o                         
  -3   7  11     332915.81     350911.50     15369.03 o                         
   0   7  11      97156.38      99869.87      4145.61 o                         
   3   7  11      31097.07      31676.77      1401.07 o                         
   6   7  11      22836.00      24799.54      1193.49 o                         
 -14   8  11       2125.75       1539.45       258.38 o                         
 -11   8  11       8122.68       8666.98       481.68 o                         
  -8   8  11       4665.66       4572.97       272.55 o                         
  -5   8  11      97989.77     102808.46      4310.38 o                         
  -2   8  11     372265.06     354190.75     17126.50 o                         
   1   8  11     281326.97     269487.66     11147.81 o                         
   4   8  11     212993.92     214409.05      9441.51 o                         
   7   8  11     113829.10     113932.18      5056.62 o                         
 -16   9  11       1121.72        724.58       256.85 o                         
 -13   9  11      47034.60      50843.01      2290.91 o                         
 -10   9  11      28949.59      30042.14      1327.87 o                         
  -7   9  11       9274.57       9891.12       515.73 o                         
  -4   9  11      23836.96      21818.08       989.03 o                         
  -1   9  11      74360.34      70335.07      3098.06 o                         
   2   9  11      18943.14      17374.07       816.22 o                         
   5   9  11        731.77       1322.42       230.90 o                         
   8   9  11      25882.54      25080.92      1307.33 o                         
 -18  10  11      19133.98      18875.62       997.63 o                         
 -15  10  11      44461.58      46443.43      2122.23 o                         
 -12  10  11      64365.15      70929.45      3049.11 o                         
  -9  10  11      23452.39      26876.83      1262.59 o                         
  -6  10  11     115332.99     116738.55      4917.21 o                         
  -3  10  11     130617.55     128241.33      5666.56 o                         
   0  10  11      50640.11      46371.70      2096.89 o                         
   3  10  11      11344.69      11033.87       779.04 o                         
   6  10  11        470.80        417.26       307.25 o                         
   9  10  11       2406.00       2514.94       461.22 o                         
 -17  11  11      14581.58      16971.59       943.54 o                         
 -14  11  11        901.65        974.23       274.97 o                         
 -11  11  11         83.71        -27.82       191.28 o                         
  -8  11  11      34115.04      33931.46      1587.47 o                         
  -5  11  11     136009.78     131219.41      5480.82 o                         
  -2  11  11     171662.38     151935.92      6928.41 o                         
   1  11  11      90855.50      87159.27      4037.56 o                         
   4  11  11      58425.57      59660.46      3220.57 o                         
   7  11  11      16395.64      16663.36      1082.26 o                         
 -19  12  11        448.61        602.74       352.70 o                         
 -16  12  11      10546.26      11493.54       710.80 o                         
 -13  12  11      48970.13      52306.07      2381.40 o                         
 -10  12  11      45841.50      46824.31      2169.55 o                         
  -7  12  11       7248.62       7663.99       480.69 o                         
  -4  12  11      29790.04      28711.98      1558.22 o                         
  -1  12  11      12491.37      11495.20       688.97 o                         
   2  12  11       3320.03       4192.81       597.62 o                         
   5  12  11      20624.25      21803.47      1323.25 o                         
 -18  13  11       5604.43       6188.20       583.76 o                         
 -15  13  11       2812.15       3094.20       366.47 o                         
 -12  13  11       5373.80       5358.87       409.22 o                         
  -9  13  11       3004.64       2868.93       323.63 o                         
  -6  13  11      18890.63      20159.67      1168.81 o                         
  -3  13  11      63762.66      60954.07      3100.88 o                         
   0  13  11      43235.95      44092.18      2265.36 o                         
   3  13  11      12993.70      13116.49       885.31 o                         
 -17  14  11      13136.89      14628.11       963.64 o                         
 -14  14  11      10126.92      10059.53       723.97 o                         
 -11  14  11      19941.19      20011.12      1082.34 o                         
  -8  14  11      41561.54      38219.15      2040.72 o                         
  -5  14  11      51242.04      44323.39      2344.75 o                         
  -2  14  11      38312.16      38195.06      2006.39 o                         
   1  14  11      19328.12      20801.20      1247.85 o                         
   4  14  11       3099.11       3313.14       553.14 o                         
 -16  15  11      52102.05      53938.10      2966.46 o                         
 -13  15  11     104223.62     114295.27      5615.59 o                         
 -10  15  11      66454.99      70865.33      3512.66 o                         
  -7  15  11      14148.89      13360.59       983.02 o                         
  -4  15  11       1240.66       1603.43       332.24 o                         
  -1  15  11        845.02        682.14       308.48 o                         
   2  15  11      10885.23      10615.56       777.97 o                         
 -15  16  11       1842.96       2634.91       408.44 o                         
 -12  16  11       1076.03       1344.96       339.62 o                         
  -9  16  11         39.92       -180.00       287.56 o                         
  -6  16  11      16985.64      14609.21       975.78 o                         
  -3  16  11      56761.11      53771.10      2751.06 o                         
   0  16  11      43058.09      42265.35      2332.84 o                         
 -14  17  11      13269.75      12256.54      1225.36 o                         
 -11  17  11      10690.30      10436.56      1225.86 o                         
  -8  17  11      13712.03      12446.98      1165.13 o                         
  -5  17  11       6132.79       6295.38       535.34 o                         
  -2  17  11       1277.52       1034.67       358.29 o                         
 -13  18  11      81386.11      80665.24      4704.26 o                         
 -10  18  11      45109.34      44587.29      2446.40 o                         
  -7  18  11      21777.51      19316.91      1197.65 o                         
  -4  18  11      10332.30       8413.02       656.61 o                         
 -12  19  11       3939.84       4933.59       593.19 o                         
  -9  19  11       1142.81        209.40       390.48 o                         
   0   0  12     473081.75     381984.19     26454.09 o                         
   1   1  12        508.24       5779.15       401.28 o                         
  -1   2  12      21776.62      34629.21      1474.47 o                         
   2   2  12        360.55       2885.62       168.20 o                         
  -3   3  12    2601083.25    2006994.00    104495.41 o                         
   0   3  12    2524483.50    1448173.50     88446.34 o                         
   3   3  12    2059916.75    1487171.75     91651.38 o                         
  -5   4  12       2105.61       3328.70       188.03 o                         
  -2   4  12       2137.36       9431.38       440.37 o                         
   1   4  12       1424.79       3398.42       210.35 o                         
   4   4  12     124633.79     133840.36      5381.53 o                         
  -7   5  12      20800.37      25919.91      1065.92 o                         
  -4   5  12      97434.66     127920.01      5137.67 o                         
  -1   5  12     103994.51     128463.61      5389.84 o                         
   2   5  12      31299.13      35734.12      1542.94 o                         
   5   5  12      20766.12      23529.58      1063.69 o                         
  -9   6  12     272707.00     293136.59     11720.93 o                         
  -6   6  12    1232113.25    1023176.31     57441.07 o                         
  -3   6  12    1918295.50     962093.38     66373.99 o                         
   0   6  12    1203648.25     927781.75     52219.82 o                         
   3   6  12     281833.16     298913.81     12505.20 o                         
   6   6  12      43196.85      48627.29      2128.47 o                         
 -11   7  12     391175.94     395942.06     16570.22 o                         
  -8   7  12     150103.42     154345.19      6223.39 o                         
  -5   7  12      28918.85      34582.37      1494.52 o                         
  -2   7  12      18653.94      24159.05      1130.88 o                         
   1   7  12     123080.39     124551.05      5227.77 o                         
   4   7  12     350438.19     341028.03     14950.13 o                         
   7   7  12     465800.75     460815.16     21345.70 o                         
 -13   8  12      39647.41      43438.11      2004.19 o                         
 -10   8  12     108848.00     118417.27      4909.01 o                         
  -7   8  12     207068.59     211384.98      8448.07 o                         
  -4   8  12     225424.31     236811.66      9891.88 o                         
  -1   8  12     235364.12     233654.66     10276.04 o                         
   2   8  12     133585.50     137057.55      5776.64 o                         
   5   8  12      43326.86      46095.61      2127.35 o                         
   8   8  12      30208.07      29631.55      1444.76 o                         
 -15   9  12       3272.42       4228.81       476.88 o                         
 -12   9  12      36836.50      40581.68      1780.44 o                         
  -9   9  12     157227.06     161570.97      6783.25 o                         
  -6   9  12     272435.66     288226.28     12030.26 o                         
  -3   9  12     282738.44     305267.34     12791.20 o                         
   0   9  12     152241.25     152092.16      6726.90 o                         
   3   9  12      50621.50      55138.42      2522.35 o                         
   6   9  12       5020.75       5685.57       617.81 o                         
   9   9  12       2345.99       2288.76       400.92 o                         
 -17  10  12     311303.84     325430.16     14305.72 o                         
 -14  10  12     429173.59     443063.31     19506.11 o                         
 -11  10  12     280765.78     277173.44     12207.50 o                         
  -8  10  12     117102.16     124879.40      5523.53 o                         
  -5  10  12      31007.63      34411.57      1516.03 o                         
  -2  10  12      83685.39      86493.70      4061.18 o                         
   1  10  12     226332.77     220867.64     10210.71 o                         
   4  10  12     349657.06     333775.09     17427.22 o                         
   7  10  12     283935.69     278372.75     14647.14 o                         
 -19  11  12      22633.02      19082.93      1223.98 o                         
 -16  11  12      39421.20      40441.23      2258.74 o                         
 -13  11  12     101512.72      97980.11      4567.63 o                         
 -10  11  12     242562.34     243883.64     11885.83 o                         
  -7  11  12     293311.16     278523.66     11536.23 o                         
  -4  11  12     346288.31     315339.28     14618.54 o                         
  -1  11  12     307543.47     289880.97     13380.99 o                         
   2  11  12     135286.45     130737.02      6458.19 o                         
   5  11  12      49622.12      44642.93      2478.57 o                         
   8  11  12      23706.83      19584.67      1408.44 o                         
 -18  12  12       5903.31       6916.73       615.98 o                         
 -15  12  12       5436.25       5745.48       470.77 o                         
 -12  12  12      15760.94      17591.42       915.77 o                         
  -9  12  12      27733.62      30451.92      1451.57 o                         
  -6  12  12      12610.52      18307.11      1152.04 o                         
  -3  12  12      20595.05      21539.37      1069.86 o                         
   0  12  12      14450.48      14386.42       871.47 o                         
   3  12  12       6144.45       5607.38       527.16 o                         
   6  12  12       8715.50       8930.36       698.03 o                         
 -17  13  12     239952.16     250995.91     11656.22 o                         
 -14  13  12     260942.48     280980.53     12282.17 o                         
 -11  13  12     147250.42     153020.83      7172.75 o                         
  -8  13  12      68389.77      66521.42      3392.20 o                         
  -5  13  12      62158.75      61006.67      2922.44 o                         
  -2  13  12     116187.42     114128.02      5313.48 o                         
   1  13  12     200265.33     189797.73      9913.81 o                         
   4  13  12     191325.52     190080.05      9855.18 o                         
 -16  14  12      60358.78      62839.30      3615.19 o                         
 -13  14  12     163121.31     157024.77      7715.14 o                         
 -10  14  12     323523.75     313459.06     14423.97 o                         
  -7  14  12     421173.44     397615.72     20818.66 o                         
  -4  14  12     401444.81     373672.06     18378.96 o                         
  -1  14  12     212428.16     202352.34      9426.85 o                         
   2  14  12      79919.48      77247.04      4164.30 o                         
 -15  15  12       1060.30       1121.95       385.75 o                         
 -12  15  12       5054.55       4324.21       438.64 o                         
  -9  15  12       2144.60       2574.54       468.79 o                         
  -6  15  12       1607.64       1850.72       522.77 o                         
  -3  15  12       3426.80       3353.85       398.69 o                         
   0  15  12       1413.42       1094.84       352.75 o                         
 -17  16  12     117018.98     120266.24      6438.96 o                         
 -14  16  12     116649.66     114005.12      5634.91 o                         
 -11  16  12      78004.45      74016.48      3998.16 o                         
  -8  16  12      48043.13      47451.26      2796.32 o                         
  -5  16  12      65518.42      65290.13      4169.13 o                         
  -2  16  12      88909.59      88910.79      5931.65 o                         
   1  16  12      87500.75      93017.71      5341.35 o                         
 -16  17  12      69559.41      74191.35      4021.49 o                         
 -13  17  12     160012.50     167393.30      9439.52 o                         
 -10  17  12     236440.94     239729.84     12639.47 o                         
  -7  17  12     260439.81     251961.16     13259.13 o                         
  -4  17  12     196828.27     188516.53      9312.58 o                         
  -1  17  12      91853.31      94175.91      5086.69 o                         
 -12  18  12      15008.05      13258.67       998.52 o                         
  -9  18  12       5146.99       4076.49       488.86 o                         
  -6  18  12      10041.99       9441.96      1110.44 o                         
 -11  19  12      37007.24      32786.73      2090.58 o                         
  -8  19  12      34200.73      28758.36      1697.60 o                         
  -1   1  13       1056.82       1775.32       156.00 o                         
  -3   2  13     245663.08     242140.86      9633.47 o                         
   0   2  13       5045.99       5485.84       265.80 o                         
  -5   3  13      70011.45      70832.29      2851.20 o                         
  -2   3  13     113691.64     117402.91      4917.64 o                         
   1   3  13      47242.42      47026.75      1970.99 o                         
  -7   4  13      17919.76      20508.49       865.02 o                         
  -4   4  13      14831.46      16533.41       702.75 o                         
  -1   4  13     143492.95     146127.47      6121.14 o                         
   2   4  13     391374.66     398862.06     15823.86 o                         
  -9   5  13     172538.94     179808.02      7153.85 o                         
  -6   5  13     676824.50     643368.38     26725.38 o                         
  -3   5  13     363096.69     347840.91     14454.82 o                         
   0   5  13      59898.87      59982.41      2514.62 o                         
   3   5  13      19331.78      19705.16       879.41 o                         
 -11   6  13      47538.34      48659.80      2207.33 o                         
  -8   6  13     208770.20     207510.33      8638.52 o                         
  -5   6  13     299542.00     299463.00     11969.63 o                         
  -2   6  13     234656.09     230730.19     10097.10 o                         
   1   6  13      35005.92      32994.63      1448.24 o                         
   4   6  13        218.90        552.28       173.74 o                         
 -13   7  13      10284.19      10887.49       645.44 o                         
 -10   7  13        224.55        668.85       173.77 o                         
  -7   7  13      11499.78      11927.12       572.93 o                         
  -4   7  13      39523.56      40190.29      1806.91 o                         
  -1   7  13      80932.12      84914.39      3937.58 o                         
   2   7  13      29908.61      31065.43      1344.96 o                         
   5   7  13      12068.45      11897.14       654.67 o                         
 -15   8  13       4799.49       4363.43       399.18 o                         
 -12   8  13     100651.40     108015.23      4757.45 o                         
  -9   8  13     218609.55     216603.77      9055.36 o                         
  -6   8  13     375169.16     371010.19     15450.49 o                         
  -3   8  13     222578.80     205043.91      9488.88 o                         
   0   8  13      34059.77      32916.29      1446.37 o                         
   3   8  13       3325.44       3517.21       264.14 o                         
   6   8  13       1866.90       2206.08       303.04 o                         
 -17   9  13         68.80       -264.99       264.99 o                         
 -14   9  13       7510.28       8132.29       531.16 o                         
 -11   9  13      50914.26      52996.49      2293.38 o                         
  -8   9  13      80907.36      78744.91      3503.33 o                         
  -5   9  13     212793.20     209729.48      8755.79 o                         
  -2   9  13     103529.95      91088.96      4207.00 o                         
   1   9  13       7222.15       8486.92       521.98 o                         
   4   9  13      18236.71      18550.43      1058.05 o                         
   7   9  13      29983.13      30965.38      1682.15 o                         
 -19  10  13       9061.34      10435.31       929.61 o                         
 -16  10  13       4203.53       5081.07       448.11 o                         
 -13  10  13        158.49         -3.49       317.25 o                         
 -10  10  13       5931.10       5839.19       395.16 o                         
  -7  10  13      10087.19      12408.00       620.92 o                         
  -4  10  13      11721.54      12131.03       671.13 o                         
  -1  10  13      24466.38      24994.31      1262.14 o                         
   2  10  13        447.26        463.05       215.72 o                         
  -8  -7 -16       2261.45       1088.19       524.56 o                         
  -7  -6 -16      25195.44      25682.32      1539.86 o                         
  -6  -5 -16     116838.26     113401.20      5465.95 o                         
  -8  -4 -16        446.44         54.97       250.72 o                         
  -5  -4 -16      29151.28      32047.89      1485.54 o                         
  -7  -3 -16     133665.56     127865.54      5908.11 o                         
  -4  -3 -16     224522.00     225144.33      9315.76 o                         
  -6  -2 -16      34214.50      37758.87      1800.41 o                         
  -3  -2 -16      49092.09      58474.19      2464.70 o                         
  -8  -1 -16        728.29        862.90       214.30 o                         
  -5  -1 -16      20573.89      23910.77      1047.65 o                         
  -2  -1 -16      66274.08      76853.71      3078.45 o                         
  -7   0 -16     312384.75     288335.75     15014.12 o                         
  -4   0 -16     320511.00     326321.34     14965.30 o                         
  -1   0 -16      82745.30      89450.82      3735.75 o                         
  -6   1 -16      28367.11      32675.07      1442.09 o                         
  -3   1 -16      67849.88      81186.83      3555.03 o                         
  -8   2 -16        341.02        100.40       162.77 o                         
  -5   2 -16      18311.13      25478.61      1100.27 o                         
  -2   2 -16      29385.26      36428.30      1478.57 o                         
  -7   3 -16     604807.88     635017.38     30814.03 o                         
  -4   3 -16     249322.27     276827.22     11455.62 o                         
  -9   4 -16        354.34        605.04       180.65 o                         
  -6   4 -16      11084.45      15101.59       687.74 o                         
  -3   4 -16     123323.48     137874.97      5491.74 o                         
  -8   5 -16      18034.78      23526.25      1159.84 o                         
  -5   5 -16      50011.18      61412.22      2583.39 o                         
  -7   6 -16     246977.02     249007.72     12116.73 o                         
  -4   6 -16      95348.26     111471.27      4647.76 o                         
  -9   7 -16        384.12        396.42       175.80 o                         
  -6   7 -16      59392.61      63233.11      2637.15 o                         
  -8   8 -16      92250.81      93017.02      3985.63 o                         
  -5   8 -16     102268.23     110948.02      4804.77 o                         
  -7   9 -16      55659.00      52372.59      2698.98 o                         
  -9  10 -16       3377.75       3268.47       297.62 o                         
  -6  10 -16      63475.92      65595.94      3036.32 o                         
  -8  11 -16     128771.83     112661.51      6355.49 o                         
  -7  12 -16       5879.97       5996.18       618.55 o                         
  -9  13 -16       1433.15       1183.18       280.60 o                         
  -8  14 -16     193206.31     134224.25      8419.24 o                         
  -9  16 -16        711.64        615.22       305.11 o                         
 -10  -8 -14        936.64        531.75       392.72 o                         
  -9  -7 -14       5591.17       5513.81       846.58 o                         
 -11  -6 -14       1395.68        895.96       374.08 o                         
  -8  -6 -14       2533.20       2417.94       532.96 o                         
 -13  -5 -14          8.51       -343.81       343.81 o                         
 -10  -5 -14       6262.43       6755.53       742.99 o                         
  -7  -5 -14      34100.88      29092.50      1591.07 o                         
 -12  -4 -14       4002.35       4000.81       479.70 o                         
  -9  -4 -14       4524.05       3748.73       392.48 o                         
  -6  -4 -14      83051.57      74593.33      3271.13 o                         
 -14  -3 -14       3715.16       4072.19       488.23 o                         
 -11  -3 -14       8925.52       9380.83      1098.03 o                         
  -8  -3 -14       3313.72       3284.38       324.86 o                         
  -5  -3 -14      13696.92      12600.53       596.81 o                         
 -13  -2 -14      14943.75      13486.46      1033.45 o                         
 -10  -2 -14      20838.28      21097.53      1319.34 o                         
  -7  -2 -14      40242.42      39567.15      1666.37 o                         
  -4  -2 -14      98890.84     100558.98      4206.57 o                         
 -15  -1 -14      12106.82      11753.79      1116.09 o                         
 -12  -1 -14       8895.12       7857.32       635.47 o                         
  -9  -1 -14       4108.78       3754.69       320.61 o                         
  -6  -1 -14      13913.84      11435.91       528.11 o                         
  -3  -1 -14      22600.01      19375.68       910.77 o                         
 -14   0 -14      56145.49      52876.75      2840.33 o                         
 -11   0 -14      34923.80      34679.34      2112.98 o                         
  -8   0 -14       2514.09       2492.03       246.86 o                         
  -5   0 -14       8483.24       8907.58       434.76 o                         
  -2   0 -14        244.46        819.24       112.90 o                         
 -16   1 -14      11418.72      12638.67      1652.84 o                         
 -13   1 -14      18737.04      18453.59      1578.78 o                         
 -10   1 -14       3613.67       3316.27       391.80 o                         
  -7   1 -14       1698.25       2701.54       211.39 o                         
  -4   1 -14       4628.23       4678.44       255.07 o                         
  -1   1 -14      20393.65      20088.86       820.13 o                         
 -15   2 -14      36312.34      41368.14      2745.77 o                         
 -12   2 -14      11924.25      11434.01       721.81 o                         
  -9   2 -14        815.89       1165.29       237.88 o                         
  -6   2 -14       4566.80       5306.25       289.00 o                         
  -3   2 -14        241.65        529.59        82.93 o                         
 -17   3 -14      69196.60      84780.20      5419.14 o                         
 -14   3 -14      61665.79      62679.84      3383.00 o                         
 -11   3 -14       9757.50       9594.55       588.51 o                         
  -8   3 -14         60.37        168.71       137.41 o                         
  -5   3 -14       8518.00       8972.95       436.91 o                         
  -2   3 -14      15114.72      16365.77       694.51 o                         
 -16   4 -14      18778.70      21777.15      1756.60 o                         
 -13   4 -14      10078.91       9575.93       604.21 o                         
 -10   4 -14       4276.89       3794.52       316.17 o                         
  -7   4 -14      73604.09      68185.97      3128.02 o                         
  -4   4 -14      92774.98      90261.16      3753.27 o                         
 -18   5 -14      25365.72      25669.46      2435.32 o                         
 -15   5 -14      46455.22      50380.27      3569.70 o                         
 -12   5 -14      38624.73      34218.55      1784.23 o                         
  -9   5 -14      31417.30      33280.72      1428.64 o                         
  -6   5 -14      67891.88      72781.01      2897.24 o                         
  -3   5 -14      47450.83      48256.69      2115.06 o                         
 -17   6 -14      75185.91      91973.66      6410.79 o                         
 -14   6 -14      38217.82      27783.29      2512.57 o                         
 -11   6 -14      13079.97      13998.73      1019.79 o                         
  -8   6 -14      13799.02      12169.64       603.14 o                         
  -5   6 -14      60498.62      61789.78      2717.36 o                         
 -16   7 -14      12370.23      12606.73      1023.58 o                         
 -13   7 -14       3830.70       3846.06       482.02 o                         
 -10   7 -14      71094.63      64864.96      3087.42 o                         
  -7   7 -14     120384.30     109942.58      4503.16 o                         
  -4   7 -14     128778.29     122635.62      5376.07 o                         
 -18   8 -14      12469.85      12924.98      1724.08 o                         
 -15   8 -14      39485.51      39673.96      4288.85 o                         
 -12   8 -14      57583.31      50084.21      3179.62 o                         
  -9   8 -14      45319.61      38301.43      1692.43 o                         
  -6   8 -14      37618.18      37213.61      1557.23 o                         
 -17   9 -14      16157.35      16586.95      2577.52 o                         
 -14   9 -14       8973.73       8995.92       825.55 o                         
 -11   9 -14       4249.82       4366.25       435.29 o                         
  -8   9 -14      26951.47      27183.31      1529.36 o                         
  -5   9 -14      46828.56      50013.50      2114.75 o                         
 -16  10 -14        315.62       -169.19       440.83 o                         
 -13  10 -14      29171.02      27309.93      1720.21 o                         
 -10  10 -14      59142.13      45001.62      2381.15 o                         
  -7  10 -14     105000.60      91911.43      4487.00 o                         
 -18  11 -14        361.77         38.87       358.23 o                         
 -15  11 -14       9225.44       7917.36       924.86 o                         
 -12  11 -14      20053.18      20129.99      1244.98 o                         
  -9  11 -14      14141.17      13533.06       962.91 o                         
  -6  11 -14       6981.52       6428.41       414.42 o                         
 -17  12 -14         70.32       -335.16       335.16 o                         
 -14  12 -14       7926.90       7576.46       724.96 o                         
 -11  12 -14      17760.16      17610.50      1398.65 o                         
  -8  12 -14      24533.24      24230.31      1235.69 o                         
 -16  13 -14          4.93       -304.70       304.70 o                         
 -13  13 -14      25574.09      25181.34      2303.84 o                         
 -10  13 -14      53665.87      42818.57      2560.36 o                         
  -7  13 -14      69921.44      63336.74      3002.24 o                         
 -15  14 -14        383.79        290.73       316.31 o                         
 -12  14 -14      10026.10      10197.17       661.60 o                         
  -9  14 -14      16674.84      15924.46      1424.32 o                         
 -17  15 -14      12145.09      12333.17      1170.33 o                         
 -14  15 -14      18631.80      17279.00      1788.81 o                         
 -11  15 -14      14311.25      14197.44       950.02 o                         
  -8  15 -14      12698.47      12087.60      1058.50 o                         
 -16  16 -14       2245.39       1860.26       527.11 o                         
 -13  16 -14      15003.90      15061.57      1946.42 o                         
 -10  16 -14      26041.12      22544.79      1383.44 o                         
 -15  17 -14         79.73        150.39       388.39 o                         
 -12  17 -14      11929.04      12077.60      1423.36 o                         
  -9  17 -14       8682.42       8682.12       806.63 o                         
 -11  18 -14        620.33       -110.53       295.17 o                         
 -10  -9 -13       5790.59       4495.42       684.81 o                         
 -11  -7 -13         92.82       -325.45       325.45 o                         
 -10  -6 -13       2686.24       2168.86       369.92 o                         
 -12  -5 -13       3213.69       3209.34       446.06 o                         
 -14  -4 -13       1973.76       1107.72       380.16 o                         
 -11  -4 -13      16329.03      15954.32      1021.33 o                         
 -13  -3 -13       4132.81       3360.27       442.60 o                         
 -10  -3 -13        101.28          8.39       247.86 o                         
 -15  -2 -13       7950.98       7406.89       710.43 o                         
 -12  -2 -13       1269.51       1504.24       348.30 o                         
 -14  -1 -13      14306.90      14353.03      1232.08 o                         
 -11  -1 -13      58479.32      56181.07      3110.19 o                         
 -16   0 -13       6780.29       6490.05       596.15 o                         
 -13   0 -13        209.05        424.93       287.71 o                         
 -15   1 -13        245.73        302.31       313.48 o                         
 -12   1 -13      16285.09      16318.18       897.19 o                         
 -17   2 -13        938.63        688.44       447.86 o                         
 -14   2 -13      32013.99      31895.37      2053.40 o                         
 -11   2 -13      76224.70      66430.46      3393.70 o                         
 -16   3 -13        237.63        -46.27       298.56 o                         
 -13   3 -13       3461.10       3462.84       412.54 o                         
 -18   4 -13       5696.27       5286.38       630.21 o                         
 -15   4 -13       3042.49       3590.05       490.68 o                         
 -12   4 -13      39585.26      34243.56      1919.90 o                         
 -17   5 -13         58.82       -250.81       479.13 o                         
 -14   5 -13      34300.16      38900.78      3124.65 o                         
 -11   5 -13     114780.69      99177.49      5771.65 o                         
 -16   6 -13       7220.21       6509.43      1200.65 o                         
 -13   6 -13       2108.75       1790.59       280.72 o                         
 -18   7 -13        634.53         24.62       406.20 o                         
 -15   7 -13       7922.52       8664.34      1386.45 o                         
 -12   7 -13      78167.90      67022.03      3593.32 o                         
 -17   8 -13         53.22        550.51       353.42 o                         
 -14   8 -13      22697.20      20751.83      1625.36 o                         
 -11   8 -13      43723.00      40138.38      2173.99 o                         
 -19   9 -13      14469.66      15380.11      1313.42 o                         
 -16   9 -13      10657.42      10399.20       763.03 o                         
 -13   9 -13       4355.97       3771.60       443.52 o                         
 -18  10 -13        286.00         60.42       431.25 o                         
 -15  10 -13        527.54        595.81       326.06 o                         
 -12  10 -13       2122.28       1435.40       310.37 o                         
 -17  11 -13        204.21        277.41       339.78 o                         
 -14  11 -13       4304.12       3926.90       485.76 o                         
 -11  11 -13      13730.51      12301.48       893.67 o                         
 -16  12 -13        885.16       1037.52       336.35 o                         
 -13  12 -13        134.31         66.44       260.68 o                         
 -18  13 -13       1378.03       1301.59       428.83 o                         
 -15  13 -13       3526.00       3384.72       729.42 o                         
 -12  13 -13      14729.76      14761.11      1218.34 o                         
 -17  14 -13       1429.65        378.74       380.65 o                         
 -14  14 -13       1085.24       1024.32       325.21 o                         
 -11  14 -13       2571.05       2580.57       339.28 o                         
 -16  15 -13       4447.70       3921.64       794.23 o                         
 -13  15 -13      12168.61      13617.43      1030.55 o                         
 -15  16 -13      19221.07      19133.43      2539.66 o                         
 -12  16 -13      31497.44      28244.29      2167.78 o                         
 -14  17 -13        608.82        175.91       370.71 o                         
 -11  17 -13        417.73        742.71       307.49 o                         
 -13  18 -13      16004.24      18210.96      1641.47 o                         
   5  10  13       4893.34       5290.03       474.64 o                         
   8  10  13       7923.75       9182.90       712.00 o                         
 -18  11  13        145.23         12.50       332.55 o                         
 -15  11  13      25551.93      27521.84      1407.23 o                         
 -12  11  13      91510.42      96581.04      4310.32 o                         
  -9  11  13     119279.01     116058.31      5153.00 o                         
  -6  11  13     179613.36     167519.02      8200.17 o                         
  -3  11  13      68419.52      63680.47      3006.36 o                         
   0  11  13      21486.04      19505.80      1007.19 o                         
   3  11  13       4023.28       2747.40       360.93 o                         
   6  11  13        653.68        -15.29       334.10 o                         
 -17  12  13       5028.90       4946.89       462.24 o                         
 -14  12  13       1986.54       2290.42       337.52 o                         
 -11  12  13      25483.82      26314.02      1291.87 o                         
  -8  12  13      61944.29      61174.84      2906.23 o                         
  -5  12  13     122319.80     110633.30      5523.78 o                         
  -2  12  13       3320.92       2658.16       307.21 o                         
   1  12  13      23049.84      21223.35      1281.75 o                         
   4  12  13      49288.28      46263.11      2574.02 o                         
 -16  13  13       6467.18       7263.83       547.22 o                         
 -13  13  13        327.14        237.60       290.37 o                         
 -10  13  13       5416.07       6042.87       537.99 o                         
  -7  13  13       3299.86       3201.29       353.66 o                         
  -4  13  13       6816.54       6711.97       673.06 o                         
  -1  13  13        210.16        149.42       270.39 o                         
   2  13  13      19041.86      20431.39      1403.72 o                         
   5  13  13      25044.16      27392.78      1608.04 o                         
 -18  14  13       3088.62       2426.30       474.50 o                         
 -15  14  13      22387.95      22982.37      1332.81 o                         
 -12  14  13      50096.41      53182.75      2789.37 o                         
  -9  14  13      53674.67      55207.02      2845.75 o                         
  -6  14  13      35517.24      34427.39      1723.50 o                         
  -3  14  13       6735.26       6939.35       551.43 o                         
   0  14  13       1698.23       1784.82       412.75 o                         
   3  14  13        952.71       1488.09       388.63 o                         
 -17  15  13      12441.90      12136.72      1011.70 o                         
 -14  15  13        384.53        449.44       299.72 o                         
 -11  15  13       4761.09       5796.83       660.44 o                         
  -8  15  13      12397.33      11992.38       854.72 o                         
  -5  15  13        825.45       1082.31       365.10 o                         
  -2  15  13       5517.68       6096.63       520.34 o                         
   1  15  13      30077.97      32093.04      1849.21 o                         
 -16  16  13      10610.06       9955.43      1134.65 o                         
 -13  16  13        371.86        295.27       317.99 o                         
 -10  16  13      11298.48      10304.68       813.41 o                         
  -7  16  13      16677.14      15525.34      1076.96 o                         
  -4  16  13       1385.11        784.80       327.58 o                         
  -1  16  13       6959.90       6890.88       625.80 o                         
 -15  17  13       1468.81       2250.11       467.50 o                         
 -12  17  13         92.04        634.36       336.76 o                         
  -9  17  13         83.28        306.29       419.76 o                         
  -6  17  13        319.56        679.46       367.95 o                         
  -3  17  13       2237.17       2087.48       386.22 o                         
 -14  18  13       8913.72       7612.63      1131.15 o                         
 -11  18  13        992.95        817.71       504.12 o                         
  -8  18  13        447.54        239.74       516.35 o                         
  -5  18  13       2156.41       2691.82       534.84 o                         
 -10  19  13      22642.69      22898.40      1512.65 o                         
   0   1  14      31912.79      29438.12      1198.07 o                         
  -2   2  14        382.54       1178.77       129.60 o                         
   1   2  14      23651.94      24538.30      1006.18 o                         
  -4   3  14      35365.43      28609.58      1140.15 o                         
  -1   3  14        378.13        819.00       111.28 o                         
   2   3  14      74252.97      72128.98      2898.54 o                         
  -6   4  14     154748.27     157004.41      6563.65 o                         
  -3   4  14       7242.41       7149.97       343.82 o                         
   0   4  14     145177.94     129052.66      5402.00 o                         
   3   4  14     201518.42     186746.53      7457.04 o                         
  -8   5  14      21433.49      20145.41       864.50 o                         
  -5   5  14      13274.91      14391.65       623.02 o                         
  -2   5  14      13329.27      13596.76       622.12 o                         
   1   5  14      94670.77      92411.17      3870.59 o                         
   4   5  14      73279.77      77927.04      3282.15 o                         
 -10   6  14     129962.41     126523.81      5575.18 o                         
  -7   6  14      21772.81      19656.61       831.84 o                         
  -4   6  14       7146.35       8231.75       410.26 o                         
  -1   6  14     106239.78     105997.46      4453.41 o                         
   2   6  14      58866.44      56459.00      2400.95 o                         
   5   6  14      10924.88      10818.76       598.60 o                         
 -12   7  14      53362.37      54877.61      2493.27 o                         
  -9   7  14      62973.40      61141.84      2614.33 o                         
  -6   7  14       2657.54       3736.89       228.77 o                         
  -3   7  14     115178.34     101157.27      4473.31 o                         
   0   7  14     188382.11     166336.31      7279.71 o                         
   3   7  14     164309.11     154869.88      6448.66 o                         
   6   7  14     109415.78     107725.66      5035.63 o                         
 -14   8  14       3964.02       3822.42       457.76 o                         
 -11   8  14       5185.43       6768.71       416.26 o                         
  -8   8  14       3934.14       4482.21       285.69 o                         
  -5   8  14         94.46        386.18       148.80 o                         
  -2   8  14      21593.29      19035.70       904.35 o                         
   1   8  14      42175.24      41917.69      1905.71 o                         
   4   8  14      38390.54      39893.32      1902.41 o                         
   7   8  14      19871.18      18940.30      1038.55 o                         
 -16   9  14       8749.29       7862.40       571.70 o                         
 -13   9  14       7079.46       7122.14       484.81 o                         
 -10   9  14       6429.32       5625.29       420.02 o                         
  -7   9  14       1276.73       1637.27       186.37 o                         
  -4   9  14      49163.01      48203.62      2175.15 o                         
  -1   9  14      70917.96      68607.23      3200.66 o                         
   2   9  14      22128.48      21689.91      1123.50 o                         
   5   9  14      26093.46      23555.18      1333.56 o                         
   8   9  14      13586.58      12606.62       843.42 o                         
 -18  10  14       1465.67       1332.79       357.68 o                         
 -15  10  14       9799.71       9841.84       643.03 o                         
 -12  10  14      32608.51      32565.83      1546.04 o                         
  -9  10  14       5654.84       5808.85       386.67 o                         
  -6  10  14       6692.71       7398.48       452.20 o                         
  -3  10  14     111251.69     106294.30      4875.94 o                         
   0  10  14      92547.97      86233.52      4013.50 o                         
   3  10  14      83978.47      82192.12      4147.51 o                         
   6  10  14      40750.15      39924.48      2791.61 o                         
 -17  11  14       2184.02       1634.61       366.41 o                         
 -14  11  14      13967.01      14929.95       857.37 o                         
 -11  11  14      54650.14      55741.19      2540.13 o                         
  -8  11  14      15268.97      14629.79       811.17 o                         
  -5  11  14      20468.02      22585.99      1158.85 o                         
  -2  11  14       6650.41       6766.30       463.04 o                         
   1  11  14      27791.41      27114.88      1366.35 o                         
   4  11  14      22394.84      20665.72      1261.20 o                         
   7  11  14        970.78         19.99       443.79 o                         
 -16  12  14       6263.03       7168.92       550.67 o                         
 -13  12  14      13919.46      14261.39       805.09 o                         
 -10  12  14      18659.75      18449.30      1013.57 o                         
  -7  12  14      60441.49      59350.35      2842.82 o                         
  -4  12  14      90108.66      81144.56      3843.03 o                         
  -1  12  14      31379.44      30104.79      1481.32 o                         
   2  12  14      15688.92      14458.31       996.75 o                         
   5  12  14      18666.89      16323.13      1085.01 o                         
 -18  13  14         13.32        476.67       366.22 o                         
 -15  13  14      23384.54      24604.01      1396.67 o                         
 -12  13  14      29320.63      31815.02      1630.13 o                         
  -9  13  14      15771.91      16025.50      1027.86 o                         
  -6  13  14       5994.43       4785.68       398.57 o                         
  -3  13  14      45647.96      44600.13      2053.41 o                         
   0  13  14      40019.33      37330.34      1961.21 o                         
   3  13  14      23478.68      23129.75      1383.79 o                         
 -17  14  14       5813.64       6599.37       595.06 o                         
 -14  14  14      87858.67      92054.61      5109.07 o                         
 -11  14  14      96497.02     102872.58      4810.49 o                         
  -8  14  14      59805.12      54050.43      2987.76 o                         
  -5  14  14      14042.20      13291.61       859.07 o                         
  -2  14  14      12404.31      12109.39       759.80 o                         
   1  14  14      29155.95      26625.26      1579.65 o                         
 -16  15  14      18945.26      18644.92      1227.41 o                         
 -13  15  14      56823.00      60235.47      2943.15 o                         
 -10  15  14      72695.17      75799.62      4573.33 o                         
  -7  15  14      61788.46      54523.25      3039.69 o                         
  -4  15  14      14436.21      14517.77       932.27 o                         
  -1  15  14        600.62        767.13       353.62 o                         
   2  15  14        124.78       -175.37       334.15 o                         
 -15  16  14      17868.47      17672.65      1194.42 o                         
 -12  16  14      29385.63      28774.21      1709.64 o                         
  -9  16  14      19357.43      17197.38      1114.34 o                         
  -6  16  14        493.89        226.09       356.59 o                         
  -3  16  14          7.72       -275.38       305.13 o                         
   0  16  14       3513.68       4058.68       486.21 o                         
 -14  17  14     108281.58     111168.45      7017.54 o                         
 -11  17  14     117653.86     119744.47      6838.78 o                         
  -8  17  14      25283.92      25014.02      1572.07 o                         
  -5  17  14        110.03        109.99       347.25 o                         
  -2  17  14      19005.09      16174.57      1098.34 o                         
 -13  18  14      39693.54      38107.00      2641.14 o                         
 -10  18  14      19513.29      19302.79      1232.16 o                         
  -7  18  14        566.08        101.99       361.04 o                         
   0   0  15      77972.74      87570.31      6128.01 o                         
   1   1  15      56690.02      43846.80      1786.61 o                         
  -1   2  15     405408.31     385836.41     15375.10 o                         
   2   2  15     151067.89     133467.03      5347.28 o                         
  -3   3  15      41319.59      45322.09      1842.26 o                         
   0   3  15      33200.78      37849.32      1613.38 o                         
   3   3  15      45886.20      48110.79      1968.87 o                         
  -5   4  15      73470.25      71925.00      2919.86 o                         
  -2   4  15      62381.36      58655.39      2485.01 o                         
   1   4  15      71265.96      67350.32      3000.88 o                         
   4   4  15      19913.70      17658.52       772.04 o                         
  -7   5  15      25429.73      24069.44      1006.94 o                         
  -4   5  15     178592.66     177503.95      7122.09 o                         
  -1   5  15     182347.47     175885.48      7387.99 o                         
   2   5  15      28615.66      26066.04      1109.76 o                         
   5   5  15       8318.17       8995.91       483.99 o                         
  -9   6  15     108026.85     108550.26      4357.22 o                         
  -6   6  15      57580.44      58778.29      2492.95 o                         
  -3   6  15         23.23       2332.19       183.46 o                         
   0   6  15      36858.97      37883.69      1631.97 o                         
   3   6  15      79695.51      75867.48      3360.00 o                         
   6   6  15     158559.69     159191.08      6684.63 o                         
 -11   7  15       8850.23       9610.50       553.48 o                         
  -8   7  15       9288.95      10625.96       492.98 o                         
  -5   7  15      16437.41      21547.89       923.36 o                         
  -2   7  15      23567.60      27475.22      1278.95 o                         
   1   7  15      13436.75      13570.85       688.79 o                         
   4   7  15       6296.32       6445.39       446.37 o                         
   7   7  15       6049.67       6357.92       492.16 o                         
 -13   8  15      60175.82      60013.47      2743.59 o                         
 -10   8  15      21220.91      21466.56       997.79 o                         
  -7   8  15      57744.13      57079.41      2770.97 o                         
  -4   8  15      50611.19      51141.38      2300.11 o                         
  -1   8  15      86322.80      85597.73      3964.89 o                         
   2   8  15      20541.91      20690.65      1075.41 o                         
   5   8  15      43289.32      42460.21      2064.69 o                         
   8   8  15      39513.45      40509.83      2143.71 o                         
 -15   9  15     251664.19     253667.20     11848.73 o                         
 -12   9  15     212727.36     213310.48      9854.98 o                         
  -9   9  15      71474.90      71361.20      3374.02 o                         
  -6   9  15      31735.46      30832.43      1373.25 o                         
  -3   9  15      49024.38      46025.46      2152.43 o                         
   0   9  15      46347.77      43341.90      2070.36 o                         
   3   9  15     140305.84     133823.72      6949.01 o                         
   6   9  15     199149.14     176885.50      9297.93 o                         
   9   9  15     112698.92     107066.61      5818.92 o                         
 -17  10  15       4413.14       3635.73       429.02 o                         
 -14  10  15      17812.06      17820.08       999.11 o                         
 -11  10  15      27097.24      25833.45      1642.82 o                         
  -8  10  15      98554.36      90482.53      4129.82 o                         
  -5  10  15     120456.88     122280.70      5425.70 o                         
  -2  10  15     130684.41     123754.04      5765.84 o                         
   1  10  15      42067.28      42127.02      2049.07 o                         
   4  10  15      18444.32      16830.84      1008.99 o                         
   7  10  15       2995.28       2549.38       611.61 o                         
 -16  11  15      48645.32      52270.29      2550.05 o                         
 -13  11  15      42333.55      44407.79      2189.84 o                         
 -10  11  15       8844.74       9274.63       580.84 o                         
  -7  11  15       3200.66       3869.89       312.63 o                         
  -4  11  15       4931.50       4956.26       386.29 o                         
  -1  11  15      12310.39      11016.87       656.31 o                         
   2  11  15      27065.58      26755.43      1879.10 o                         
   5  11  15      36685.86      36955.81      2118.12 o                         
 -18  12  15      75688.75      78717.95      3743.20 o                         
 -15  12  15     179393.08     182353.14      9018.44 o                         
 -12  12  15     116188.85     112933.88      5339.73 o                         
  -9  12  15      67005.84      59484.47      3220.02 o                         
  -6  12  15     110893.88     105454.48      4991.73 o                         
  -3  12  15      99478.98      93130.45      4332.41 o                         
   0  12  15      88274.95      82916.98      3913.54 o                         
   3  12  15     115045.25     112655.29      7074.19 o                         
   6  12  15      53699.09      53859.74      2927.79 o                         
 -17  13  15       9120.53       9978.55       841.83 o                         
 -14  13  15      33687.02      35740.09      2943.68 o                         
 -11  13  15      95288.95      81286.08      4392.78 o                         
  -8  13  15     122169.19     113744.32      5680.17 o                         
  -5  13  15     139610.19     131652.19      6180.54 o                         
  -2  13  15     141374.19     132223.50      6172.17 o                         
   1  13  15      47173.58      43889.17      2446.92 o                         
   4  13  15       8158.23       6042.71       583.16 o                         
 -16  14  15      19283.62      21562.02      1291.11 o                         
 -13  14  15       9356.38      10378.09      1016.17 o                         
 -10  14  15       2516.35       2127.07       381.38 o                         
  -7  14  15       3505.37       3468.16       479.05 o                         
  -4  14  15       3731.01       4280.71       532.24 o                         
  -1  14  15      10878.48       9295.39       678.30 o                         
   2  14  15      14101.32      14530.48      1385.94 o                         
 -15  15  15      86428.69      89970.73      4544.54 o                         
 -12  15  15      63169.42      59219.50      4896.10 o                         
  -9  15  15      91746.96      83445.52      6019.79 o                         
  -6  15  15     120331.23     105857.98      5734.02 o                         
  -3  15  15      92632.09      91508.66      4559.41 o                         
   0  15  15      87373.69      83869.04      4560.17 o                         
 -14  16  15      58175.06      57331.61      3859.89 o                         
 -11  16  15      95879.93      96933.55      5164.30 o                         
  -8  16  15     118442.28     114659.65      6560.74 o                         
  -5  16  15     127216.18     122461.84      6118.97 o                         
  -2  16  15      88680.31      85775.73      4613.56 o                         
 -13  17  15       3998.41       3769.30       515.51 o                         
 -10  17  15       5470.23       5283.69       599.87 o                         
  -7  17  15       5678.45       4633.95       805.41 o                         
  -4  17  15       6236.96       5961.83       550.79 o                         
 -12  18  15      25908.30      27582.94      1981.57 o                         
  -9  18  15      51842.28      52910.84      2949.21 o                         
  -6  18  15      37711.86      37461.16      2160.51 o                         
  -1   1  16     129483.10     132345.47      5288.08 o                         
  -3   2  16     103708.22     110280.66      4443.80 o                         
   0   2  16      45983.21      53764.80      2191.56 o                         
  -5   3  16      76821.19      86432.59      3484.65 o                         
  -2   3  16     106174.19     120596.92      4846.38 o                         
   1   3  16     192981.19     199725.12      8318.81 o                         
  -7   4  16     351341.28     352215.53     14064.30 o                         
  -4   4  16     501548.28     499016.81     19860.41 o                         
  -1   4  16     390149.31     389384.78     16211.45 o                         
   2   4  16     149204.78     165811.05      6633.17 o                         
  -9   5  16      45617.29      47560.23      2032.57 o                         
  -6   5  16      32194.81      37208.62      1519.88 o                         
  -3   5  16      28654.24      36017.38      1562.06 o                         
   0   5  16      78259.47      86232.55      3639.90 o                         
   3   5  16     160033.38     163452.34      6869.83 o                         
 -11   6  16     182830.94     185891.36      8187.06 o                         
  -8   6  16      53540.28      59904.16      2430.59 o                         
  -5   6  16      44390.47      52319.22      2134.52 o                         
  -2   6  16      17345.38      20174.46       907.18 o                         
   1   6  16      92940.13      93553.33      4157.30 o                         
   4   6  16      99330.07     102147.24      4702.91 o                         
 -13   7  16      39426.80      41919.05      1935.11 o                         
 -10   7  16     209165.05     210320.33      8805.77 o                         
  -7   7  16     488832.00     471129.31     18823.13 o                         
  -4   7  16     946427.19     858785.31     39127.80 o                         
  -1   7  16     386480.94     379651.53     16555.11 o                         
   2   7  16      87098.13      84808.48      3699.34 o                         
   5   7  16       9201.22       8737.14       578.97 o                         
 -15   8  16       3538.79       3581.01       404.46 o                         
 -12   8  16        698.60        617.18       235.38 o                         
  -9   8  16       1139.67       1249.56       208.29 o                         
  -6   8  16        533.65        676.80       171.15 o                         
  -3   8  16      28221.52      33664.08      1532.50 o                         
   0   8  16     144357.72     142738.66      6610.17 o                         
   3   8  16     201508.05     196542.52      9133.25 o                         
   6   8  16     302336.47     293531.31     14487.49 o                         
 -17   9  16     135469.78     131461.66      7010.30 o                         
 -14   9  16     158755.66     154338.77      7660.73 o                         
 -11   9  16      44192.54      46654.37      2160.87 o                         
  -8   9  16      12875.82      14307.15       791.34 o                         
  -5   9  16        554.48        597.13       175.04 o                         
  -9  -8 -19       3946.03       2583.96       521.01 o                         
  -8  -7 -19       3584.17       3129.15       627.88 o                         
 -10  -6 -19       1942.18       1245.20       514.88 o                         
  -7  -6 -19       4649.95       4715.74       729.31 o                         
  -9  -5 -19      33366.47      29367.85      2023.93 o                         
  -6  -5 -19      75578.47      70706.52      3899.61 o                         
  -8  -4 -19      19064.81      21089.47      1801.61 o                         
  -5  -4 -19      18517.81      19168.47       878.78 o                         
 -10  -3 -19       8339.65       8373.14       935.89 o                         
  -7  -3 -19      12282.69      12569.20       724.50 o                         
  -4  -3 -19      25555.64      26781.22      1183.58 o                         
  -9  -2 -19     122435.34     122381.03      6855.19 o                         
  -6  -2 -19     134917.91     134404.61      6170.71 o                         
  -3  -2 -19      72872.63      74465.68      2950.50 o                         
  -8  -1 -19      38279.37      35984.11      1742.05 o                         
  -5  -1 -19      33580.18      30890.67      1338.87 o                         
  -2  -1 -19       4892.02       4375.55       248.76 o                         
 -10   0 -19       5587.97       5984.15       448.23 o                         
  -7   0 -19       5233.41       5901.14       514.12 o                         
  -4   0 -19       1471.91       2595.31       403.54 o                         
  -1   0 -19      15606.37      18423.78       770.73 o                         
  -9   1 -19     182104.50     175423.06      8592.38 o                         
  -6   1 -19     271801.75     262095.30     12068.51 o                         
  -3   1 -19     154936.56     160106.09      6644.57 o                         
  -8   2 -19      59672.04      59515.57      2776.21 o                         
  -5   2 -19      42037.12      43719.67      1993.72 o                         
  -2   2 -19      12842.96      14662.43       637.80 o                         
 -10   3 -19       5405.70       4107.96       356.44 o                         
  -7   3 -19        272.42        528.69       164.49 o                         
  -4   3 -19       3169.69       4359.21       318.12 o                         
  -9   4 -19     257211.59     248038.12     12029.77 o                         
  -6   4 -19     457020.38     506029.00     21931.34 o                         
  -3   4 -19     138620.47     153569.34      6412.50 o                         
  -8   5 -19      21143.99      22383.58      1050.58 o                         
  -5   5 -19      13149.28      15441.58       655.53 o                         
 -10   6 -19        516.60        647.90       220.26 o                         
  -7   6 -19       1720.88       1868.59       221.29 o                         
  -4   6 -19       8840.16       9336.25       448.94 o                         
  -9   7 -19     128587.52     118797.54      5728.98 o                         
  -6   7 -19     115102.67     122786.38      5065.77 o                         
  -8   8 -19       4914.48       4865.85       345.25 o                         
  -5   8 -19      37997.38      38756.09      1571.22 o                         
 -10   9 -19       2160.35       2255.58       299.55 o                         
  -7   9 -19        352.61        703.82       188.34 o                         
  -9  10 -19       9198.15       9762.12       888.16 o                         
  -6  10 -19      13765.69      14699.17      1020.23 o                         
  -8  11 -19      19399.04      22087.54      1439.64 o                         
 -10  12 -19      11834.99      11644.37       946.48 o                         
  -7  12 -19        400.45        692.36       268.87 o                         
  -9  13 -19        279.47        638.10       338.59 o                         
  -8  14 -19      24995.83      24065.64      1836.01 o                         
 -10  15 -19      25705.38      28531.12      2569.10 o                         
  -9  16 -19        330.72       -351.37       351.37 o                         
 -11  17 -19       4055.91       3604.35       470.54 o                         
 -10  -8 -17        922.68        569.04       386.04 o                         
  -9  -7 -17      24113.75      20113.73      2031.10 o                         
 -11  -6 -17       2769.58       2511.62       499.57 o                         
  -8  -6 -17      58050.07      53280.39      3653.44 o                         
 -10  -5 -17       1105.13        150.38       318.43 o                         
  -7  -5 -17      21002.50      22087.92      1918.20 o                         
 -12  -4 -17       5158.10       4787.72       590.58 o                         
  -9  -4 -17      14182.67      13216.96      1658.17 o                         
  -6  -4 -17      21407.38      23380.73      1110.54 o                         
 -11  -3 -17      35597.58      33678.44      2064.93 o                         
  -8  -3 -17     122278.05     120509.74      6316.99 o                         
  -5  -3 -17     182018.16     184561.39      8466.16 o                         
 -13  -2 -17      16598.98      14982.64      1416.98 o                         
 -10  -2 -17        211.12         81.34       267.76 o                         
  -7  -2 -17       3374.55       3081.14       280.88 o                         
  -4  -2 -17       6127.95       5615.77       319.66 o                         
 -15  -1 -17         23.96       -251.90       354.48 o                         
 -12  -1 -17          1.43       -273.41       273.41 o                         
  -9  -1 -17       9683.28       9390.35       662.80 o                         
  -6  -1 -17      66298.78      68293.34      2991.27 o                         
  -3  -1 -17      63901.84      71147.34      3122.21 o                         
 -14   0 -17      12788.90      12175.21      1137.80 o                         
 -11   0 -17      35192.47      35682.52      2086.38 o                         
  -8   0 -17      69263.67      64233.92      3295.45 o                         
  -5   0 -17     133728.25     137549.92      6303.85 o                         
  -2   0 -17      62623.80      70842.52      2806.08 o                         
 -16   1 -17      38675.48      43438.20      2597.24 o                         
 -13   1 -17      17692.49      17111.27      1542.45 o                         
 -10   1 -17        585.23        720.80       222.23 o                         
  -7   1 -17       5371.96       5025.49       365.64 o                         
  -4   1 -17       4836.00       4538.07       260.29 o                         
  -1   1 -17      25721.72      32273.89      1323.39 o                         
 -15   2 -17       1526.19        927.28       347.32 o                         
 -12   2 -17        677.76        670.10       257.83 o                         
  -9   2 -17      42814.47      42317.69      2973.54 o                         
  -6   2 -17     233278.47     253712.92     11649.20 o                         
  -3   2 -17     138474.45     149091.14      5887.18 o                         
 -14   3 -17      15019.97      13510.32      1037.34 o                         
 -11   3 -17      19345.99      21134.28      1099.02 o                         
  -8   3 -17      16311.91      19490.59       933.33 o                         
  -5   3 -17        153.86        754.78       134.82 o                         
  -2   3 -17        771.00        579.90       105.18 o                         
 -16   4 -17      52367.96      64415.01      4150.22 o                         
 -13   4 -17      23470.48      22849.80      1403.06 o                         
 -10   4 -17        431.47        724.53       263.51 o                         
  -7   4 -17      14240.71      16094.43       773.69 o                         
  -4   4 -17       5242.65       5767.12       303.72 o                         
 -15   5 -17        362.89        191.52       307.17 o                         
 -12   5 -17      24519.85      25073.06      1260.47 o                         
  -9   5 -17     219096.09     219690.30     12292.22 o                         
  -6   5 -17     499451.44     494510.22     25743.35 o                         
  -3   5 -17     234135.47     235055.39     10238.73 o                         
 -17   6 -17       5573.81       4848.82       681.75 o                         
 -14   6 -17      10258.72       9139.50       839.50 o                         
 -11   6 -17       1346.35       1275.35       258.93 o                         
  -8   6 -17      17455.09      17706.17       840.77 o                         
  -5   6 -17      71924.08      71676.75      2886.54 o                         
 -16   7 -17      27807.26      31954.39      2429.69 o                         
 -13   7 -17      17338.93      16225.55      1167.40 o                         
 -10   7 -17        375.06        459.12       202.41 o                         
  -7   7 -17        380.09        784.39       186.59 o                         
  -4   7 -17      12284.31      13556.50       605.48 o                         
 -18   8 -17        619.03        146.99       493.79 o                         
 -15   8 -17       8249.67       6399.04       644.16 o                         
 -12   8 -17      72432.52      63172.86      4200.36 o                         
  -9   8 -17     262459.22     215253.61     13214.07 o                         
  -6   8 -17     268244.94     272527.72     11205.93 o                         
 -17   9 -17       6919.56       5835.70      1531.32 o                         
 -14   9 -17       3791.99       3518.61       562.70 o                         
 -11   9 -17        978.11        883.74       247.72 o                         
  -8   9 -17      29499.92      27286.55      1441.53 o                         
  -5   9 -17      32670.54      29443.62      1296.62 o                         
 -16  10 -17       9176.40       9970.78      1259.38 o                         
 -13  10 -17       3927.87       2903.11       363.72 o                         
 -10  10 -17       1875.80       1719.77       275.33 o                         
  -7  10 -17       5810.63       6546.20       625.10 o                         
 -15  11 -17      22672.26      18327.34      1704.18 o                         
 -12  11 -17      82839.27      76099.22      4011.74 o                         
  -9  11 -17     149501.55     145438.16      8161.19 o                         
  -6  11 -17     188152.91     195131.42     10929.14 o                         
 -17  12 -17      10829.64      10710.23       960.50 o                         
 -14  12 -17       3891.82       3517.78       523.24 o                         
 -11  12 -17       1715.81       1856.23       368.77 o                         
  -8  12 -17      15454.62      16048.30      1363.44 o                         
 -16  13 -17        216.42        929.15       350.83 o                         
 -13  13 -17        301.15        597.69       340.51 o                         
 -10  13 -17      12471.69      13777.37      1402.28 o                         
  -7  13 -17      30306.43      29212.04      1904.48 o                         
 -15  14 -17      20553.89      23626.52      2881.29 o                         
 -12  14 -17      44836.30      41868.02      3008.38 o                         
  -9  14 -17      66437.34      58005.09      4590.15 o                         
 -14  15 -17       8882.04       8422.61       844.70 o                         
 -11  15 -17        142.51        158.82       363.62 o                         
  -8  15 -17       3266.46       2752.50       370.83 o                         
 -13  16 -17       4305.69       4245.30       833.20 o                         
 -10  16 -17      24101.57      19314.77      1921.35 o                         
 -12  17 -17       3513.44       3916.59       530.05 o                         
  -9  17 -17       1503.40       1585.76       404.74 o                         
  -9  -8 -16      86571.40      75314.47      7173.98 o                         
 -11  -7 -16      14431.57      12383.24      1589.14 o                         
 -10  -6 -16      15244.90      12502.32       889.91 o                         
 -12  -5 -16      26470.30      22519.48      2165.09 o                         
  -9  -5 -16     101451.50      92773.95      5643.50 o                         
 -11  -4 -16       7898.90       8503.09       924.39 o                         
 -13  -3 -16      30642.23      27957.83      1991.09 o                         
 -10  -3 -16      86136.28      80164.96      5097.30 o                         
 -12  -2 -16      21178.56      17819.15      1469.72 o                         
  -9  -2 -16      28241.18      30218.85      1582.77 o                         
 -14  -1 -16      29709.96      26672.67      1770.65 o                         
 -11  -1 -16       3112.93       3353.90       408.80 o                         
 -13   0 -16     113454.81      86656.62      9409.13 o                         
 -10   0 -16     194087.72     185123.09      9626.73 o                         
 -15   1 -16       3008.96       2494.52       407.83 o                         
 -12   1 -16      13667.69      13028.00       763.77 o                         
  -9   1 -16       8228.16       9349.31       555.42 o                         
 -14   2 -16       4876.73       3760.60       439.52 o                         
 -11   2 -16       1003.29        764.16       234.09 o                         
 -16   3 -16      79584.73      85730.71      5498.03 o                         
 -13   3 -16     187118.55     166968.28      8695.50 o                         
 -10   3 -16     326290.91     306812.91     17339.52 o                         
 -15   4 -16      13686.90      13002.97       839.20 o                         
 -12   4 -16       9683.93      10691.59       652.54 o                         
 -17   5 -16        437.20        -41.69       378.49 o                         
 -14   5 -16       1396.18       1311.39       301.13 o                         
 -11   5 -16       3157.82       3427.02       380.67 o                         
 -16   6 -16     105425.66     122914.15      8607.49 o                         
 -13   6 -16     177414.17     155391.91      8193.15 o                         
 -10   6 -16     335893.91     304328.59     14735.65 o                         
 -18   7 -16      28857.42      27449.12      2229.87 o                         
 -15   7 -16      16833.63      17755.36      1504.82 o                         
 -12   7 -16       5499.93       5339.43       739.40 o                         
 -17   8 -16        653.27         36.93       629.39 o                         
 -14   8 -16      15009.27      14146.18      1013.44 o                         
 -11   8 -16      45109.84      44856.02      2415.51 o                         
 -16   9 -16      52133.48      54219.10      3551.36 o                         
 -13   9 -16      84015.59      74839.78      3667.09 o                         
 -10   9 -16      74012.03      66891.17      4301.86 o                         
 -18  10 -16      25254.30      25805.77      2864.20 o                         
 -15  10 -16      16686.56      13491.98      1354.44 o                         
 -12  10 -16        907.97        887.78       258.11 o                         
 -17  11 -16      16477.81      14454.56      1339.63 o                         
 -14  11 -16      69798.12      65050.46      5570.47 o                         
 -11  11 -16     105235.98      85740.47      4941.48 o                         
 -16  12 -16      24920.03      23834.07      1994.35 o                         
 -13  12 -16      24515.96      23051.49      2044.31 o                         
 -10  12 -16      14144.96      14062.28      1047.42 o                         
 -15  13 -16       2403.66       1971.09       374.62 o                         
 -12  13 -16        161.22       -297.38       297.38 o                         
 -17  14 -16      56687.55      48569.18      6078.10 o                         
 -14  14 -16     170069.00     127737.38      8192.22 o                         
 -11  14 -16     195893.92     167789.44     13102.59 o                         
 -16  15 -16       4475.75       3740.70       542.56 o                         
 -13  15 -16       4698.40       4040.94       467.63 o                         
 -10  15 -16       4680.14       5215.82       632.38 o                         
 -15  16 -16        192.66        456.10       385.30 o                         
 -12  16 -16        649.76        421.66       379.59 o                         
 -14  17 -16     148690.75     111573.02      7147.43 o                         
 -11  17 -16     149672.11     115662.41      7103.68 o                         
 -10  18 -16       7857.23       7637.40       876.02 o                         
  -2   9  16        601.07        657.27       196.96 o                         
   1   9  16       5285.65       5554.22       412.24 o                         
   4   9  16       2242.64       1738.12       558.99 o                         
   7   9  16       1113.60       -127.77       310.13 o                         
 -16  10  16      23855.82      21343.59      1250.47 o                         
 -13  10  16     134789.44     135496.20      6344.78 o                         
 -10  10  16     303716.12     313330.06     15357.93 o                         
  -7  10  16     510592.88     505638.50     24559.48 o                         
  -4  10  16     525620.06     475312.72     23189.07 o                         
  -1  10  16     115816.78     108420.91      5011.04 o                         
   2  10  16      22134.76      21366.95      1195.41 o                         
   5  10  16       7323.66       5945.92       527.13 o                         
   8  10  16      12295.30       9074.97       857.26 o                         
 -18  11  16      22583.14      21849.47      1419.95 o                         
 -15  11  16      12360.53      13333.43      1163.81 o                         
 -12  11  16       4871.23       4986.07       427.93 o                         
  -9  11  16       1569.93       2180.68       287.22 o                         
  -6  11  16       4941.46       6568.21       735.40 o                         
  -3  11  16      70589.23      69935.10      3241.80 o                         
   0  11  16     164677.33     153594.45      7122.13 o                         
   3  11  16     306542.53     285345.22     14026.51 o                         
   6  11  16     234212.83     221045.42     11622.55 o                         
 -17  12  16      41421.48      40071.31      2363.13 o                         
 -14  12  16      33140.91      33122.49      1822.98 o                         
 -11  12  16      21387.44      20956.26      1128.31 o                         
  -8  12  16      15153.79      14679.18       887.88 o                         
  -5  12  16       8606.57       8345.47       640.89 o                         
  -2  12  16       1420.84       1228.84       270.26 o                         
   1  12  16        252.28        113.72       275.19 o                         
   4  12  16       1016.78        647.85       352.79 o                         
 -16  13  16      47950.17      47920.34      2533.38 o                         
 -13  13  16     177538.41     182553.11      9668.68 o                         
 -10  13  16     292810.50     290536.50     14200.33 o                         
  -7  13  16     277624.69     253355.81     13192.79 o                         
  -4  13  16     131471.16     120145.16      5604.62 o                         
  -1  13  16      38363.80      35924.89      1923.19 o                         
   2  13  16       7352.31       5797.86       557.73 o                         
 -15  14  16      46491.19      46291.41      3009.52 o                         
 -12  14  16       7631.13       7323.25       553.95 o                         
  -9  14  16       2184.82       2412.38       460.45 o                         
  -6  14  16      23486.62      21506.00      1257.69 o                         
  -3  14  16     109222.87     103760.05      5134.17 o                         
   0  14  16     266130.69     249335.53     13060.69 o                         
   3  14  16     232677.14     214129.98     11306.49 o                         
 -14  15  16       4708.60       4709.51       597.65 o                         
 -11  15  16      21417.59      20908.46      1212.64 o                         
  -8  15  16      26342.18      24808.89      1706.34 o                         
  -5  15  16      26111.79      23027.81      1311.50 o                         
  -2  15  16       3761.31       2325.24       391.13 o                         
   1  15  16        301.48        814.45       372.14 o                         
 -13  16  16     124537.29     125452.36      6189.63 o                         
 -10  16  16     164974.27     161480.77      9233.45 o                         
  -7  16  16      81580.53      72700.26      4311.16 o                         
  -4  16  16      38995.86      37658.62      2018.65 o                         
  -1  16  16       7003.83       6265.66       599.98 o                         
 -12  17  16        684.15        640.52       467.88 o                         
  -9  17  16       1022.25        634.92       440.08 o                         
  -6  17  16      25785.13      23140.68      1441.89 o                         
  -3  17  16      88706.93      80714.62      4115.10 o                         
 -11  18  16      45157.38      41091.80      2947.69 o                         
  -8  18  16      39519.13      37745.30      2190.34 o                         
   0   1  17      40250.37      46646.09      1993.94 o                         
  -2   2  17      97996.21     105826.06      4267.37 o                         
   1   2  17       1206.50        734.34       160.98 o                         
  -4   3  17      99996.14     104743.05      4204.60 o                         
  -1   3  17     216690.17     209205.62      8727.61 o                         
   2   3  17     366384.53     365339.50     14571.09 o                         
  -6   4  17       9589.21       8845.31       431.46 o                         
  -3   4  17       7567.54       7165.24       350.82 o                         
   0   4  17       8203.91       9164.34       455.63 o                         
   3   4  17      19223.16      20576.58       892.99 o                         
  -8   5  17     284829.19     281584.62     11710.55 o                         
  -5   5  17     209263.25     217225.94      8698.00 o                         
  -2   5  17        240.76       1320.86       152.39 o                         
   1   5  17     112549.33      99321.10      4395.51 o                         
   4   5  17      51123.46      45938.63      2088.41 o                         
 -10   6  17      33499.05      37271.24      1713.96 o                         
  -7   6  17     103747.24     107541.18      4331.17 o                         
  -4   6  17     365043.56     362867.56     15163.11 o                         
  -1   6  17     781560.94     738091.19     32237.09 o                         
   2   6  17     419760.38     406599.47     17724.07 o                         
   5   6  17     294428.88     301296.78     13803.87 o                         
 -12   7  17      32865.58      34316.25      1687.30 o                         
  -9   7  17       5280.62       5033.95       327.33 o                         
  -6   7  17       8406.30       6607.24       358.80 o                         
  -3   7  17      22284.86      22638.54      1071.72 o                         
   0   7  17        594.78       1356.29       268.33 o                         
   3   7  17       9092.70       9347.38       536.19 o                         
   6   7  17      47424.69      46241.54      2250.17 o                         
 -14   8  17      90838.89      89939.77      4065.63 o                         
 -11   8  17     191345.31     191214.81      8457.88 o                         
  -8   8  17     108386.54     107388.15      4773.50 o                         
  -5   8  17      25525.53      28199.79      1322.35 o                         
  -2   8  17      27314.44      25800.57      1271.82 o                         
   1   8  17      46162.48      40643.12      1979.09 o                         
   4   8  17      24184.01      23239.41      1295.81 o                         
   7   8  17       5111.49       4983.37       529.02 o                         
 -16   9  17      37734.14      34659.16      1883.62 o                         
 -13   9  17      22193.36      21628.72      1153.13 o                         
 -10   9  17      15152.80      15867.16       855.89 o                         
  -7   9  17      66997.87      72279.90      3213.70 o                         
  -4   9  17     342849.12     342472.75     15758.30 o                         
  -1   9  17     410706.44     384766.31     17603.21 o                         
   2   9  17     233944.91     235076.95     10821.37 o                         
   5   9  17     103963.73     101680.88      5119.44 o                         
   8   9  17       2352.53       2005.50       415.58 o                         
 -18  10  17       1443.84       1086.55       388.18 o                         
 -15  10  17       1729.26       1747.63       376.73 o                         
 -12  10  17        330.37        277.40       275.59 o                         
  -9  10  17        915.77       1033.38       248.05 o                         
  -6  10  17        675.18        868.58       208.07 o                         
  -3  10  17        586.91        529.95       216.07 o                         
   0  10  17       2935.32       3170.78       316.50 o                         
   3  10  17      19516.19      19942.84      1167.21 o                         
   6  10  17      37715.08      33641.46      1866.96 o                         
 -17  11  17       4333.94       4385.57       480.42 o                         
 -14  11  17      55704.49      56842.23      2960.89 o                         
 -11  11  17      55070.57      56553.19      2713.37 o                         
  -8  11  17      30273.35      33316.86      1640.22 o                         
  -5  11  17       2106.86       2773.43       293.35 o                         
  -2  11  17       1530.62       1448.53       257.00 o                         
   1  11  17       2685.16       2422.64       323.79 o                         
   4  11  17        222.98         88.03       309.76 o                         
 -16  12  17       8071.59       9115.47       761.24 o                         
 -13  12  17          2.24        303.75       317.70 o                         
 -10  12  17       1060.56        855.81       275.86 o                         
  -7  12  17      38369.61      39615.72      2068.30 o                         
  -4  12  17     113345.21     101410.70      5030.03 o                         
  -1  12  17     129629.51     121109.75      6016.35 o                         
   2  12  17      70161.55      69046.75      4020.86 o                         
   5  12  17       5497.88       4438.87       556.39 o                         
 -15  13  17      25974.50      27912.58      1603.57 o                         
 -12  13  17      27685.93      29652.81      1553.55 o                         
  -9  13  17      36727.56      37155.75      2292.86 o                         
  -6  13  17      27132.64      26447.20      1355.35 o                         
  -3  13  17       6146.49       5728.00       460.42 o                         
   0  13  17        471.25        537.87       338.14 o                         
   3  13  17       6737.71       5427.74       557.59 o                         
 -14  14  17      20012.58      18770.45      1182.61 o                         
 -11  14  17      23503.84      24083.51      1780.63 o                         
  -8  14  17      16053.22      16257.26      1136.18 o                         
  -5  14  17       5933.81       5118.86       448.64 o                         
  -2  14  17       6089.82       5201.36       491.03 o                         
   1  14  17      13898.69      10494.69       788.64 o                         
 -16  15  17         37.49       -238.42       439.52 o                         
 -13  15  17       2388.23       3330.23       435.60 o                         
 -10  15  17        567.89        -27.46       299.24 o                         
  -7  15  17      12909.24      10286.60       846.72 o                         
  -4  15  17      35478.69      32088.90      1765.83 o                         
  -1  15  17      32163.39      32426.36      2063.38 o                         
 -15  16  17      60520.60      69874.88      3813.67 o                         
 -12  16  17      81947.55      83911.07      4534.32 o                         
  -9  16  17      43513.89      41197.51      2514.64 o                         
  -6  16  17      14359.58      12636.96       899.96 o                         
  -3  16  17        338.66       -138.59       336.58 o                         
 -11  17  17       8722.11       8093.16       813.61 o                         
  -8  17  17      10828.03       9019.62      1192.03 o                         
  -5  17  17      16946.49      17155.53      1126.33 o                         
 -10  18  17        968.66        662.59       739.31 o                         
   0   0  18     304623.00     291341.44     20196.77 o                         
   1   1  18     860590.69     894885.62     37196.14 o                         
  -1   2  18     464970.47     496161.94     19815.41 o                         
   2   2  18     414240.00     435518.06     17406.98 o                         
  -3   3  18     342476.19     339879.97     13606.06 o                         
   0   3  18     339167.09     332237.25     13858.50 o                         
   3   3  18       4098.93       6128.98       325.95 o                         
  -5   4  18     532445.06     575866.06     23959.58 o                         
  -2   4  18     901306.56     923858.00     42500.58 o                         
   1   4  18     652952.50     654586.00     28557.48 o                         
   4   4  18     119895.45     127079.10      5361.47 o                         
  -7   5  18     208579.94     222087.61      8900.44 o                         
  -4   5  18     343369.97     367032.62     15298.04 o                         
  -1   5  18     334298.06     359024.91     15016.07 o                         
   2   5  18     187072.34     189769.19      8341.33 o                         
   5   5  18     187426.78     181476.36      8422.38 o                         
  -9   6  18      34459.74      37997.55      1567.80 o                         
  -6   6  18      15166.14      20379.63       884.31 o                         
  -3   6  18     242647.98     270149.62     11322.03 o                         
   0   6  18      13269.27      18040.70       839.82 o                         
   3   6  18      41331.69      43415.46      1993.20 o                         
   6   6  18     146328.69     142283.84      6637.08 o                         
 -11   7  18       3423.85       4334.17       427.64 o                         
  -8   7  18     117835.12     124276.67      5116.97 o                         
  -5   7  18     401647.09     427061.59     18534.99 o                         
  -2   7  18     491420.12     479523.94     21016.12 o                         
   1   7  18     155831.08     154806.52      7222.73 o                         
   4   7  18       4582.75       5582.57       699.21 o                         
   7   7  18      36710.16      35705.16      1947.73 o                         
 -13   8  18     125407.61     124534.62      6229.44 o                         
 -10   8  18     118388.12     120193.38      5310.51 o                         
  -7   8  18      94063.92      99630.23      4412.39 o                         
  -4   8  18      96568.48      99293.16      4406.27 o                         
  -1   8  18      65343.34      64154.23      2989.40 o                         
   2   8  18      91288.31      89056.96      4178.06 o                         
   5   8  18     112795.22     106210.88      5691.50 o                         
   8   8  18      86476.23      89050.32      4800.31 o                         
 -15   9  18     179275.75     175909.84      8182.16 o                         
 -12   9  18     167816.53     170046.47      8452.78 o                         
  -9   9  18      80156.96      81774.72      3845.63 o                         
  -6   9  18      34667.74      37109.05      1714.47 o                         
  -3   9  18      28183.64      30706.59      1486.98 o                         
   0   9  18      74356.47      76178.47      3620.27 o                         
   3   9  18     145697.06     148090.62      7356.42 o                         
   6   9  18     163312.88     147109.55      7860.11 o                         
 -17  10  18      17322.60      18541.73      1705.97 o                         
 -14  10  18      44472.23      46028.62      2615.36 o                         
 -11  10  18      24987.84      23460.52      1423.07 o                         
  -8  10  18     102862.87     106892.12      4935.86 o                         
  -5  10  18     189104.31     189545.95      8825.20 o                         
  -2  10  18     127934.91     122871.20      5762.41 o                         
   1  10  18      39040.60      35857.00      1764.53 o                         
   4  10  18      29496.99      27860.74      2086.47 o                         
   7  10  18      11401.13      12305.89      1639.52 o                         
 -16  11  18      64389.87      66429.70      3711.91 o                         
 -13  11  18      70063.62      69946.50      3589.62 o                         
 -10  11  18      36394.11      40908.10      1991.22 o                         
  -7  11  18       9916.91      11217.20       676.53 o                         
  -4  11  18       6403.68       7743.63       543.97 o                         
  -1  11  18      23629.36      24996.77      1533.79 o                         
   2  11  18      48950.73      50546.52      3018.50 o                         
   5  11  18      56518.36      50344.69      2827.49 o                         
 -15  12  18     142613.58     147031.98      7923.13 o                         
 -12  12  18     166833.95     167399.98      8363.20 o                         
  -9  12  18     141307.91     133994.20      6690.13 o                         
  -6  12  18     133267.28     130530.27      6115.42 o                         
  -3  12  18     142316.88     137456.70      6418.29 o                         
   0  12  18     152681.34     147794.97      6943.51 o                         
   3  12  18     127795.65     115228.29      6133.24 o                         
 -17  13  18      13287.54      15977.99      1233.27 o                         
 -14  13  18      13323.99      14022.02      1251.12 o                         
 -11  13  18      34012.32      34439.02      2119.47 o                         
  -8  13  18      68555.08      67851.35      3450.58 o                         
  -5  13  18      78423.18      77378.30      3722.45 o                         
  -2  13  18      50748.50      49451.36      2402.43 o                         
   1  13  18      16822.04      15712.10      1032.05 o                         
   4  13  18      11653.02      11101.99       835.47 o                         
 -16  14  18      40802.92      39514.01      2406.36 o                         
 -13  14  18      34389.32      36931.77      2036.94 o                         
 -10  14  18       4932.88       4438.94       674.39 o                         
  -7  14  18       3776.46       4840.06       465.92 o                         
  -4  14  18       5878.19       7027.16       533.36 o                         
  -1  14  18      22673.76      23015.57      1406.93 o                         
   2  14  18      27634.65      27038.18      2268.15 o                         
 -15  15  18     103796.61     106620.62      5631.81 o                         
 -12  15  18     159530.41     153528.92      7645.20 o                         
  -9  15  18     166827.84     156794.69      7792.23 o                         
  -6  15  18     175353.25     162002.31      8627.05 o                         
  -3  15  18     165831.09     159251.31      7917.43 o                         
   0  15  18     105943.83      94803.55      5110.35 o                         
 -14  16  18      14358.73      14502.65      1436.36 o                         
 -11  16  18      31044.04      28799.35      1597.83 o                         
  -8  16  18      48990.32      43927.62      2506.99 o                         
  -5  16  18      42921.05      39687.19      2263.34 o                         
  -2  16  18      21877.82      21558.35      1354.02 o                         
 -13  17  18       6786.34       7576.20       667.98 o                         
 -10  17  18       2352.73       3349.80       825.55 o                         
  -7  17  18       3256.11       4968.34       729.32 o                         
  -4  17  18       6967.70       8107.45       693.36 o                         
  -1   1  19      24421.47      27265.60      1140.95 o                         
  -3   2  19       7655.12       7237.90       356.58 o                         
   0   2  19      20097.18      21553.45       921.50 o                         
  -5   3  19     114033.90     111231.88      4460.34 o                         
  -2   3  19     242452.28     244110.78      9387.74 o                         
   1   3  19     216918.75     224842.72      9372.49 o                         
  -7   4  19      39990.22      40441.61      1685.71 o                         
  -4   4  19       2303.31       3123.11       211.76 o                         
  -1   4  19       4960.04       5128.60       303.23 o                         
   2   4  19      13833.42      13901.06       663.63 o                         
  -9   5  19      28977.39      29206.90      1362.20 o                         
  -6   5  19      52547.55      50243.92      2066.94 o                         
  -3   5  19      65781.57      62156.94      2646.81 o                         
   0   5  19      20576.52      21600.23       974.50 o                         
   3   5  19      59459.80      57733.55      2614.71 o                         
 -11   6  19     118269.14     114421.70      5339.34 o                         
  -8   6  19     211124.80     204138.48      8176.92 o                         
  -5   6  19     425324.56     418043.06     17452.65 o                         
  -2   6  19     715163.25     670067.00     27873.52 o                         
   1   6  19     180117.36     170697.31      7474.30 o                         
   4   6  19      21541.04      20861.86      1021.84 o                         
 -13   7  19       7276.42       6237.66       488.22 o                         
 -10   7  19      19220.43      18633.60       991.24 o                         
  -7   7  19       8189.44       8218.88       488.43 o                         
  -4   7  19        426.29        766.17       176.85 o                         
  -1   7  19       2693.03       3072.79       303.84 o                         
   2   7  19        551.77        881.33       224.81 o                         
   5   7  19        626.66        775.53       286.25 o                         
 -15   8  19       5608.91       6527.97       605.96 o                         
 -12   8  19      29833.33      30410.52      1655.54 o                         
  -9   8  19      59900.78      61128.09      2919.77 o                         
  -6   8  19      93377.34      94617.36      4207.00 o                         
  -3   8  19      33086.95      32090.67      1570.94 o                         
   0   8  19       7690.38       7920.82       520.75 o                         
   3   8  19      30356.35      32475.01      1703.07 o                         
   6   8  19      39114.64      38658.42      2094.80 o                         
 -17   9  19       6175.01       5870.46       604.95 o                         
 -14   9  19      52213.02      51939.37      2855.97 o                         
 -11   9  19     191591.77     201630.84     10652.66 o                         
  -8   9  19     284964.62     302922.06     13920.58 o                         
  -5   9  19     402494.38     389171.50     17018.95 o                         
  -2   9  19     201219.14     192034.66      8839.90 o                         
   1   9  19      14393.54      14051.17       796.07 o                         
   4   9  19        437.31        158.26       298.58 o                         
   7   9  19        517.53        903.60       367.12 o                         
 -16  10  19       3039.20       2491.31       441.84 o                         
 -13  10  19      13050.21      13764.82       997.99 o                         
 -10  10  19       8744.27       9897.87       640.91 o                         
  -7  10  19       8459.05       8183.69       505.53 o                         
  -4  10  19        808.41       1005.94       236.74 o                         
  -1  10  19       3380.55       3100.40       317.69 o                         
   2  10  19      18519.95      19131.49      1102.80 o                         
   5  10  19      40224.31      42791.72      2284.51 o                         
  -4  -2 -23      88879.52      93522.66      4051.34 o                         
  -3  -1 -23        504.72       1295.93       182.96 o                         
  -5   0 -23       1315.30       1571.31       200.65 o                         
  -2   0 -23       1149.72       2637.77       227.49 o                         
  -4   1 -23     130564.85     140031.02      6132.50 o                         
  -1   1 -23      21005.25      22785.81       964.47 o                         
  -3   2 -23      19967.13      23174.06      1085.05 o                         
  -5   3 -23      39795.37      43226.59      1776.62 o                         
  -2   3 -23     108459.74     121976.01      5103.73 o                         
  -4   4 -23      29269.32      31985.81      1396.54 o                         
  -3   5 -23      34051.04      34010.26      1532.59 o                         
  -5   6 -23     115764.73     126893.55      5822.50 o                         
  -4   7 -23      10707.10      13358.63       807.08 o                         
  -5   9 -23     111181.20     113830.16      6210.52 o                         
  -8  -7 -22      58157.37      55020.18      6407.69 o                         
 -10  -6 -22      34231.03      29971.42      3819.72 o                         
  -7  -6 -22      55074.57      46317.13      3597.20 o                         
  -9  -5 -22      11543.46      12384.10      1665.52 o                         
  -6  -5 -22      17597.29      17261.49      1009.04 o                         
 -11  -4 -22      33989.85      27876.46      2627.07 o                         
  -8  -4 -22      95089.46      81711.30      5137.13 o                         
  -5  -4 -22      90416.80      91273.94      3985.68 o                         
 -10  -3 -22       8959.26       7736.67       858.11 o                         
  -7  -3 -22      10967.68      11119.83       958.57 o                         
  -4  -3 -22      25066.23      26679.25      1285.67 o                         
 -12  -2 -22      36425.30      35572.05      2905.91 o                         
  -9  -2 -22      53355.52      49440.34      2685.52 o                         
  -6  -2 -22      79216.55      82589.61      4310.34 o                         
  -3  -2 -22     135001.34     144273.48      6311.55 o                         
 -11  -1 -22     105286.76      92930.68      6208.70 o                         
  -8  -1 -22     132234.14     128338.26      6227.60 o                         
  -5  -1 -22     141787.14     139539.70      6845.58 o                         
  -2  -1 -22     117481.00     134491.14      5624.56 o                         
 -13   0 -22       1413.88        684.10       349.69 o                         
 -10   0 -22       3193.91       2915.39       351.76 o                         
  -7   0 -22        414.93        322.32       216.42 o                         
  -4   0 -22       7249.42       9618.89       497.49 o                         
  -1   0 -22      44748.22      54206.61      2185.27 o                         
 -12   1 -22      60306.14      59665.70      2842.47 o                         
  -9   1 -22     100708.40      97761.79      4522.63 o                         
  -6   1 -22     121681.66     121429.48      5894.89 o                         
  -3   1 -22     143807.55     164429.70      6823.96 o                         
 -14   2 -22      90804.29      83338.48      4727.04 o                         
 -11   2 -22     192308.02     176753.66     10035.61 o                         
  -8   2 -22     181105.11     169496.17      8287.80 o                         
  -5   2 -22     183781.20     192332.31      9223.53 o                         
  -2   2 -22     123391.25     139668.09      5568.58 o                         
 -13   3 -22       4047.29       5176.00       467.19 o                         
 -10   3 -22      13851.06      14217.63       912.37 o                         
  -7   3 -22       7675.13       7014.11       490.57 o                         
  -4   3 -22      13954.66      17948.29       832.41 o                         
 -15   4 -22      32189.10      28679.24      2157.36 o                         
 -12   4 -22      99017.26     103924.00      5113.56 o                         
  -9   4 -22     151739.88     158217.16      7689.47 o                         
  -6   4 -22     143585.97     148042.16      6420.46 o                         
  -3   4 -22      74635.82      86819.21      3464.35 o                         
 -14   5 -22     114157.30      98909.23      5569.73 o                         
 -11   5 -22     136414.75     124681.70      6547.67 o                         
  -8   5 -22     116550.09     119259.75      5437.67 o                         
  -5   5 -22     113137.10     123546.22      5127.89 o                         
 -16   6 -22        151.45       -147.32       356.63 o                         
 -13   6 -22         83.79         10.96       280.96 o                         
 -10   6 -22        756.89       1047.88       252.99 o                         
  -7   6 -22       4649.09       5848.26       398.69 o                         
  -4   6 -22      97713.14     105636.48      5157.38 o                         
 -15   7 -22      37605.78      37163.15      2817.05 o                         
 -12   7 -22     111049.16     101976.23      6272.44 o                         
  -9   7 -22     154364.62     146428.59      6653.49 o                         
  -6   7 -22      88834.60      99678.28      4935.33 o                         
 -14   8 -22      62359.58      60739.04      3843.82 o                         
 -11   8 -22      54598.07      51771.43      2918.50 o                         
  -8   8 -22      32894.00      36075.22      1765.47 o                         
  -5   8 -22      69160.90      75241.20      3725.65 o                         
 -16   9 -22       6677.79       5417.24       528.89 o                         
 -13   9 -22       8792.01       7833.94       628.61 o                         
 -10   9 -22      10285.65      11527.25      1375.16 o                         
  -7   9 -22      62948.56      67501.93      5113.24 o                         
 -15  10 -22      43442.30      37498.00      2629.41 o                         
 -12  10 -22     118703.55     110425.26      7898.43 o                         
  -9  10 -22     156138.16     172006.34     12354.25 o                         
  -6  10 -22      63724.41      74062.49      5256.23 o                         
 -14  11 -22       8328.66       6461.18       670.99 o                         
 -11  11 -22        164.68        412.79       350.73 o                         
  -8  11 -22        236.34       1067.12       336.05 o                         
 -13  12 -22      29098.94      28768.91      2550.39 o                         
 -10  12 -22      55929.67      45661.31      4684.76 o                         
  -7  12 -22      92076.37     100241.91      6227.83 o                         
 -15  13 -22      52970.49      47704.96      4475.66 o                         
 -12  13 -22     134407.67     111849.72      9077.32 o                         
  -9  13 -22     108120.07      85416.98      6038.65 o                         
 -14  14 -22       4403.77       3536.01       615.17 o                         
 -11  14 -22       9261.51       8831.89       868.18 o                         
  -8  14 -22       1092.44       1268.60       432.91 o                         
 -13  15 -22      52871.19      42662.57      4152.03 o                         
 -10  15 -22      57312.66      52833.25      4776.72 o                         
  -9  16 -22      61570.91      54376.00      5241.21 o                         
  -9  -7 -20       9337.16       7622.77      1090.04 o                         
  -8  -6 -20        367.46        283.10       322.36 o                         
 -10  -5 -20       1749.01       1495.45       390.45 o                         
  -7  -5 -20      41796.49      37151.23      2970.77 o                         
 -12  -4 -20         31.56       -236.98       369.95 o                         
  -9  -4 -20      10792.13      10665.42      1210.11 o                         
  -6  -4 -20      65052.64      62358.95      3052.78 o                         
 -11  -3 -20      16100.34      15457.27      1474.69 o                         
  -8  -3 -20       7618.06       7558.38       616.26 o                         
  -5  -3 -20        143.20        367.36       178.40 o                         
 -13  -2 -20        120.43       -185.98       362.50 o                         
 -10  -2 -20      10360.66       9582.28       748.81 o                         
  -7  -2 -20      14817.07      14528.07       987.77 o                         
  -4  -2 -20       1598.95       1435.48       193.47 o                         
 -12  -1 -20       2148.95       1340.72       358.01 o                         
  -9  -1 -20       3914.79       3778.81       351.32 o                         
  -6  -1 -20      22424.21      21760.05      1024.57 o                         
  -3  -1 -20      24488.30      25939.36      1113.79 o                         
 -14   0 -20      37956.22      38352.62      3162.10 o                         
 -11   0 -20      56564.04      50645.22      2574.14 o                         
  -8   0 -20       9201.22       8819.38       601.69 o                         
  -5   0 -20       7191.05       6853.01       390.10 o                         
  -2   0 -20       6336.95       5086.80       295.58 o                         
 -13   1 -20       4176.34       3210.06       542.92 o                         
 -10   1 -20        929.23        512.77       238.24 o                         
  -7   1 -20        431.03        638.12       194.00 o                         
  -4   1 -20      14047.88      16835.12       775.84 o                         
  -1   1 -20      12302.58      13534.94       580.28 o                         
 -15   2 -20      18788.22      17823.95      1694.69 o                         
 -12   2 -20       7909.91       7067.51       519.74 o                         
  -9   2 -20       3950.64       3851.13       342.20 o                         
  -6   2 -20       9496.74      11460.21       593.11 o                         
  -3   2 -20        628.64       1155.97       132.03 o                         
 -14   3 -20      97236.52      86277.13      4612.67 o                         
 -11   3 -20      38840.90      41426.92      2133.23 o                         
  -8   3 -20        846.43       1088.86       220.85 o                         
  -5   3 -20      10900.52      10782.07       538.58 o                         
  -2   3 -20        114.25        423.68       121.34 o                         
 -16   4 -20       9441.50      10379.20      1283.06 o                         
 -13   4 -20        835.12        405.99       272.79 o                         
 -10   4 -20       3216.35       3669.10       438.21 o                         
  -7   4 -20      64133.90      66783.29      2998.54 o                         
  -4   4 -20     103628.28     109920.14      4398.70 o                         
 -15   5 -20      29454.00      28287.56      2071.46 o                         
 -12   5 -20       8310.37       7939.59       632.87 o                         
  -9   5 -20      30056.11      32222.09      1702.99 o                         
  -6   5 -20      26940.10      29324.23      1280.62 o                         
  -3   5 -20       3989.04       3915.22       456.57 o                         
 -14   6 -20      57467.46      55347.87      3004.85 o                         
 -11   6 -20       6473.81       7020.50       498.66 o                         
  -8   6 -20       3345.83       3279.51       382.71 o                         
  -5   6 -20       4219.77       3724.11       251.33 o                         
 -16   7 -20        695.29        537.80       374.48 o                         
 -13   7 -20       8993.37       9150.48       906.50 o                         
 -10   7 -20      50208.93      47989.99      2272.75 o                         
  -7   7 -20     162333.39     149055.44      7221.87 o                         
  -4   7 -20     106022.16     107773.20      4683.24 o                         
 -15   8 -20      10473.73      10994.91      1099.38 o                         
 -12   8 -20       5068.17       4407.61       420.45 o                         
  -9   8 -20      14949.49      14738.10       909.91 o                         
  -6   8 -20       9760.47       9610.81       618.04 o                         
 -17   9 -20      17477.99      19025.46      2105.30 o                         
 -14   9 -20       7479.80       6172.34       583.23 o                         
 -11   9 -20       3726.26       3707.50       503.36 o                         
  -8   9 -20      20330.12      20616.56      1119.08 o                         
  -5   9 -20      23956.54      24052.61      1551.30 o                         
 -16  10 -20       1471.93       1061.36       373.12 o                         
 -13  10 -20      22995.71      22654.57      1686.49 o                         
 -10  10 -20      72725.99      66746.65      4454.21 o                         
  -7  10 -20     110331.38     121211.42      7217.03 o                         
 -15  11 -20        910.95        670.87       402.91 o                         
 -12  11 -20       4304.25       4336.54       555.54 o                         
  -9  11 -20       8637.61       9876.78      1111.92 o                         
  -6  11 -20       7200.49       6867.18       747.43 o                         
 -14  12 -20        781.80        725.21       331.90 o                         
 -11  12 -20      21182.28      21928.46      1771.59 o                         
  -8  12 -20      21889.94      24299.72      1986.26 o                         
 -16  13 -20       2754.19       2116.09       451.49 o                         
 -13  13 -20      36667.78      38176.09      3195.92 o                         
 -10  13 -20      77424.60      57075.86      4121.51 o                         
  -7  13 -20      63203.62      56819.98      3464.87 o                         
 -15  14 -20        118.63       -246.90       380.01 o                         
 -12  14 -20       1140.95       1239.55       432.07 o                         
  -9  14 -20       3443.01       3406.07       556.34 o                         
 -14  15 -20       7492.19       7476.64       751.82 o                         
 -11  15 -20       2487.64       2529.50       678.59 o                         
  -8  15 -20       3723.86       3680.77       669.50 o                         
 -13  16 -20      21237.40      16061.19      1924.13 o                         
 -10  16 -20      24728.83      26200.34      3164.26 o                         
  -9  17 -20       1263.18        625.86       435.85 o                         
 -12  -5 -19        545.23        767.85       393.29 o                         
 -11  -4 -19        287.31       -126.95       329.43 o                         
 -13  -3 -19      11702.77       9010.57      1076.67 o                         
 -12  -2 -19      17393.19      17208.34      1626.04 o                         
 -14  -1 -19        409.82        176.91       370.57 o                         
 -11  -1 -19      13443.07      13929.72      1032.52 o                         
 -13   0 -19      11186.21       9729.36       881.28 o                         
 -15   1 -19       6566.83       6127.70       621.48 o                         
 -12   1 -19      65315.74      57372.77      3116.38 o                         
 -14   2 -19       2718.43       1993.40       384.41 o                         
 -11   2 -19      19299.49      19922.82      1341.13 o                         
 -16   3 -19      10370.55       9761.05      1148.80 o                         
 -13   3 -19       4718.25       4146.97       481.95 o                         
 -15   4 -19      22910.26      21760.50      1341.78 o                         
 -12   4 -19      98504.90      92790.91      5357.56 o                         
 -17   5 -19       2343.98       2304.74       458.48 o                         
 -14   5 -19       2313.43       1966.18       344.42 o                         
 -11   5 -19      20673.03      20848.76      1319.97 o                         
 -16   6 -19        102.20        -45.96       345.29 o                         
 -13   6 -19        343.78        360.70       269.63 o                         
 -15   7 -19      28710.85      27779.89      2419.91 o                         
 -12   7 -19      62308.17      54358.60      3175.03 o                         
 -17   8 -19       8283.90       7316.80      1223.90 o                         
 -14   8 -19         65.02        255.96       288.01 o                         
 -11   8 -19       5300.31       5159.04       440.96 o                         
 -16   9 -19         59.81       -304.64       343.94 o                         
 -13   9 -19       4321.74       3631.75       400.18 o                         
 -15  10 -19      12566.14      11191.50      1348.18 o                         
 -12  10 -19      18355.95      18043.35      1443.67 o                         
 -17  11 -19       9012.98       9031.81      1129.58 o                         
 -14  11 -19        188.47        212.39       301.44 o                         
 -11  11 -19         71.81       -165.92       260.32 o                         
 -16  12 -19       9303.19       8935.25       809.27 o                         
 -13  12 -19      16005.96      15109.28      1260.78 o                         
 -15  13 -19       1473.38       2015.35       435.81 o                         
 -12  13 -19         52.11       -173.38       319.50 o                         
 -14  14 -19       1346.26        279.22       477.53 o                         
 -11  14 -19       6339.47       5948.82       593.06 o                         
 -13  15 -19      24611.36      25693.39      2875.52 o                         
 -12  16 -19       6453.16       8498.77       960.70 o                         
 -15  11  19        449.55        891.17       396.08 o                         
 -12  11  19      21036.04      22683.97      1277.03 o                         
  -9  11  19      30200.40      32664.65      1643.70 o                         
  -6  11  19      32349.95      32816.78      1627.74 o                         
  -3  11  19       8294.10       8152.49       548.46 o                         
   0  11  19        112.37        217.63       247.49 o                         
   3  11  19       9920.25       8297.34       650.01 o                         
   6  11  19       6346.85       5211.85       586.47 o                         
 -17  12  19        853.18        561.88       417.32 o                         
 -14  12  19      27217.44      27181.69      1664.02 o                         
 -11  12  19     102209.08     110894.32      5232.67 o                         
  -8  12  19     154143.58     152051.61      7495.19 o                         
  -5  12  19      97502.12      99759.09      4410.23 o                         
  -2  12  19      28724.21      28554.06      1629.58 o                         
   1  12  19         81.56       -220.29       298.44 o                         
   4  12  19      10098.20      10403.32       817.81 o                         
 -16  13  19      18312.95      17470.89      1641.86 o                         
 -13  13  19      17504.63      19018.17      1172.13 o                         
 -10  13  19       7383.30       8163.19       599.84 o                         
  -7  13  19        537.95        526.11       280.68 o                         
  -4  13  19       6762.77       6864.70       519.73 o                         
  -1  13  19      25046.67      24003.37      1267.28 o                         
   2  13  19      38512.86      36559.69      2066.99 o                         
 -15  14  19        641.29        676.52       413.94 o                         
 -12  14  19       4253.87       4194.22       454.28 o                         
  -9  14  19       3620.14       3706.01       447.46 o                         
  -6  14  19        101.74        560.64       303.06 o                         
  -3  14  19        294.92        104.04       314.93 o                         
   0  14  19       2106.69       1678.64       412.43 o                         
 -14  15  19      10276.06      10287.35       798.68 o                         
 -11  15  19      35850.85      37327.43      2194.83 o                         
  -8  15  19      44927.98      45054.30      3206.34 o                         
  -5  15  19      19663.84      20009.68      1310.39 o                         
  -2  15  19       2305.58       1891.66       400.51 o                         
 -13  16  19      16228.25      16305.76      1034.62 o                         
 -10  16  19        159.93        485.57       391.31 o                         
  -7  16  19         93.59         49.09       338.17 o                         
  -4  16  19      14558.05      14736.29       956.50 o                         
 -12  17  19       3667.87       3263.94       732.21 o                         
  -9  17  19      12962.77      10111.27      1052.31 o                         
  -6  17  19      14103.87      14197.96       999.51 o                         
   0   1  20      19251.56      20812.28       851.95 o                         
  -2   2  20       9916.31       8499.58       413.28 o                         
   1   2  20        178.78        871.77       204.39 o                         
  -4   3  20      38320.27      37787.21      1576.75 o                         
  -1   3  20        983.71       1465.22       165.57 o                         
   2   3  20       6242.22       6132.46       356.06 o                         
  -6   4  20       2502.11       2550.97       205.37 o                         
  -3   4  20      21982.63      24305.02      1082.49 o                         
   0   4  20     162161.55     160779.97      6764.67 o                         
   3   4  20     165907.52     159933.30      6668.84 o                         
  -8   5  20        224.08        410.30       167.96 o                         
  -5   5  20      11252.85      10374.90       512.85 o                         
  -2   5  20      17057.54      15406.19       713.45 o                         
   1   5  20       6603.24       5641.67       328.75 o                         
   4   5  20      37488.05      34867.22      1619.30 o                         
 -10   6  20     101796.91      94443.43      4425.79 o                         
  -7   6  20      35090.43      34778.86      1523.74 o                         
  -4   6  20      14860.84      15076.49       720.13 o                         
  -1   6  20      42156.87      41667.30      1892.29 o                         
   2   6  20      15273.65      13650.47       718.07 o                         
   5   6  20      11267.17      11009.59       694.79 o                         
 -12   7  20      65404.48      61572.14      2913.97 o                         
  -9   7  20      23186.47      23016.39      1180.75 o                         
  -6   7  20        674.45        716.61       186.54 o                         
  -3   7  20     100357.88      97672.05      4347.20 o                         
   0   7  20     254025.62     244445.27     11231.76 o                         
   3   7  20     172650.91     169383.45      7840.61 o                         
   6   7  20      98903.52      96778.05      4834.78 o                         
 -14   8  20        575.01        326.59       317.59 o                         
 -11   8  20      11920.82      11508.65       800.72 o                         
  -8   8  20      14398.45      15529.47       803.92 o                         
  -5   8  20       1324.53       1946.60       377.68 o                         
  -2   8  20       5235.68       5114.94       387.78 o                         
   1   8  20      31813.35      30953.15      1537.83 o                         
   4   8  20      34254.57      35158.52      1865.38 o                         
   7   8  20       5827.22       5520.52       551.83 o                         
 -16   9  20      14611.15      15930.91      1218.30 o                         
 -13   9  20      16887.86      16440.49      1088.71 o                         
 -10   9  20       6126.06       5943.10       456.54 o                         
  -7   9  20       6182.27       6320.00       498.78 o                         
  -4   9  20      47032.91      47183.06      2261.84 o                         
  -1   9  20      23393.62      22648.12      1165.70 o                         
   2   9  20      13516.25      14498.17       829.69 o                         
   5   9  20       5387.78       4782.81       518.59 o                         
   8   9  20       1976.67       2167.30       439.84 o                         
 -15  10  20       2736.94       2314.48       464.98 o                         
 -12  10  20      16212.77      15913.33      1061.76 o                         
  -9  10  20       1454.16       2150.80       294.61 o                         
  -6  10  20       5033.10       4554.32       362.83 o                         
  -3  10  20      78568.94      75966.30      3574.53 o                         
   0  10  20     113804.53     112220.34      5235.42 o                         
   3  10  20     121157.05     121366.62      6026.74 o                         
   6  10  20      38696.63      37252.47      2037.67 o                         
 -14  11  20      25194.45      22975.82      1701.11 o                         
 -11  11  20      88513.66      90530.43      4259.14 o                         
  -8  11  20      60779.88      63166.29      3143.39 o                         
  -5  11  20      10130.50      11399.64       737.48 o                         
  -2  11  20       5831.05       5138.89       430.00 o                         
   1  11  20      33146.79      32329.28      1750.70 o                         
   4  11  20       3892.82       3957.29       487.72 o                         
 -16  12  20         49.38       -232.07       388.39 o                         
 -13  12  20       3362.85       2949.01       434.37 o                         
 -10  12  20      12377.85      12509.37       794.09 o                         
  -7  12  20      13004.41      13420.30       836.18 o                         
  -4  12  20       7930.90       7959.99       556.19 o                         
  -1  12  20       6735.12       6068.62       512.97 o                         
   2  12  20       1785.32       2067.95       391.36 o                         
 -15  13  20        188.45       -346.50       391.48 o                         
 -12  13  20       6535.29       6494.49       597.98 o                         
  -9  13  20       1306.84       2123.50       350.40 o                         
  -6  13  20      14073.17      12737.86       824.60 o                         
  -3  13  20      35984.59      35606.34      1785.50 o                         
   0  13  20      57379.20      51787.53      2900.03 o                         
   3  13  20      33233.12      28168.34      1698.56 o                         
 -14  14  20      59395.40      60958.13      3261.18 o                         
 -11  14  20     152159.50     156243.98      7744.95 o                         
  -8  14  20      89927.34      83014.42      4436.67 o                         
  -5  14  20      11704.77      10384.07       685.47 o                         
  -2  14  20       1223.42       1175.29       356.94 o                         
   1  14  20      11724.09      10355.67       942.69 o                         
 -13  15  20      29400.72      30695.23      2025.58 o                         
 -10  15  20      46090.78      45952.50      2400.74 o                         
  -7  15  20      16389.65      16132.17      1099.96 o                         
  -4  15  20       1425.45       1683.24       379.35 o                         
  -1  15  20        185.66        115.63       370.77 o                         
 -12  16  20      14774.46      15555.21      1325.53 o                         
  -9  16  20       1088.02       1332.80       442.30 o                         
  -6  16  20       2303.34       1092.20       387.21 o                         
  -3  16  20       4309.87       3524.28       478.92 o                         
  -8  17  20      27350.25      25702.72      1595.29 o                         
   0   0  21       3424.21       5467.95       529.59 o                         
   1   1  21     166747.95     167000.12      6718.40 o                         
  -1   2  21     224623.28     215288.73      8641.14 o                         
   2   2  21     139031.09     132168.78      5336.57 o                         
  -3   3  21        245.83       1179.36       148.29 o                         
   0   3  21        170.45       1969.11       223.61 o                         
   3   3  21      25568.62      25084.31      1136.75 o                         
  -5   4  21      37713.50      40835.86      1693.86 o                         
  -2   4  21     140307.72     141633.95      5963.21 o                         
   1   4  21      39008.87      40854.96      1780.39 o                         
   4   4  21       4589.78       5768.66       376.28 o                         
  -7   5  21      14018.62      13632.23       696.32 o                         
  -4   5  21      51008.56      47779.87      2049.08 o                         
  -1   5  21      52251.92      47694.89      2073.29 o                         
   2   5  21      12411.47      11310.84       611.83 o                         
   5   5  21      21480.51      20562.14      1028.84 o                         
  -9   6  21      66756.78      63507.69      3214.34 o                         
  -6   6  21      15770.82      15939.00       773.92 o                         
  -3   6  21       9563.87       9250.53       516.31 o                         
   0   6  21      12656.86      12525.71       696.89 o                         
   3   6  21      47618.27      46450.36      2277.40 o                         
   6   6  21     122545.69     111941.42      5548.50 o                         
 -11   7  21      14406.33      16003.76      1031.65 o                         
  -8   7  21      12551.68      14464.15       747.17 o                         
  -5   7  21       3679.17       6450.00       409.76 o                         
  -2   7  21       2840.78       5253.01       376.34 o                         
   1   7  21       8150.58       9682.65       573.93 o                         
   4   7  21       9352.68      10536.90       782.03 o                         
   7   7  21      14523.83      14078.12      1001.90 o                         
 -13   8  21      67110.58      63451.38      3500.31 o                         
 -10   8  21      20174.80      20808.52      1288.93 o                         
  -7   8  21       2757.96       3010.18       284.98 o                         
  -4   8  21      12838.36      10897.43       642.71 o                         
  -1   8  21       4175.92       3737.43       330.68 o                         
   2   8  21      12907.24      12700.83       912.73 o                         
   5   8  21      52014.10      51081.14      2609.61 o                         
   8   8  21      38052.50      38781.01      2436.90 o                         
 -15   9  21     113834.23     113047.09      6602.21 o                         
 -12   9  21     135936.98     136251.17      7806.09 o                         
  -9   9  21      44004.61      45014.98      2176.90 o                         
  -6   9  21      23264.69      23174.44      1098.14 o                         
  -3   9  21      36097.75      35070.72      1731.35 o                         
   0   9  21      44535.02      42527.45      2083.11 o                         
   3   9  21      87098.74      76457.38      4072.89 o                         
   6   9  21      87553.84      76628.47      4330.98 o                         
 -14  10  21      13504.34      12228.93      1083.52 o                         
 -11  10  21      32169.62      31949.17      1942.60 o                         
  -8  10  21      31933.96      33588.26      1947.85 o                         
  -5  10  21      54099.06      52468.33      2511.24 o                         
  -2  10  21      45626.85      42161.82      2064.73 o                         
   1  10  21      39467.45      37411.62      1876.24 o                         
   4  10  21       9224.22       8153.79       715.37 o                         
 -16  11  21      26222.28      29649.17      1814.47 o                         
 -13  11  21      38711.23      40198.92      2300.66 o                         
 -10  11  21      33227.81      35108.43      1734.15 o                         
  -7  11  21        556.42        981.00       287.05 o                         
  -4  11  21        710.13       1290.52       315.84 o                         
  -1  11  21      21784.38      22652.23      1529.50 o                         
   2  11  21      24996.73      24354.44      1400.61 o                         
   5  11  21      17954.27      18726.53      1996.12 o                         
 -15  12  21      98305.53     106678.99      6107.12 o                         
 -12  12  21      80473.51      83510.54      4283.02 o                         
  -9  12  21      35650.42      34696.98      2265.04 o                         
  -6  12  21      39353.46      39279.54      1949.21 o                         
  -3  12  21      55786.18      54767.62      2654.77 o                         
   0  12  21      77496.31      73957.34      3796.59 o                         
   3  12  21      63177.43      41028.66      3196.03 o                         
 -14  13  21      30338.15      31295.46      3684.51 o                         
 -11  13  21      65858.85      63942.25      4067.39 o                         
  -8  13  21      76107.23      75474.23      3825.69 o                         
  -5  13  21      80295.02      77847.36      3730.27 o                         
  -2  13  21     100578.75      98004.88      4613.22 o                         
   1  13  21      46557.62      41363.61      2350.42 o                         
 -13  14  21      13112.46      14705.66      1048.89 o                         
 -10  14  21       3526.88       4316.50       459.38 o                         
  -7  14  21       2846.75       1895.98       364.39 o                         
  -4  14  21       2255.70       2539.44       381.25 o                         
  -1  14  21       8645.83       8770.86       722.74 o                         
 -12  15  21      55802.64      53208.58      2692.58 o                         
  -9  15  21      58487.22      58138.00      3021.02 o                         
  -6  15  21      68581.11      69830.41      3831.85 o                         
  -3  15  21      85922.73      80071.75      3783.36 o                         
 -11  16  21      49668.08      50000.95      3159.75 o                         
  -8  16  21      81690.62      79419.27      4316.68 o                         
  -5  16  21      70299.19      69756.16      3786.96 o                         
  -1   1  22      70023.78      84071.16      3414.74 o                         
  -3   2  22     183838.91     195819.23      7852.52 o                         
   0   2  22     193087.47     199969.31      8367.34 o                         
  -5   3  22     211255.42     214286.28      8973.07 o                         
  -2   3  22     225035.83     236690.19      9902.70 o                         
   1   3  22     116793.05     123605.06      4977.75 o                         
  -7   4  22      39224.68      40599.06      1769.30 o                         
  -4   4  22      11344.19      13344.13       645.61 o                         
  -1   4  22      21836.85      23999.54      1082.55 o                         
   2   4  22     152906.22     155948.92      6566.30 o                         
  -9   5  22     141487.86     139884.67      6200.99 o                         
  -6   5  22     221874.16     231832.97      9680.01 o                         
  -3   5  22     287588.06     281066.47     11756.44 o                         
   0   5  22     177041.41     175262.47      7367.70 o                         
   3   5  22     108225.70     106002.70      4697.34 o                         
 -11   6  22      27537.07      28557.45      1641.57 o                         
  -8   6  22     123961.22     124479.10      5534.74 o                         
  -5   6  22     190413.58     188090.39      8275.87 o                         
  -2   6  22     224690.30     229924.91     10103.31 o                         
   1   6  22     139012.05     136138.38      6336.73 o                         
   4   6  22      99718.55      96394.41      4774.28 o                         
 -13   7  22      86182.87      80930.45      5043.81 o                         
 -10   7  22      17162.65      16498.49      1066.32 o                         
  -7   7  22        649.29       1329.08       224.80 o                         
  -4   7  22      12010.35      10209.92       554.81 o                         
  -1   7  22       7275.16       8757.68       549.25 o                         
   2   7  22      98504.58      93222.13      4382.27 o                         
   5   7  22     144084.97     135536.36      6732.07 o                         
 -15   8  22      91006.86      87366.00      5165.11 o                         
 -12   8  22     148799.75     147293.27      7807.74 o                         
  -9   8  22     206925.20     221153.27     10876.73 o                         
  -6   8  22     283400.28     290816.38     12696.44 o                         
  -3   8  22     182382.17     175285.50      8110.54 o                         
   0   8  22      51473.82      52142.41      2498.90 o                         
   3   8  22        369.84        589.73       288.19 o                         
   6   8  22       1709.61       1348.54       377.36 o                         
 -14   9  22      18063.59      17592.09      1164.07 o                         
 -11   9  22      83493.01      86445.45      5029.61 o                         
  -8   9  22     157592.08     167546.44      7773.02 o                         
  -5   9  22     237448.75     232252.75     10777.76 o                         
  -2   9  22     241555.75     231459.16     10723.13 o                         
   1   9  22     244330.91     227781.86     10580.85 o                         
   4   9  22     169190.45     161202.31      7943.40 o                         
   7   9  22      96348.59      92729.39      5395.31 o                         
 -16  10  22      53566.06      45738.05      2887.93 o                         
 -13  10  22      14019.81      13015.54       939.16 o                         
 -10  10  22       4997.95       5699.08       474.77 o                         
  -7  10  22      21674.69      22308.67      1239.52 o                         
  -4  10  22       1184.41       1661.27       277.65 o                         
  -1  10  22      16095.37      14897.68       853.04 o                         
   2  10  22      87520.73      80579.03      4088.67 o                         
   5  10  22      89685.12      88954.72      4492.63 o                         
 -15  11  22      53188.66      49490.49      2826.08 o                         
 -12  11  22     164757.58     159667.14      8503.68 o                         
  -9  11  22     300931.19     298331.78     15574.53 o                         
  -6  11  22     213467.05     206333.50      9508.58 o                         
  -3  11  22      85437.32      83735.70      3929.97 o                         
   0  11  22        257.69        544.29       285.87 o                         
   3  11  22      14492.78      14420.83       984.37 o                         
 -14  12  22      56999.74      54239.92      3095.04 o                         
 -11  12  22      94369.75      94539.08      5125.02 o                         
  -8  12  22     154946.11     158245.12      7808.50 o                         
  -5  12  22     173774.17     162702.17      7579.52 o                         
  -2  12  22     185752.08     178034.31      8159.00 o                         
   1  12  22     210326.30     199625.02      9843.16 o                         
 -13  13  22       2212.49       1302.62       444.53 o                         
 -10  13  22       6333.37       7096.69       573.69 o                         
  -7  13  22        131.12        304.47       293.93 o                         
  -4  13  22      13758.07      11099.42       714.25 o                         
  -1  13  22      45535.06      41825.71      2065.86 o                         
   2  13  22      82734.74      76127.61      4151.56 o                         
 -12  14  22     142094.27     140931.53      7489.67 o                         
  -9  14  22     178638.61     173321.73      9180.16 o                         
  -6  14  22      97582.98      89896.01      4812.30 o                         
  -3  14  22      13033.02      10642.32       703.60 o                         
   0  14  22       6891.19       8090.78       722.11 o                         
 -11  15  22      50370.57      49019.24      2869.67 o                         
  -8  15  22      58846.75      57353.85      3319.97 o                         
  -5  15  22      67980.09      62396.96      3414.05 o                         
  -2  15  22      82890.45      74598.35      4027.94 o                         
 -10  16  22        236.99         -4.31       346.50 o                         
  -7  16  22      10449.67       8597.65       741.77 o                         
   0   1  23      32869.86      33585.13      1420.26 o                         
  -2   2  23       1799.13       2399.60       218.92 o                         
   1   2  23     169722.05     172823.50      7250.34 o                         
  -4   3  23        789.81       1670.44       219.01 o                         
  -1   3  23      31245.81      32209.11      1422.67 o                         
   2   3  23      53284.41      49435.33      2143.37 o                         
  -6   4  23     139082.17     144904.52      6373.78 o                         
  -3   4  23     204313.03     207186.91      8703.26 o                         
   0   4  23      45801.78      46897.29      2027.29 o                         
   3   4  23      16754.78      18658.19       918.45 o                         
  -8   5  23      21218.49      21903.42      1131.51 o                         
  -5   5  23       2058.23       2310.07       315.45 o                         
  -2   5  23      62273.35      59770.51      2560.36 o                         
   1   5  23     181153.22     180577.94      7930.38 o                         
  -8  -6 -26       4144.19       4245.00       596.28 o                         
  -7  -5 -26      28142.12      25135.90      1961.32 o                         
  -9  -4 -26        522.03        920.54       421.06 o                         
  -6  -4 -26      13710.97      14568.62      1377.75 o                         
  -8  -3 -26        593.93        866.42       356.80 o                         
  -5  -3 -26      13040.68      13884.43      1248.79 o                         
 -10  -2 -26      21540.33      21648.83      2342.82 o                         
  -7  -2 -26      31807.89      31482.97      1839.02 o                         
  -4  -2 -26      13147.75      14950.77       880.24 o                         
 -12  -1 -26      13701.18      12208.91      1093.17 o                         
  -9  -1 -26       7078.11       6408.96       511.77 o                         
  -6  -1 -26       1494.21       1590.13       280.04 o                         
  -3  -1 -26       2049.30       2407.04       256.26 o                         
 -11   0 -26       9279.74       9142.35       691.59 o                         
  -8   0 -26        321.23        552.04       265.34 o                         
  -5   0 -26      11652.49      12070.80       706.11 o                         
  -2   0 -26      38322.77      39325.23      1703.05 o                         
 -13   1 -26      12346.54      11191.16      1073.74 o                         
 -10   1 -26      18814.17      17091.89       978.09 o                         
  -7   1 -26       1896.38       1906.27       290.65 o                         
  -4   1 -26        418.49        832.26       194.33 o                         
  -1   1 -26       3962.96       5484.53       374.08 o                         
 -12   2 -26      42572.71      36302.07      2047.59 o                         
  -9   2 -26      27400.44      27477.04      1365.37 o                         
  -6   2 -26       4652.87       4873.10       384.57 o                         
  -3   2 -26      17693.16      18711.39       927.37 o                         
 -11   3 -26      14636.76      14343.15       860.78 o                         
  -8   3 -26        488.09        849.74       249.44 o                         
  -5   3 -26      20905.51      23088.12      1121.59 o                         
  -2   3 -26      13708.25      15815.46       813.56 o                         
 -13   4 -26       8228.86       6744.56       620.73 o                         
 -10   4 -26        267.65        417.08       267.38 o                         
  -7   4 -26      13384.80      13203.86       749.24 o                         
  -4   4 -26      20551.79      22120.80      1072.32 o                         
 -12   5 -26      44018.27      40824.72      1995.11 o                         
  -9   5 -26      41601.77      42292.05      2047.62 o                         
  -6   5 -26      25316.42      26613.68      1334.15 o                         
  -3   5 -26      24931.89      26571.24      1303.71 o                         
 -14   6 -26      13889.24      12645.46      1111.59 o                         
 -11   6 -26       1485.19       2198.26       344.14 o                         
  -8   6 -26      19515.32      18646.59      1067.16 o                         
  -5   6 -26      45101.80      49107.48      2485.09 o                         
 -13   7 -26       1059.28        762.25       331.77 o                         
 -10   7 -26      10009.63      10695.84       803.69 o                         
  -7   7 -26      65358.75      68295.42      2968.85 o                         
  -4   7 -26      30068.54      33723.91      1634.17 o                         
 -12   8 -26      24210.44      21703.91      1241.50 o                         
  -9   8 -26      41479.72      39778.41      2977.59 o                         
  -6   8 -26      39792.91      41051.29      2092.72 o                         
 -14   9 -26        392.15        478.37       358.42 o                         
 -11   9 -26      19292.54      19172.91      1792.50 o                         
  -8   9 -26      62685.90      66273.34      4616.79 o                         
  -5   9 -26      67165.59      65901.73      3948.14 o                         
 -13  10 -26       1348.65       1427.36       431.02 o                         
 -10  10 -26      46479.31      51419.61      4963.83 o                         
  -7  10 -26      63771.61      57884.12      5493.10 o                         
 -12  11 -26      13125.54      13932.49      2105.87 o                         
  -9  11 -26      29183.10      27726.18      2442.29 o                         
  -6  11 -26      20214.12      21763.93      2458.53 o                         
 -11  12 -26      38794.20      41641.94      3289.46 o                         
  -8  12 -26      41400.45      44707.59      3473.10 o                         
 -10  13 -26      28033.51      31035.21      2687.45 o                         
  -7  13 -26      16673.47      18411.95      2197.58 o                         
  -9  14 -26      11772.69      10910.83      1128.18 o                         
  -8  -7 -25       4355.26       4352.36       825.47 o                         
  -7  -6 -25      14803.41      14860.58      2094.86 o                         
  -9  -5 -25        131.87        577.41       394.87 o                         
  -6  -5 -25       2748.06       2157.74       391.00 o                         
  -8  -4 -25      52828.35      47338.88      3804.50 o                         
  -5  -4 -25      98454.47      95885.74      5630.06 o                         
 -10  -3 -25       4217.56       4897.17       639.51 o                         
  -7  -3 -25      10233.25      10028.53       684.07 o                         
  -4  -3 -25       8400.67       8444.70       596.90 o                         
 -12  -2 -25         27.73        205.24       368.26 o                         
  -9  -2 -25      27934.86      27007.23      1478.15 o                         
  -6  -2 -25      21361.47      21953.75      1163.64 o                         
  -3  -2 -25       1087.58       1546.31       226.73 o                         
 -11  -1 -25      55453.04      49316.91      2876.51 o                         
  -8  -1 -25     139399.31     133910.19      6495.13 o                         
  -5  -1 -25     101064.94      98334.32      4887.67 o                         
  -2  -1 -25      58162.52      63873.56      2707.30 o                         
 -13   0 -25        518.10        379.51       367.90 o                         
 -10   0 -25       3817.54       3386.25       385.80 o                         
  -7   0 -25      13914.93      13433.85       785.29 o                         
  -4   0 -25      11164.57      12811.91       638.65 o                         
  -1   0 -25      15935.98      17280.15       814.97 o                         
 -12   1 -25      12917.15      13680.85      1121.38 o                         
  -9   1 -25      86552.49      90583.33      4179.80 o                         
  -6   1 -25      39868.03      41552.15      1982.66 o                         
  -3   1 -25       1582.12       1683.22       244.52 o                         
 -14   2 -25      27061.34      27138.29      2345.50 o                         
 -11   2 -25     102051.49      94589.88      4637.19 o                         
  -8   2 -25     149810.75     140516.05      6882.48 o                         
  -5   2 -25      97771.25      99258.48      4289.31 o                         
  -2   2 -25      17795.26      21745.81      1050.74 o                         
 -13   3 -25       6270.38       6253.40       532.59 o                         
 -10   3 -25      23553.23      22610.83      1242.62 o                         
  -7   3 -25      40589.70      39977.90      1922.08 o                         
  -4   3 -25      44513.75      47722.93      2050.09 o                         
 -12   4 -25      23829.29      24627.18      1316.38 o                         
  -9   4 -25      45817.33      47337.52      2244.60 o                         
  -6   4 -25      25158.56      25386.33      1263.54 o                         
  -3   4 -25         75.01        305.15       193.96 o                         
 -14   5 -25      25283.67      22455.77      1415.76 o                         
 -11   5 -25      63436.07      57674.34      3164.22 o                         
  -8   5 -25      89015.47      89737.83      4161.31 o                         
  -5   5 -25      19513.19      20976.58      1078.29 o                         
 -13   6 -25      24578.86      23361.36      1292.49 o                         
 -10   6 -25      31538.10      28692.21      1449.42 o                         
  -7   6 -25      58741.37      56461.96      2999.40 o                         
  -4   6 -25      70487.02      72972.90      3171.65 o                         
 -15   7 -25        801.46       1018.91       486.96 o                         
 -12   7 -25       2932.50       3592.93       426.92 o                         
  -9   7 -25       9567.88      11123.40       881.36 o                         
  -6   7 -25       2496.11       2821.56       329.21 o                         
 -14   8 -25      13601.80      13243.13      1209.50 o                         
 -11   8 -25      35752.69      34515.54      1822.71 o                         
  -8   8 -25      16181.82      17085.06      1043.66 o                         
  -5   8 -25         16.09        180.36       242.46 o                         
 -13   9 -25       6744.01       5866.91       541.08 o                         
 -10   9 -25       5982.25       5530.01       635.42 o                         
  -7   9 -25      49040.48      53318.56      4077.19 o                         
 -12  10 -25         39.30         34.62       366.93 o                         
  -9  10 -25        251.74        292.24       340.80 o                         
  -6  10 -25       8083.46       7732.13       855.20 o                         
 -14  11 -25      15682.31      14604.06      1470.45 o                         
 -11  11 -25       8292.80       8900.00      1182.18 o                         
  -8  11 -25        144.79       -149.30       344.58 o                         
 -13  12 -25        157.44        324.40       420.11 o                         
 -10  12 -25       1183.62       1083.41       404.07 o                         
  -7  12 -25      25434.09      22868.59      2429.45 o                         
 -12  13 -25       9582.90      10600.52      1648.80 o                         
  -9  13 -25      22327.87      24365.12      1909.88 o                         
 -11  14 -25       1413.90       1115.35       451.21 o                         
  -8  14 -25        576.14          8.73       408.75 o                         
  -9  -7 -23         15.84        771.00       445.03 o                         
  -8  -6 -23       3591.22       2571.10       471.98 o                         
 -10  -5 -23      14224.13      14007.13      1839.92 o                         
  -7  -5 -23      61094.00      59378.65      3481.32 o                         
  -9  -4 -23       1585.96       1919.61       399.99 o                         
  -6  -4 -23       5367.56       4092.22       406.70 o                         
 -11  -3 -23        221.18       -350.51       350.51 o                         
  -8  -3 -23      13804.21      13690.80       979.03 o                         
  -5  -3 -23      13559.54      13674.90       777.12 o                         
 -10  -2 -23      25661.11      24142.29      1370.47 o                         
  -7  -2 -23      79232.32      76960.20      3756.14 o                         
 -12  -1 -23      16831.05      18411.09      1183.87 o                         
  -9  -1 -23       5180.49       5033.55       428.13 o                         
  -6  -1 -23       4401.38       4907.89       390.84 o                         
 -11   0 -23         78.47        -43.58       272.53 o                         
  -8   0 -23        672.55        895.43       248.19 o                         
 -13   1 -23         70.40         -4.35       313.87 o                         
 -10   1 -23      38423.78      37207.71      2036.13 o                         
  -7   1 -23      73211.07      72963.35      3641.22 o                         
 -12   2 -23      16041.44      15053.31       879.24 o                         
  -9   2 -23         77.53        559.79       243.91 o                         
  -6   2 -23       5217.98       5814.19       374.71 o                         
 -14   3 -23        998.00        766.27       356.62 o                         
 -11   3 -23        342.32        693.57       275.15 o                         
  -8   3 -23      10887.91      10609.39       633.83 o                         
 -13   4 -23       2204.74       1870.24       343.63 o                         
 -10   4 -23      22300.82      22727.70      1177.41 o                         
  -7   4 -23      61456.69      65590.25      2867.99 o                         
 -15   5 -23      20626.23      22578.36      2031.76 o                         
 -12   5 -23       1727.67       1963.17       315.72 o                         
  -9   5 -23      17643.68      19265.83      1010.76 o                         
  -6   5 -23      57285.21      61322.94      2681.18 o                         
 -14   6 -23       2643.01       2029.66       381.16 o                         
 -11   6 -23      18020.94      18102.20       999.20 o                         
  -8   6 -23      71147.51      66894.84      3161.77 o                         
 -16   7 -23         61.77       -213.47       365.59 o                         
 -13   7 -23       5593.31       4329.12       447.12 o                         
 -10   7 -23      21369.61      21289.83      1243.59 o                         
  -7   7 -23      32023.98      33309.08      1498.36 o                         
 -15   8 -23       5464.55       4576.92       488.35 o                         
 -12   8 -23       1194.96       1156.08       324.30 o                         
  -9   8 -23      57683.69      54803.67      3165.04 o                         
  -6   8 -23      58272.31      61419.32      3954.92 o                         
 -14   9 -23       8720.62       7748.84       611.42 o                         
 -11   9 -23      43650.65      46125.93      2768.32 o                         
  -8   9 -23     122364.81     140595.47      9064.76 o                         
 -13  10 -23      11521.67      10368.09       875.04 o                         
 -10  10 -23      20955.31      23261.08      2268.62 o                         
  -7  10 -23      21503.62      26276.27      2281.23 o                         
 -15  11 -23        316.51       -335.21       335.21 o                         
 -12  11 -23      12250.82      12399.12      1180.64 o                         
  -9  11 -23      54109.22      50865.98      5042.79 o                         
  -6  11 -23      49045.89      51737.25      3425.30 o                         
 -14  12 -23       7644.30       7988.23       945.28 o                         
 -11  12 -23      54367.57      56477.73      3845.19 o                         
  -8  12 -23      96324.87     111142.80      6843.66 o                         
 -13  13 -23      15651.06      15158.42      2017.55 o                         
 -10  13 -23      14189.77      16287.51      1577.56 o                         
  -7  13 -23       5397.57       6774.44       990.56 o                         
 -12  14 -23       1415.10       1858.28       449.34 o                         
  -9  14 -23       5019.58       5190.58       964.54 o                         
 -11  15 -23      20786.78      21738.73      1790.00 o                         
  -8  15 -23      25698.74      27105.82      3630.97 o                         
   4   5  23     173979.61     167243.33      7377.67 o                         
 -10   6  23       8399.36       8645.98       657.21 o                         
  -7   6  23       6887.43       7191.33       491.57 o                         
  -4   6  23       8165.29       8448.34       502.27 o                         
  -1   6  23      89642.15      88953.99      4178.21 o                         
   2   6  23      91186.66      87726.68      4123.50 o                         
   5   6  23      76749.16      74368.95      3755.93 o                         
 -12   7  23      95602.59      94153.76      5481.48 o                         
  -9   7  23     123985.18     127838.48      6779.35 o                         
  -6   7  23     114563.60     122786.82      5422.58 o                         
  -3   7  23      96170.30      93925.66      4411.55 o                         
   0   7  23      50112.39      47813.87      2302.12 o                         
   3   7  23      33649.71      33010.78      1661.52 o                         
   6   7  23       8446.33       6804.58       638.32 o                         
 -14   8  23       5619.71       4778.18       596.23 o                         
 -11   8  23      21600.72      22643.01      1402.96 o                         
  -8   8  23       1052.43        875.81       338.16 o                         
  -5   8  23      17037.83      16688.17       822.59 o                         
  -2   8  23     111334.50     106832.70      5016.81 o                         
   1   8  23     191480.89     183944.67      8539.08 o                         
   4   8  23     150732.95     150728.50      8007.16 o                         
   7   8  23      40214.38      37673.63      2403.47 o                         
 -16   9  23         24.78        876.47       449.69 o                         
 -13   9  23       2481.75       2352.06       441.17 o                         
 -10   9  23       8106.66       8184.98       663.88 o                         
  -7   9  23        121.33        581.66       275.04 o                         
  -4   9  23      27609.57      26668.63      1355.15 o                         
  -1   9  23      90265.70      87221.83      4108.87 o                         
   2   9  23      84672.21      84625.55      4284.78 o                         
   5   9  23       7854.86       7527.68       637.71 o                         
 -15  10  23      22258.62      21927.61      1540.45 o                         
 -12  10  23      40156.30      37469.43      2170.26 o                         
  -9  10  23      60127.21      60973.66      2933.55 o                         
  -6  10  23      34897.24      35604.22      1739.11 o                         
  -3  10  23      33440.00      33844.36      1678.35 o                         
   0  10  23      32791.70      33252.61      1688.62 o                         
   3  10  23      22204.71      22772.29      1333.92 o                         
 -14  11  23        346.12        406.96       405.44 o                         
 -11  11  23        122.79        282.52       363.86 o                         
  -8  11  23        535.64        713.36       292.28 o                         
  -5  11  23      28199.91      29370.22      1498.22 o                         
  -2  11  23      68306.86      68323.77      3246.13 o                         
   1  11  23      85076.77      85031.51      4266.71 o                         
   4  11  23      32528.51      30139.55      1735.85 o                         
 -13  12  23      26337.87      29452.33      1771.16 o                         
 -10  12  23      25102.12      27884.64      1536.67 o                         
  -7  12  23       2703.51       2358.91       363.34 o                         
  -4  12  23       1869.92       2532.99       361.09 o                         
  -1  12  23      19170.24      19749.72      1093.57 o                         
   2  12  23       2214.42       2285.91       421.27 o                         
 -12  13  23        110.18       -379.02       379.02 o                         
  -9  13  23       3450.07       3957.92       439.52 o                         
  -6  13  23       8752.63       7794.04       603.35 o                         
  -3  13  23      18029.58      17567.86      1030.55 o                         
   0  13  23      24491.40      22378.57      1325.25 o                         
 -11  14  23       1561.72       1568.31       380.68 o                         
  -8  14  23       4135.86       4466.21       518.59 o                         
  -5  14  23      13646.57      14472.17       939.81 o                         
  -2  14  23      11962.39      12226.38       852.12 o                         
 -10  15  23      32276.79      34183.84      2005.00 o                         
  -7  15  23       8551.14       8114.36      1113.23 o                         
  -4  15  23        495.27        137.74       444.17 o                         
  -9  16  23         96.65       -119.79       354.12 o                         
   0   0  24    2295845.00    2105259.25    167033.77 o                         
   1   1  24     222806.41     228287.94      9580.23 o                         
  -1   2  24       2841.96       2791.42       327.88 o                         
   2   2  24        233.03        956.07       206.11 o                         
  -3   3  24     901990.62     948517.00     39497.81 o                         
   0   3  24     926579.94     945123.62     39291.39 o                         
   3   3  24     205349.03     216340.11      9504.04 o                         
  -5   4  24      24427.39      26818.73      1255.09 o                         
  -2   4  24     149692.22     150274.91      6330.17 o                         
   1   4  24      34048.41      34897.66      1545.41 o                         
   4   4  24       8122.08       9378.35       546.03 o                         
  -7   5  24       3949.68       4919.03       369.88 o                         
  -4   5  24       2838.72       3751.03       371.03 o                         
  -1   5  24       1898.04       2795.55       262.11 o                         
   2   5  24       6129.38       6912.89       474.66 o                         
   5   5  24       3937.85       5035.14       490.63 o                         
  -9   6  24      54601.17      59826.62      3273.31 o                         
  -6   6  24     191290.36     202844.19      9423.23 o                         
  -3   6  24     336601.16     360743.50     15842.20 o                         
   0   6  24     197528.59     197124.39      9151.64 o                         
   3   6  24      49498.94      52650.46      2514.81 o                         
   6   6  24         42.39        443.35       372.39 o                         
 -11   7  24     114629.39     114323.98      6119.99 o                         
  -8   7  24      23476.13      27827.17      1509.85 o                         
  -5   7  24       8276.41       8952.87       532.33 o                         
  -2   7  24      10703.26      10812.13       657.11 o                         
   1   7  24      15143.82      16642.79       896.71 o                         
   4   7  24      98904.50      93969.70      4689.35 o                         
   7   7  24     170986.94     164331.75      9356.27 o                         
 -13   8  24       3735.25       3973.56       574.00 o                         
 -10   8  24      12834.15      14429.81      1412.82 o                         
  -7   8  24      23029.16      23687.52      1126.42 o                         
  -4   8  24      38969.49      41900.98      2053.65 o                         
  -1   8  24      34517.95      34127.15      1694.62 o                         
   2   8  24      19550.26      17436.46       966.27 o                         
   5   8  24       5766.71       4987.64       544.48 o                         
 -15   9  24       4009.29       3862.46       587.20 o                         
 -12   9  24        372.41       1291.85       389.18 o                         
  -9   9  24      18160.84      20720.90      1194.28 o                         
  -6   9  24      52656.48      56206.49      2704.06 o                         
  -3   9  24      51028.82      53895.73      2613.83 o                         
   0   9  24      21235.94      22411.44      1200.18 o                         
   3   9  24        553.18        793.76       343.32 o                         
   6   9  24       3387.20       3377.16       549.40 o                         
 -14  10  24     145993.78     147649.31      8465.45 o                         
 -11  10  24     110372.03     115983.68      6249.83 o                         
  -8  10  24      21251.75      21449.76      1214.24 o                         
  -5  10  24        207.49        918.91       263.45 o                         
  -2  10  24      15022.30      15612.66       994.98 o                         
   1  10  24      77588.95      72570.80      3873.43 o                         
   4  10  24     120062.48     107464.80      5886.03 o                         
 -13  11  24      13360.14      14629.05      1278.04 o                         
 -10  11  24      41158.48      41151.92      2990.04 o                         
  -7  11  24     111319.25     112127.84      5604.57 o                         
  -4  11  24     117051.52     117132.92      5508.74 o                         
  -1  11  24      57520.01      54950.14      2680.77 o                         
   2  11  24      20882.94      19976.16      1221.48 o                         
 -12  12  24       3157.27       3901.05       549.80 o                         
  -9  12  24        184.50       1218.60       427.82 o                         
  -6  12  24        190.20        875.10       312.89 o                         
  -3  12  24        246.29        842.45       303.31 o                         
   0  12  24       2035.44       2270.26       425.57 o                         
 -14  13  24      78139.80      80737.61      4790.07 o                         
 -11  13  24      53587.05      53555.29      3271.26 o                         
  -8  13  24       7511.92       8163.05       637.56 o                         
  -5  13  24       4972.19       4303.08       523.14 o                         
  -2  13  24      35322.85      34338.54      1805.33 o                         
   1  13  24      53569.43      47857.94      2845.37 o                         
 -13  14  24      35650.66      33477.82      3114.77 o                         
 -10  14  24      74938.31      72113.96      3659.63 o                         
  -7  14  24     104768.95     107976.70      5424.67 o                         
  -4  14  24      90155.38      88387.96      4211.48 o                         
  -1  14  24      52073.59      50456.14      2847.00 o                         
  -9  15  24       5009.51       6536.45       645.54 o                         
  -6  15  24       5557.81       6724.82       591.55 o                         
  -1   1  25      24937.26      25781.26      1167.64 o                         
  -3   2  25      91015.03      91216.80      4060.78 o                         
   0   2  25      27846.73      28732.66      1286.44 o                         
  -5   3  25       1701.89       1971.23       252.67 o                         
  -2   3  25       2475.86       2981.04       253.95 o                         
   1   3  25        117.38        407.55       170.42 o                         
  -7   4  25      13145.86      14924.60       839.68 o                         
  -4   4  25      17470.74      17907.64       894.79 o                         
  -1   4  25      69656.90      69446.77      2978.66 o                         
   2   4  25     110300.83     112779.20      5005.52 o                         
  -9   5  25     154065.44     150569.81      7369.58 o                         
  -6   5  25     158150.41     162961.38      7541.62 o                         
  -3   5  25     152996.27     150521.84      6638.36 o                         
   0   5  25      30535.01      31548.69      1574.33 o                         
   3   5  25         25.17        528.83       287.17 o                         
 -11   6  25       4300.27       4560.70       544.56 o                         
  -8   6  25      33427.25      35271.40      1871.04 o                         
  -5   6  25      62387.11      65230.72      2950.72 o                         
  -2   6  25      39369.11      38843.20      1915.24 o                         
   1   6  25       3906.12       3697.51       387.42 o                         
   4   6  25      12649.29      12976.92       912.95 o                         
 -13   7  25      23164.97      21219.32      1472.67 o                         
 -10   7  25      16013.39      17301.68      1126.49 o                         
  -7   7  25      21774.63      22422.20      1123.10 o                         
  -4   7  25      63516.38      61560.40      2665.57 o                         
  -1   7  25      91921.38      84986.34      4010.48 o                         
   2   7  25      76740.48      70417.15      3355.75 o                         
   5   7  25      39800.30      36591.18      2129.62 o                         
 -15   8  25       6815.09       5113.35       647.69 o                         
 -12   8  25      82667.95      73988.02      4030.40 o                         
  -9   8  25     218137.47     221887.91     11715.75 o                         
  -6   8  25     234429.67     235678.08     10338.20 o                         
  -3   8  25     139294.94     137242.30      6400.43 o                         
   0   8  25      25321.96      24957.75      1284.55 o                         
   3   8  25        226.57        189.57       294.81 o                         
   6   8  25        901.55       1192.87       441.33 o                         
 -14   9  25        206.34         26.33       447.29 o                         
 -11   9  25      43713.64      42583.09      2402.56 o                         
  -8   9  25     135440.98     144376.11      7134.43 o                         
  -5   9  25      71696.55      71108.72      3397.60 o                         
  -2   9  25      14972.32      17196.18       962.18 o                         
   1   9  25        393.92       1158.85       297.61 o                         
   4   9  25      34939.50      33413.05      1984.51 o                         
 -13  10  25       6599.80       6816.89       682.55 o                         
 -10  10  25       5973.85       6572.23       616.94 o                         
  -7  10  25      36857.00      37967.20      2006.75 o                         
  -4  10  25      49352.09      48350.38      2372.72 o                         
  -1  10  25       9361.32      10340.84       664.11 o                         
   2  10  25       1852.17       1813.05       394.38 o                         
 -12  11  25      86774.65      89775.33      4856.74 o                         
  -9  11  25     159693.91     170503.31      9000.77 o                         
  -6  11  25      99267.24      98116.84      4926.29 o                         
  -3  11  25      55947.35      54711.64      2642.26 o                         
   0  11  25      12976.90      12176.44       776.05 o                         
   3  11  25       2212.53       2372.14       445.13 o                         
 -14  12  25         43.39         55.67       408.62 o                         
 -11  12  25      20213.35      24123.91      1610.74 o                         
  -8  12  25      37288.82      40533.86      2127.46 o                         
  -5  12  25       4588.88       6126.47       483.90 o                         
  -2  12  25         61.51        693.18       310.82 o                         
   1  12  25      14995.81      15961.83      1027.22 o                         
 -13  13  25        810.74        472.73       439.33 o                         
 -10  13  25       9812.14       9592.96       712.23 o                         
  -7  13  25      38461.98      37341.98      1995.82 o                         
  -4  13  25      10553.38       9923.07       683.66 o                         
  -1  13  25        246.38         19.62       504.63 o                         
 -12  14  25      42346.50      43520.52      2701.57 o                         
  -9  14  25      39564.82      42911.45      2257.39 o                         
  -6  14  25      21284.50      22903.02      1324.82 o                         
  -3  14  25      24540.30      23188.38      1274.57 o                         
  -8  15  25       1254.15       1363.25       501.39 o                         
   0   1  26       6201.40       7418.44       450.91 o                         
  -2   2  26      59969.00      59825.22      2703.43 o                         
   1   2  26      21451.23      22474.45      1089.41 o                         
  -4   3  26       3206.82       3870.09       320.67 o                         
  -1   3  26      27686.97      28030.89      1272.62 o                         
   2   3  26      39014.39      40060.78      1854.86 o                         
  -6   4  26      20573.80      21480.02      1057.51 o                         
  -3   4  26        654.86        936.37       220.57 o                         
   0   4  26      32160.26      31038.69      1391.52 o                         
   3   4  26      47052.48      50118.55      2401.80 o                         
  -8   5  26      20406.58      20455.42      1161.90 o                         
  -5   5  26      18234.27      18474.46       989.66 o                         
  -2   5  26      32713.78      32465.38      1526.16 o                         
   1   5  26      70577.15      72961.34      3441.47 o                         
   4   5  26     105103.27     102296.40      5144.13 o                         
 -10   6  26      21455.45      23567.45      1463.95 o                         
  -7   6  26       2338.20       2935.15       320.23 o                         
  -4   6  26       7280.97       8698.81       519.55 o                         
  -1   6  26      39615.75      38753.37      1891.72 o                         
   2   6  26      62269.41      59608.81      2823.46 o                         
   5   6  26      31631.43      30133.10      2292.61 o                         
 -12   7  26      44037.49      42177.08      2614.85 o                         
  -9   7  26      49774.89      51390.12      2879.92 o                         
  -6   7  26       2967.66       3246.74       342.32 o                         
  -3   7  26      20944.89      21618.14      1133.92 o                         
   0   7  26     102275.95      99534.38      4670.36 o                         
   3   7  26      99792.36     101089.02      5402.53 o                         
   6   7  26      26091.30      24471.47      1635.16 o                         
 -14   8  26       6484.97       6535.56       707.14 o                         
 -11   8  26        929.45       1477.66       397.15 o                         
  -8   8  26        502.67       1003.90       325.56 o                         
  -5   8  26        763.78       1100.70       295.47 o                         
  -2   8  26      30538.35      32055.66      1607.05 o                         
   1   8  26      98093.39      89994.00      4258.19 o                         
   4   8  26      64785.86      61881.43      4200.35 o                         
 -13   9  26        816.85       1105.38       478.91 o                         
 -10   9  26      11076.05      10834.92       831.58 o                         
  -7   9  26      42877.66      43064.64      2394.63 o                         
  -4   9  26      65100.11      62396.79      3016.67 o                         
  -1   9  26      64909.21      61266.77      2940.17 o                         
   2   9  26      45666.59      41259.49      2175.67 o                         
   5   9  26      18422.38      18639.99      1335.03 o                         
 -12  10  26      33707.16      33912.42      2014.26 o                         
  -9  10  26      29441.75      30637.18      1969.30 o                         
  -6  10  26        418.83        348.38       264.66 o                         
  -3  10  26      15663.47      16798.53       953.15 o                         
   0  10  26      72732.66      72224.18      3450.34 o                         
   3  10  26      43867.95      43803.88      2304.57 o                         
 -11  11  26      14521.30      13679.50      1072.45 o                         
  -8  11  26      22904.18      23244.32      1341.91 o                         
  -5  11  26       2324.09       2391.40       349.69 o                         
  -2  11  26      30189.70      29458.27      1515.18 o                         
   1  11  26      60706.46      54666.03      2836.26 o                         
 -13  12  26      21440.57      20736.22      1449.94 o                         
 -10  12  26      66619.49      63891.55      3791.56 o                         
  -7  12  26      68881.52      68356.67      3478.50 o                         
  -4  12  26      37885.40      36664.74      1868.67 o                         
  -1  12  26      20538.82      18285.10      1057.41 o                         
 -12  13  26      19320.36      17077.01      1305.65 o                         
  -9  13  26      12876.83      11943.69      1183.68 o                         
  -6  13  26       1657.60       1434.77       372.91 o                         
  -3  13  26       2110.42       3042.49       411.59 o                         
  -8  14  26      21734.46      23001.63      1358.84 o                         
  -5  14  26        613.64        123.45       347.01 o                         
   0   0  27       4067.01       5953.32       750.89 o                         
   1   1  27     218380.03     227606.45     10031.72 o                         
  -1   2  27      94948.78      95572.93      4278.67 o                         
   2   2  27      37320.57      41200.46      1895.05 o                         
  -3   3  27       6590.39       7433.38       476.15 o                         
   0   3  27       6493.14       7836.53       481.27 o                         
   3   3  27        869.44       1734.59       284.08 o                         
  -5   4  27      84977.02      87136.38      3903.35 o                         
  -2   4  27      90797.57      94172.88      4178.91 o                         
   1   4  27      78306.05      78431.38      3947.87 o                         
   4   4  27      39769.71      38837.84      2052.27 o                         
  -7   5  27       2238.56       2593.99       360.28 o                         
  -4   5  27      14749.47      14552.85       831.12 o                         
  -1   5  27      16449.40      16916.24       925.67 o                         
   2   5  27       1749.76       2057.08       413.94 o                         
   5   5  27      26653.65      27943.69      1793.91 o                         
  -9   6  27      16658.92      17978.69      1139.76 o                         
  -6   6  27       5863.25       6397.28       463.95 o                         
  -3   6  27       8876.05      10976.97       657.72 o                         
   0   6  27       8657.34       9737.72       625.10 o                         
   3   6  27      11458.45      12373.32       948.25 o                         
   6   6  27      53946.02      50199.29      3004.45 o                         
 -11   7  27      16606.50      16357.97      1223.98 o                         
  -8   7  27      27297.82      28098.19      1665.77 o                         
  -5   7  27      21431.57      22820.33      1206.31 o                         
  -2   7  27      17488.47      17345.66       952.54 o                         
   1   7  27      17887.99      18521.21      1045.59 o                         
   4   7  27      12288.71      11467.55       953.12 o                         
   7   7  27      12284.77      11457.51       983.03 o                         
 -13   8  27      49134.97      49818.45      3076.83 o                         
 -10   8  27      31300.97      31556.59      1868.51 o                         
  -7   8  27       6038.96       6084.39       469.59 o                         
  -4   8  27       2757.90       2426.44       304.88 o                         
  -1   8  27       7003.85       6842.23       508.39 o                         
   2   8  27      28762.19      26536.57      1610.76 o                         
   5   8  27      42988.05      43486.50      2715.51 o                         
 -12   9  27      41221.37      40296.64      2330.07 o                         
  -9   9  27      30372.70      32344.94      2297.19 o                         
  -3  -1 -35        519.18        442.10       377.25 o                         
  -2   0 -35        803.78       1705.52       393.49 o                         
  -1   1 -35          8.57        982.52       340.12 o                         
  -3   2 -35      12493.76      15476.01       973.94 o                         
  -2   3 -35       4735.80       6048.49       719.08 o                         
  -3   5 -35      38529.50      39248.12      2419.22 o                         
  -4   7 -35       1825.87       2510.11       645.70 o                         
  -4  -3 -34       8334.26       7618.17       796.12 o                         
  -6  -2 -34      24793.20      27701.80      1867.06 o                         
  -3  -2 -34      44410.83      44423.05      2678.04 o                         
  -5  -1 -34      74420.29      75594.97      4063.21 o                         
  -2  -1 -34      35095.20      37951.34      2161.46 o                         
  -7   0 -34       2483.06       3594.41       545.79 o                         
  -4   0 -34        801.98        684.00       383.56 o                         
  -1   0 -34      22488.83      23300.96      1254.84 o                         
  -6   1 -34      63636.57      59572.73      3251.92 o                         
  -3   1 -34      39947.38      40301.94      2295.31 o                         
  -8   2 -34      84006.05      79535.45      4319.29 o                         
  -5   2 -34      62265.48      62638.48      3422.53 o                         
  -2   2 -34      48679.32      53063.84      2764.09 o                         
  -7   3 -34        313.54       1219.43       406.56 o                         
  -4   3 -34       4817.98       5586.82       551.99 o                         
  -6   4 -34      53864.25      54177.87      2969.76 o                         
  -3   4 -34      21295.24      23057.29      1410.88 o                         
  -8   5 -34      53101.13      53583.06      3189.42 o                         
  -5   5 -34      44732.08      45528.92      2788.06 o                         
  -7   6 -34       1165.17       1471.85       448.17 o                         
  -4   6 -34      16036.32      20228.18      2047.80 o                         
  -6   7 -34      51516.59      47805.11      3251.81 o                         
  -5   8 -34      11383.11      13562.85      1077.20 o                         
  -6  -4 -32      43188.89      40554.73      3553.68 o                         
  -5  -3 -32        807.87       1139.34       388.92 o                         
  -7  -2 -32        156.79         13.15       359.91 o                         
  -4  -2 -32        117.46        817.13       339.30 o                         
  -6  -1 -32      23440.15      25720.89      1428.56 o                         
  -3  -1 -32      38951.76      39104.93      2143.89 o                         
  -8   0 -32      16153.86      15113.45       990.90 o                         
  -5   0 -32       5426.47       5843.52       569.27 o                         
  -2   0 -32       4491.92       4637.71       434.41 o                         
  -7   1 -32       5530.72       4947.26       551.87 o                         
  -4   1 -32      11379.64      12029.81       977.18 o                         
  -1   1 -32      18121.19      19677.33      1076.00 o                         
  -9   2 -32         99.05        442.57       358.26 o                         
  -6   2 -32       6513.81       7110.83       637.20 o                         
  -3   2 -32       5363.48       7291.20       586.71 o                         
  -8   3 -32      12375.62       9787.33       788.80 o                         
  -5   3 -32        377.42        322.88       333.98 o                         
  -2   3 -32        622.50        513.20       282.97 o                         
 -10   4 -32      21356.83      19737.66      1218.15 o                         
  -7   4 -32      36576.69      37010.36      1997.71 o                         
  -4   4 -32      52903.80      58989.46      2978.72 o                         
  -9   5 -32       1210.60       2147.70       378.12 o                         
  -6   5 -32          7.05        754.28       303.26 o                         
  -3   5 -32        289.15       1255.78       371.43 o                         
  -8   6 -32         81.24        284.70       357.39 o                         
  -5   6 -32       7066.07       9425.02       872.06 o                         
 -10   7 -32      63374.32      59152.26      4622.17 o                         
  -7   7 -32      96817.87      98973.02      6280.91 o                         
  -4   7 -32      81953.87      76670.25      4810.87 o                         
  -9   8 -32       1613.05       1807.84       487.80 o                         
  -6   8 -32        147.99        852.90       436.34 o                         
  -8   9 -32       4567.85       5204.20       642.55 o                         
  -5   9 -32       4310.82       5226.62       638.01 o                         
  -7  10 -32     101317.17      92749.94      5288.25 o                         
  -6  -5 -31      39611.17      41883.32      3705.55 o                         
  -5  -4 -31       7205.04       7762.01      1076.38 o                         
  -7  -3 -31       2568.21       2773.58       521.08 o                         
  -4  -3 -31      10654.78      12143.92       870.17 o                         
  -6  -2 -31     103472.32      95263.05      5518.96 o                         
  -3  -2 -31      73918.45      78450.30      3775.42 o                         
  -8  -1 -31      28429.77      27744.50      1556.55 o                         
  -5  -1 -31      19074.26      22998.90      1300.32 o                         
  -2  -1 -31       3420.92       3932.06       390.61 o                         
 -10   0 -31       2305.34       2500.45       956.66 o                         
  -7   0 -31       2888.95       2869.82       411.33 o                         
  -4   0 -31      14660.36      13242.06       930.87 o                         
  -1   0 -31       7730.26       9900.33       641.61 o                         
  -9   1 -31     111631.13     112673.20      5886.55 o                         
  -6   1 -31     116187.44     119784.80      6263.83 o                         
  -3   1 -31      49602.04      53718.42      2746.68 o                         
  -8   2 -31      22956.00      24099.54      1369.86 o                         
  -5   2 -31       2013.56       2527.35       411.47 o                         
  -2   2 -31       6600.36       7263.05       525.61 o                         
 -10   3 -31         56.63         47.30       308.94 o                         
  -7   3 -31        327.05        510.27       311.70 o                         
  -4   3 -31        537.60        852.05       310.56 o                         
  -9   4 -31     104109.78      97740.16      4846.07 o                         
  -6   4 -31      52394.24      55989.52      3025.47 o                         
  -3   4 -31      22071.24      26772.55      1469.47 o                         
 -11   5 -31       5524.24       6209.42       689.06 o                         
  -8   5 -31       3076.23       3793.84       443.71 o                         
  -5   5 -31       4037.61       4258.00       409.00 o                         
 -10   6 -31         29.16        371.81       372.71 o                         
  -7   6 -31        177.08        586.92       320.09 o                         
  -4   6 -31       6344.13       8186.06       808.39 o                         
  -9   7 -31      49873.06      52631.50      3425.52 o                         
  -6   7 -31      23965.78      26618.52      1482.23 o                         
 -11   8 -31         82.28        484.49       563.84 o                         
  -8   8 -31        599.63        585.75       421.12 o                         
  -5   8 -31      46883.25      49883.60      4622.63 o                         
 -10   9 -31        816.55       1168.73       461.09 o                         
  -7   9 -31        870.10       1158.32       412.64 o                         
  -9  10 -31      10190.83      10237.20       913.39 o                         
  -6  10 -31       3730.65       3676.23       556.60 o                         
  -8  11 -31      14476.91      16065.66      2098.53 o                         
  -7  -5 -29       9243.43       9628.22       861.26 o                         
  -6  -4 -29         32.44        612.73       403.78 o                         
  -8  -3 -29      31458.72      34341.52      2656.16 o                         
  -5  -3 -29      84835.62      89218.68      4415.10 o                         
 -10  -2 -29        581.34        200.36       388.67 o                         
  -7  -2 -29      31619.27      31348.47      1708.94 o                         
  -4  -2 -29      42551.07      43919.16      2254.58 o                         
  -9  -1 -29        540.89        540.22       378.44 o                         
  -6  -1 -29       1297.71       1243.08       344.17 o                         
  -3  -1 -29       6604.82       6687.58       444.94 o                         
 -11   0 -29      11046.33      10465.90       782.93 o                         
  -8   0 -29      34147.23      35394.92      1869.18 o                         
  -5   0 -29      27714.52      28512.34      1516.37 o                         
  -2   0 -29      14341.60      17073.52       942.40 o                         
 -10   1 -29       1919.79       1578.83       349.37 o                         
  -7   1 -29      11818.50      13135.03       842.77 o                         
  -4   1 -29      14907.03      17510.24      1016.78 o                         
  -1   1 -29         66.96       1950.10       297.23 o                         
 -12   2 -29         90.61        357.28       330.51 o                         
  -9   2 -29       7419.58       7513.97       577.48 o                         
  -6   2 -29      29546.86      31128.26      1778.41 o                         
  -3   2 -29      57183.93      63304.88      2869.89 o                         
 -11   3 -29       5285.37       5395.64       599.14 o                         
  -8   3 -29       1634.12       1631.77       312.86 o                         
  -5   3 -29         82.25       -119.69       243.26 o                         
  -2   3 -29      14189.21      14807.92       794.36 o                         
 -10   4 -29        305.86        746.69       306.06 o                         
  -7   4 -29        656.23       1147.18       310.27 o                         
  -4   4 -29       3209.84       4448.09       411.18 o                         
 -12   5 -29       2273.89       2482.40       399.97 o                         
  -9   5 -29      28968.89      28475.21      1936.21 o                         
  -6   5 -29      61305.65      68845.84      3247.68 o                         
  -3   5 -29      78031.27      85704.59      3731.82 o                         
 -11   6 -29        456.27        334.42       376.29 o                         
  -8   6 -29       6089.55       6437.64       532.54 o                         
  -5   6 -29      19111.75      22558.19      1252.88 o                         
 -10   7 -29        445.07       1107.12       387.01 o                         
  -7   7 -29        806.13       1301.36       325.12 o                         
  -4   7 -29         49.69        290.99       302.57 o                         
 -12   8 -29      18054.90      18127.61      1865.23 o                         
  -9   8 -29      67550.25      66060.80      4614.56 o                         
  -6   8 -29     111913.19     101791.28      7107.69 o                         
 -11   9 -29       6633.80       6722.13       741.09 o                         
  -8   9 -29      27191.05      32227.66      3256.02 o                         
  -5   9 -29      43786.16      42197.25      4215.30 o                         
 -10  10 -29       1156.86       1812.04       502.14 o                         
  -7  10 -29          2.72        579.73       451.67 o                         
  -9  11 -29      75530.67      87150.05      6181.12 o                         
  -6  11 -29      70086.77      64961.46      5334.52 o                         
  -8  12 -29      16777.97      18171.02      2524.10 o                         
  -7  -6 -28      19979.84      22542.33      2435.52 o                         
  -6  -5 -28      67899.77      62430.00      5430.84 o                         
  -8  -4 -28       7956.54       7167.47       837.80 o                         
  -5  -4 -28       7597.31       6891.71       852.71 o                         
  -7  -3 -28      91298.31      79834.63      5423.94 o                         
  -4  -3 -28      86021.84      89671.62      4439.20 o                         
  -9  -2 -28      30565.00      26137.46      2241.37 o                         
  -6  -2 -28      32210.67      32642.77      1751.73 o                         
  -3  -2 -28      30497.33      32451.05      1579.57 o                         
 -11  -1 -28       1522.54        711.45       381.94 o                         
  -8  -1 -28        181.85        285.88       312.65 o                         
  -5  -1 -28       5745.59       6052.47       493.65 o                         
  -2  -1 -28      37822.89      42082.66      1827.26 o                         
 -10   0 -28     148983.53     144919.41      7240.90 o                         
  -7   0 -28     194389.47     190429.47      9336.64 o                         
  -4   0 -28     167813.50     166016.09      8196.45 o                         
  -1   0 -28      89574.02      99926.91      4688.66 o                         
 -12   1 -28      11485.53       9672.43       729.33 o                         
  -9   1 -28      11935.90      10772.44       700.64 o                         
  -6   1 -28       9876.59      11064.82       672.76 o                         
  -3   1 -28      23429.81      28370.61      1356.11 o                         
 -11   2 -28        240.93       -237.74       294.06 o                         
  -8   2 -28       4244.81       4375.85       410.88 o                         
  -5   2 -28      10098.22       9999.66       582.22 o                         
  -2   2 -28      37316.98      41427.23      1885.55 o                         
 -10   3 -28     213730.86     203768.44     10740.38 o                         
  -7   3 -28     175090.47     182707.38      8270.94 o                         
  -4   3 -28     138433.95     145812.34      6757.71 o                         
 -12   4 -28       5862.85       4760.10       468.42 o                         
  -9   4 -28       8367.05       9444.53       624.63 o                         
  -6   4 -28      16849.00      17387.18       947.94 o                         
  -3   4 -28      61494.29      68935.90      3056.27 o                         
 -11   5 -28       4913.92       4420.67       606.79 o                         
  -8   5 -28      14706.41      12876.70       827.04 o                         
  -5   5 -28      30687.59      33712.84      1719.21 o                         
 -13   6 -28     127087.88     110841.93      5850.40 o                         
 -10   6 -28     134693.77     123733.72      6433.25 o                         
  -7   6 -28     110597.73     110426.16      5034.57 o                         
  -4   6 -28      53998.12      55613.77      2794.42 o                         
 -12   7 -28       4351.86       3493.56       458.34 o                         
  -9   7 -28       6126.15       6394.25       611.18 o                         
  -6   7 -28      15460.21      16140.86      1285.64 o                         
 -11   8 -28      25228.47      23614.21      1775.66 o                         
  -8   8 -28      47448.02      51210.52      2863.45 o                         
  -5   8 -28      51688.98      55101.31      3155.70 o                         
 -13   9 -28      75008.89      59541.96      3504.79 o                         
 -10   9 -28      73849.03      69536.45      5091.50 o                         
  -7   9 -28      38777.26      40644.50      3418.51 o                         
 -12  10 -28        270.05        233.36       420.19 o                         
  -9  10 -28        285.12       1216.71       415.63 o                         
  -6  10 -28      18325.45      19166.30      1599.15 o                         
 -11  11 -28      95333.15      79280.38      7328.81 o                         
  -8  11 -28     119395.52     144865.44      8767.59 o                         
 -10  12 -28      19120.65      18263.31      1555.77 o                         
  -7  12 -28       9419.66       9392.57      1002.87 o                         
  -9  13 -28       1212.59        924.49       498.33 o                         
  -6   9  27      19016.47      18069.01      1078.06 o                         
  -3   9  27      25155.35      24355.95      1291.48 o                         
   0   9  27      40688.32      39214.24      1951.95 o                         
   3   9  27      27282.44      29166.88      2235.35 o                         
 -11  10  27      20025.40      21882.13      1405.20 o                         
  -8  10  27       9852.12       9589.57       740.20 o                         
  -5  10  27        900.87       1055.76       305.99 o                         
  -2  10  27      13235.39      13858.92       830.23 o                         
   1  10  27      18555.90      18656.28      1152.17 o                         
 -13  11  27      37896.58      43095.45      2520.31 o                         
 -10  11  27      31679.55      30880.41      1995.41 o                         
  -7  11  27       3093.09       4446.27       460.28 o                         
  -4  11  27       2412.30       2448.98       365.08 o                         
  -1  11  27      23695.69      24520.31      1324.88 o                         
   2  11  27      27009.33      27200.93      1837.25 o                         
 -12  12  27      50641.10      50400.03      4036.38 o                         
  -9  12  27      46203.16      44219.24      2714.29 o                         
  -6  12  27      60736.75      57323.89      2796.50 o                         
  -3  12  27      68334.47      65888.34      3198.68 o                         
   0  12  27      66913.23      66432.82      3435.06 o                         
 -11  13  27      28179.44      30069.06      3025.62 o
[truncated: 26,812 more chars]
